# Supplementary material for: Steroid Hormone Signaling Is Essential to Regulate Innate Immune Cells and Fight Bacterial Infection in Drosophila
Source: PLoS Pathog. 2013 Oct 24;9(10):e1003720. doi: 10.1371/journal.ppat.1003720 (PMC3812043; doi:10.1371/journal.ppat.1003720)
Supplement: Table S1 — Genes for which expression is significantly changed at metamorphosis in an EcR-dependent manner. From the microarray data, we selected genes for which expression was significantly changed (up or down-regulated; p<0.001) at metamorphosis in control hemocytes. We then restricted our list to genes for which expression at pupal stage was significantly different between control and EcRDN-expressing hemocytes (p<0.001). (XLSX) [file ppat.1003720.s009.xlsx]

## Sheet: Sheet1
Genes which expression is significantly changed at metamorphosis in an EcR-dependent manner
Gene Symbol	Gene Accession	Control pupae vs control larvae		Control pupae vs EcRDN pupae		Gene Description	mRNA Accession	Probe Set ID
		FC	p value	FC	p value
CG6357	FBgn0033875	121.476	0	-3.40983	1e-06	This gene is referred to in FlyBase by the symbol Dmel\CG6357 (FBgn0033875). It is a protein_coding_gene from Drosophila melanogaster. Based on sequence similarity, it is predicted to have molecular function: cysteine-type endopeptidase activity. The biological processes in which it is involved are not known. 4 alleles are reported. No phenotypic data is available. It has one annotated transcript…	FBtr0087638	18150567
CG3940	FBgn0037788	99.3439	0	-3.41215	0	This gene is referred to in FlyBase by the symbol Dmel\CG3940 (FBgn0037788). It is a protein_coding_gene from Drosophila melanogaster. Based on sequence similarity, it is predicted to have molecular function: carbonate dehydratase activity. An electronic pipeline based on InterPro domains suggests that it is involved in the biological process: one-carbon metabolic process. 6 alleles are reported.…	FBtr0082179	18185546
CG5697	FBgn0038846	95.9612	0	-13.8338	0	This gene is referred to in FlyBase by the symbol Dmel\CG5697 (FBgn0038846). It is a protein_coding_gene from Drosophila melanogaster. Its molecular function is unknown. The biological processes in which it is involved are not known. 2 alleles are reported. No phenotypic data is available. It has 4 annotated transcripts and 4 annotated polypeptides. Summary of modENCODE Temporal Expression Profil…	FBtr0084001	18187318
mir-100	FBgn0262463	94.7833	0	-2.96959	1.3e-05	The gene mir-100 stem loop is referred to in FlyBase by the symbol Dmel\mir-100 (CR43044, FBgn0262463). It is a miRNA_gene from Drosophila melanogaster. Its molecular function is unknown. The biological processes in which it is involved are not known. 3 alleles are reported. No phenotypic data is available. It has one annotated transcript. Gene sequence location is 2L:18471434..18471533.	FBtr0304523	18138323
CG34296	FBgn0085325	62.2371	0	-1.90624	0.000489	This gene is referred to in FlyBase by the symbol Dmel\CG34296 (FBgn0085325). It is a protein_coding_gene from Drosophila melanogaster. Its molecular function is unknown. The biological processes in which it is involved are not known. One allele is reported. No phenotypic data is available. It has one annotated transcript and one annotated polypeptide. Summary of modENCODE Temporal Expression Pro…	FBtr0112492	18190926
NimC2	FBgn0028939	57.0818	0	-4.40145	0	The gene nimrod C2 is referred to in FlyBase by the symbol Dmel\nimC2 (CG18146, FBgn0028939). It is a protein_coding_gene from Drosophila melanogaster. Its molecular function is unknown. Based on sequence similarity, it is predicted to be involved in the biological process: phagocytosis. 4 alleles are reported. No phenotypic data is available. It has 2 annotated transcripts and 2 annotated polype…	FBtr0080588	18132762
CR43642	FBgn0263651	54.5764	0	-6.93659	5e-06	This gene is referred to in FlyBase by the symbol Dmel\CR43642 (FBgn0263651). It is a non_protein_coding_gene from Drosophila melanogaster. Its molecular function is unknown. The biological processes in which it is involved are not known. No alleles are reported. It has one annotated transcript. Gene sequence location is 3R:9641953..9642849.	FBtr0310043	18192598
Reck	FBgn0036463	43.2511	0	-3.23741	2e-06	The gene Reversion-inducing-cysteine-rich protein with kazal motifs is referred to in FlyBase by the symbol Dmel\Reck (CG5392, FBgn0036463). It is a protein_coding_gene from Drosophila melanogaster. Based on sequence similarity, it is predicted to have molecular function: serine-type endopeptidase inhibitor activity. The biological processes in which it is involved are not known. 8 alleles are re…	FBtr0075671	18178045
CR43641	FBgn0263650	41.2493	0	-9.14459	0	This gene is referred to in FlyBase by the symbol Dmel\CR43641 (FBgn0263650). It is a non_protein_coding_gene from Drosophila melanogaster. Its molecular function is unknown. The biological processes in which it is involved are not known. No alleles are reported. It has one annotated transcript. Gene sequence location is 3R:9641001..9641500.	FBtr0310042	18192596
dmGlut	FBgn0010497	40.7407	0	-4.43749	4e-06	The gene Dietary and metabolic glutamate transporter is referred to in FlyBase by the symbol Dmel\dmGlut (CG5304, FBgn0010497). It is a protein_coding_gene from Drosophila melanogaster. There is experimental evidence that it has the molecular function: sodium-dependent phosphate transmembrane transporter activity; high-affinity glutamate transmembrane transporter activity. There is experimental e…	FBtr0080292	18131430
Cyp310a1	FBgn0032693	39.9068	0	-2.78166	1.1e-05	The gene Cyp310a1 is referred to in FlyBase by the symbol Dmel\Cyp310a1 (CG10391, FBgn0032693). It is a protein_coding_gene from Drosophila melanogaster. Based on sequence similarity, it is predicted to have molecular function: electron carrier activity. There is experimental evidence that it is involved in the biological process: negative regulation of Wnt receptor signaling pathway. 6 alleles a…	FBtr0081077	18143767
CG13321	FBgn0033787	31.6965	0	-4.06299	4e-06	This gene is referred to in FlyBase by the symbol Dmel\CG13321 (FBgn0033787). It is a protein_coding_gene from Drosophila melanogaster. Its molecular function is unknown. There is experimental evidence that it is involved in the biological process: neurogenesis. 2 alleles are reported. No phenotypic data is available. It has one annotated transcript and one annotated polypeptide. Protein features…	FBtr0087792	18150444
CG31102	FBgn0051102	31.6292	0	-4.68194	2e-06	This gene is referred to in FlyBase by the symbol Dmel\CG31102 (FBgn0051102). It is a protein_coding_gene from Drosophila melanogaster. An electronic pipeline based on InterPro domains suggests that it has the molecular function: transferase activity, transferring phosphorus-containing groups. The biological processes in which it is involved are not known. 5 alleles are reported. No phenotypic da…	FBtr0084862	18201199
drl	FBgn0015380	29.4745	0	-4.17492	8e-06	The gene derailed is referred to in FlyBase by the symbol Dmel\drl (CG17348, FBgn0015380). It is a protein_coding_gene from Drosophila melanogaster. There is experimental evidence that it has the molecular function: Wnt-protein binding. There is experimental evidence that it is involved in the biological process: olfactory learning; axon guidance; learning or memory; memory; haltere development; …	FBtr0081195	18131651
CR43432	FBgn0263380	27.4138	0	-3.99528	0	Drosophila melanogaster CR43432 (CR43432), ncRNA.	NR_048276.1	18219669
rpr	FBgn0011706	26.8731	0	-3.52949	3.7e-05	The gene reaper is referred to in FlyBase by the symbol Dmel\rpr (CG4319, FBgn0011706). It is a protein_coding_gene from Drosophila melanogaster. There is experimental evidence that it has the molecular function: phospholipid binding; protein homodimerization activity. There is experimental evidence for 11 unique biological process terms, many of which group under: biological regulation; programm…	FBtr0075120	18174619
CR43432	FBgn0263380	26.8691	0	-4.1592	0	This gene is referred to in FlyBase by the symbol Dmel\CR43432 (FBgn0263380). It is a non_protein_coding_gene from Drosophila melanogaster. Its molecular function is unknown. The biological processes in which it is involved are not known. No alleles are reported. It has 2 annotated transcripts. Gene sequence location is 3L:14969872..14970726.	FBtr0309066	18181835
Eip93F	FBgn0264490	26.3966	0	-2.84672	8e-06	The gene Ecdysone-induced protein 93F is referred to in FlyBase by the symbol Dmel\Eip93F (CG18389, FBgn0264490). It is a protein_coding_gene from Drosophila melanogaster. It is reported to have molecular function: DNA binding; sequence-specific DNA binding transcription factor activity. There is experimental evidence that it is involved in the biological process: activation of cysteine-type endo…	FBtr0112874	18192791
Jabba	FBgn0259682	26.1454	1e-06	-3.68215	1e-06	This gene is referred to in FlyBase by the symbol Dmel\CG42351 (FBgn0259682). It is a protein_coding_gene from Drosophila melanogaster. Its molecular function is unknown. The biological processes in which it is involved are not known. 9 alleles are reported. No phenotypic data is available. It has 7 annotated transcripts and 7 annotated polypeptides. Summary of modENCODE Temporal Expression Profi…	FBtr0299943	18164114
scb	FBgn0003328	25.7245	0	-1.97902	1.3e-05	The gene scab is referred to in FlyBase by the symbol Dmel\scb (CG8095, FBgn0003328). It is a protein_coding_gene from Drosophila melanogaster. There is experimental evidence that it has the molecular function: cell adhesion molecule binding; receptor activity. There is experimental evidence that it is involved in the biological process: dorsal closure; axon guidance; cell adhesion; wound healing…	FBtr0087369	18147290
santa-maria	FBgn0025697	24.5853	0	-4.08112	1e-06	The gene scavenger receptor acting in neural tissue and majority of rhodopsin is absent is referred to in FlyBase by the symbol Dmel\santa-maria (CG12789, FBgn0025697). It is a protein_coding_gene from Drosophila melanogaster. Based on sequence similarity, it is predicted to have molecular function: scavenger receptor activity. There is experimental evidence that it is involved in the biological …	FBtr0079464	18140468
CG4393	FBgn0039075	24.4073	0	-2.68184	2e-06	This gene is referred to in FlyBase by the symbol Dmel\CG4393 (FBgn0039075). It is a protein_coding_gene from Drosophila melanogaster. Its molecular function is unknown. The biological processes in which it is involved are not known. 2 alleles are reported. The phenotype of these alleles is annotated with: trichogen cell. It has one annotated transcript and one annotated polypeptide. Protein feat…	FBtr0301085	18198989
CG30088	FBgn0050088	24.0655	0	-2.63646	7.4e-05	This gene is referred to in FlyBase by the symbol Dmel\CG30088 (FBgn0050088). It is a protein_coding_gene from Drosophila melanogaster. An electronic pipeline based on InterPro domains suggests that it has the molecular function: serine-type endopeptidase activity. An electronic pipeline based on InterPro domains suggests that it is involved in the biological process: proteolysis. 3 alleles are r…	FBtr0273296	18153439
CG17349	FBgn0032771	23.9994	0	-4.81902	2e-06	This gene is referred to in FlyBase by the symbol Dmel\CG17349 (FBgn0032771). It is a protein_coding_gene from Drosophila melanogaster. An electronic pipeline based on InterPro domains suggests that it has the molecular function: binding. The biological processes in which it is involved are not known. 3 alleles are reported. No phenotypic data is available. It has one annotated transcript and one…	FBtr0081198	18135558
MESK4	FBgn0043069	23.606	1e-06	-2.33396	3e-06	The gene Misexpression suppressor of KSR 4 is referred to in FlyBase by the symbol Dmel\MESK4 (CG31447, FBgn0043069). It is a protein_coding_gene from Drosophila melanogaster. Its molecular function is unknown. There is experimental evidence that it is involved in the biological process: positive regulation of Ras protein signal transduction. One allele is reported. No phenotypic data is availabl…	FBtr0083367	18189676
CG42402	FBgn0259821	23.404	0	-5.15656	1e-06	This gene is referred to in FlyBase by the symbol Dmel\CG42402 (FBgn0259821). It is a protein_coding_gene from Drosophila melanogaster. An electronic pipeline based on InterPro domains suggests that it has the molecular function: sugar binding. The biological processes in which it is involved are not known. One allele is reported. No phenotypic data is available. It has one annotated transcript a…	FBtr0301942	18203775
Hr4	FBgn0264562	22.7418	0	-1.56954	0.000402	This gene is referred to in FlyBase by the symbol Dmel\CG42527 (FBgn0260432). It is a protein_coding_gene from Drosophila melanogaster. Its molecular function is unknown. The biological processes in which it is involved are not known. No alleles are reported. It has one annotated transcript and one annotated polypeptide. Summary of modENCODE Temporal Expression Profile: Temporal profile ranges fr…	FBtr0300856	18211266
NLaz	FBgn0053126	22.2721	0	-4.64221	0	The gene Neural Lazarillo is referred to in FlyBase by the symbol Dmel\NLaz (CG33126, FBgn0053126). It is a protein_coding_gene from Drosophila melanogaster. Based on sequence similarity, it is predicted to have molecular function: lipid binding. There is experimental evidence that it is involved in the biological process: triglyceride homeostasis; determination of adult lifespan; response to oxi…	FBtr0077942	18145131
let-7-C	FBgn0263049	20.855	0	-3.43903	3e-06	This gene is referred to in FlyBase by the symbol Dmel\CR43344 (FBgn0263049). It is a non_protein_coding_gene from Drosophila melanogaster. Its molecular function is unknown. The biological processes in which it is involved are not known. No alleles are reported. It has one annotated transcript. Gene sequence location is 2L:18455717..18472900.	FBtr0306973	18138465
CG30043	FBgn0050043	19.9971	0	-4.10898	1.2e-05	This gene is referred to in FlyBase by the symbol Dmel\CG30043 (FBgn0050043). It is a protein_coding_gene from Drosophila melanogaster. An electronic pipeline based on InterPro domains suggests that it has the molecular function: peptidase activity. An electronic pipeline based on InterPro domains suggests that it is involved in the biological process: proteolysis. 2 alleles are reported. No phen…	FBtr0087907	18153320
CG43446	FBgn0263400	19.5948	7.7e-05	-1.67242	6.1e-05	This gene is referred to in FlyBase by the symbol Dmel\CG43446 (FBgn0263400). It is a protein_coding_gene from Drosophila melanogaster. Its molecular function is unknown. The biological processes in which it is involved are not known. No alleles are reported. It has 2 annotated transcripts and 2 annotated polypeptides. Gene sequence location is 3R:16812226..16813658.	FBtr0309176	18203579
CG6287	FBgn0032350	19.183	0.000147	-1.5843	8.4e-05	This gene is referred to in FlyBase by the symbol Dmel\CG6287 (FBgn0032350). It is a protein_coding_gene from Drosophila melanogaster. Based on sequence similarity, it is predicted to have molecular function: phosphoglycerate dehydrogenase activity. An electronic pipeline based on InterPro domains suggests that it is involved in the biological process: oxidation-reduction process; L-serine biosyn…	FBtr0080222	18143196
yar	FBgn0261559	18.0644	1e-06	-8.26646	3e-06	Drosophila melanogaster y-ac intergenic RNA (yar), ncRNA.	NR_047720.1	18219533
CR43432	FBgn0263380	18.0537	0	-3.52858	0	Drosophila melanogaster CR43432 (CR43432), ncRNA.	NR_048275.1	18219667
lea	FBgn0002543	17.9464	3e-06	-2.29994	3e-06	The gene leak is referred to in FlyBase by the symbol Dmel\lea (CG5481, FBgn0002543). It is a protein_coding_gene from Drosophila melanogaster. It is reported to have molecular function: axon guidance receptor activity; receptor activity. There is experimental evidence for 12 unique biological process terms, many of which group under: anatomical structure development; organ development; central n…	FBtr0077941	18139257
CG13893	FBgn0035146	17.6848	2e-06	-1.69663	5.5e-05	This gene is referred to in FlyBase by the symbol Dmel\CG13893 (FBgn0035146). It is a protein_coding_gene from Drosophila melanogaster. An electronic pipeline based on InterPro domains suggests that it has the molecular function: transporter activity. An electronic pipeline based on InterPro domains suggests that it is involved in the biological process: transport. 4 alleles are reported. No phen…	FBtr0072562	18175671
CG6967	FBgn0034187	17.6119	0	-3.84825	0	This gene is referred to in FlyBase by the symbol Dmel\CG6967 (FBgn0034187). It is a protein_coding_gene from Drosophila melanogaster. Its molecular function is unknown. Based on sequence similarity, it is predicted to be involved in the biological process: nuclear-transcribed mRNA catabolic process, nonsense-mediated decay. 6 alleles are reported. No phenotypic data is available. It has 2 annota…	FBtr0300276	18151163
yar	FBgn0261559	17.2575	3e-06	-7.85053	3.1e-05	The gene yellow-achaete intergenic RNA is referred to in FlyBase by the symbol Dmel\yar (CR42744, FBgn0261559). It is a non_protein_coding_gene from Drosophila melanogaster. Its molecular function is unknown. There is experimental evidence that it is involved in the biological process: regulation of circadian sleep/wake cycle, sleep. 9 alleles are reported. No phenotypic data is available. It has…	FBtr0308355	18211487
p38c	FBgn0046322	16.7693	3e-06	-3.95038	0	The gene p38c is referred to in FlyBase by the symbol Dmel\p38c (CG33338, FBgn0046322). It is a protein_coding_gene from Drosophila melanogaster. It is reported to have molecular function: MAP kinase activity. There is experimental evidence that it is involved in the biological process: regulation of adult chitin-containing cuticle pigmentation. 5 alleles are reported. No phenotypic data is avail…	FBtr0084582	18200926
CG11899	FBgn0014427	16.3068	2e-06	-2.80049	1e-06	This gene is referred to in FlyBase by the symbol Dmel\CG11899 (FBgn0014427). It is a protein_coding_gene from Drosophila melanogaster. Based on sequence similarity, it is predicted to have molecular function: O-phospho-L-serine:2-oxoglutarate aminotransferase activity. It is reported to be involved in the biological process: pyridoxine biosynthetic process; L-serine biosynthetic process. 2 allel…	FBtr0085390	18183451
CG32982	FBgn0052982	16.2224	0	-3.27914	2e-06	This gene is referred to in FlyBase by the symbol Dmel\CG32982 (FBgn0052982). It is a protein_coding_gene from Drosophila melanogaster. An electronic pipeline based on InterPro domains suggests that it has the molecular function: phospholipid binding. The biological processes in which it is involved are not known. 14 alleles are reported. No phenotypic data is available. It has 7 annotated transc…	FBtr0079771	18136944
mir-125	FBgn0262456	16.0027	0	-4.28017	3.6e-05	The gene mir-125 stem loop is referred to in FlyBase by the symbol Dmel\mir-125 (CR43029, FBgn0262456). It is a miRNA_gene from Drosophila melanogaster. Its molecular function is unknown. The biological processes in which it is involved are not known. 5 alleles are reported. No phenotypic data is available. It has one annotated transcript. Gene sequence location is 2L:18472315..18472424.	FBtr0304491	18138319
CG4586	FBgn0029924	15.8327	3e-06	-2.14608	2.2e-05	This gene is referred to in FlyBase by the symbol Dmel\CG4586 (FBgn0029924). It is a protein_coding_gene from Drosophila melanogaster. Based on sequence similarity, it is predicted to have molecular function: acyl-CoA oxidase activity. An electronic pipeline based on InterPro domains suggests that it is involved in the biological process: fatty acid beta-oxidation. 2 alleles are reported. No phen…	FBtr0071003	18207978
if	FBgn0001250	15.7076	0	-2.55242	1e-06	The gene inflated is referred to in FlyBase by the symbol Dmel\if (CG9623, FBgn0001250). It is a protein_coding_gene from Drosophila melanogaster. There is experimental evidence that it has the molecular function: cell adhesion molecule binding; receptor activity. There is experimental evidence for 11 unique biological process terms, many of which group under: anatomical structure development; ce…	FBtr0074357	18212268
pain	FBgn0060296	15.3228	0	-4.93458	1e-06	The gene painless is referred to in FlyBase by the symbol Dmel\pain (CG15860, FBgn0060296). It is a protein_coding_gene from Drosophila melanogaster. Based on sequence similarity, it is predicted to have molecular function: calcium channel activity. There is experimental evidence that it is involved in the biological process: feeding behavior; regulation of heart contraction; sensory perception o…	FBtr0072417	18163504
CG42867	FBgn0262141	15.3208	0	-4.07546	5e-06	This gene is referred to in FlyBase by the symbol Dmel\CG42867 (FBgn0262141). It is a protein_coding_gene from Drosophila melanogaster. Its molecular function is unknown. The biological processes in which it is involved are not known. No alleles are reported. It has one annotated transcript and one annotated polypeptide. Gene sequence location is 2R:18553052..18553634.	FBtr0304124	18155539
Gs1	FBgn0001142	15.2382	2.9e-05	-2.46582	1e-06	The gene Glutamine synthetase 1 is referred to in FlyBase by the symbol Dmel\Gs1 (CG2718, FBgn0001142). It is a protein_coding_gene from Drosophila melanogaster. There is experimental evidence that it has the molecular function: glutamate-ammonia ligase activity. There is experimental evidence that it is involved in the biological process: glutamine metabolic process; mitochondrion organization. …	FBtr0078114	18130873
CG3036	FBgn0031645	14.9143	0	-3.571	2e-06	This gene is referred to in FlyBase by the symbol Dmel\CG3036 (FBgn0031645). It is a protein_coding_gene from Drosophila melanogaster. Based on sequence similarity, it is predicted to have molecular function: sodium:phosphate symporter activity. Based on sequence similarity, it is predicted to be involved in the biological process: phosphate ion transport. 21 alleles are reported. The phenotype o…	FBtr0077391	18133663
yar	FBgn0261559	14.7937	4e-06	-7.10083	1.1e-05	Drosophila melanogaster y-ac intergenic RNA (yar), ncRNA.	NR_047719.1	18219531
Reg-2	FBgn0016715	14.7543	0	-4.0756	1e-06	The gene Rhythmically expressed gene 2 is referred to in FlyBase by the symbol Dmel\Reg-2 (CG3200, FBgn0016715). It is a protein_coding_gene from Drosophila melanogaster. An electronic pipeline based on InterPro domains suggests that it has the molecular function: phosphoglycolate phosphatase activity. An electronic pipeline based on InterPro domains suggests that it is involved in the biological…	FBtr0072561	18174927
CG9801	FBgn0037623	14.6402	0	-2.36977	4e-06	This gene is referred to in FlyBase by the symbol Dmel\CG9801 (FBgn0037623). It is a protein_coding_gene from Drosophila melanogaster. An electronic pipeline based on InterPro domains suggests that it has the molecular function: catalytic activity. The biological processes in which it is involved are not known. 5 alleles are reported. No phenotypic data is available. It has 3 annotated transcript…	FBtr0081944	18196068
CG7778	FBgn0032025	14.6058	0	-4.05175	3.1e-05	This gene is referred to in FlyBase by the symbol Dmel\CG7778 (FBgn0032025). It is a protein_coding_gene from Drosophila melanogaster. Its molecular function is unknown. The biological processes in which it is involved are not known. 5 alleles are reported. No phenotypic data is available. It has one annotated transcript and one annotated polypeptide. Summary of modENCODE Temporal Expression Prof…	FBtr0079606	18134337
CG31477	FBgn0051477	14.4184	0	-10.0205	1e-06	This gene is referred to in FlyBase by the symbol Dmel\CG31477 (FBgn0051477). It is a protein_coding_gene from Drosophila melanogaster. Based on sequence similarity, it is predicted to have molecular function: hydrogen-exporting ATPase activity, phosphorylative mechanism. Based on sequence similarity, it is predicted to be involved in the biological process: proton transport. 3 alleles are report…	FBtr0082180	18190438
Hr46	FBgn0000448	14.3671	0	-2.43679	4e-06	The gene Hormone receptor-like in 46 is referred to in FlyBase by the symbol Dmel\Hr46 (CG33183, FBgn0000448). It is a protein_coding_gene from Drosophila melanogaster. There is experimental evidence that it has the molecular function: RNA polymerase II regulatory region sequence-specific DNA binding; protein binding; ligand-activated sequence-specific DNA binding RNA polymerase II transcription …	FBtr0306345	18156138
CG31145	FBgn0051145	13.966	0	-4.28409	0	This gene is referred to in FlyBase by the symbol Dmel\CG31145 (FBgn0051145). It is a protein_coding_gene from Drosophila melanogaster. Its molecular function is unknown. The biological processes in which it is involved are not known. 13 alleles are reported. No phenotypic data is available. It has 4 annotated transcripts and 4 annotated polypeptides. Protein features are: Domain of unknown funct…	FBtr0290056	18201295
let-7	FBgn0262406	13.8665	6e-06	-4.02388	0.000197	The gene let-7 is referred to in FlyBase by the symbol Dmel\let-7 (CR42949, FBgn0262406). It is a miRNA_gene from Drosophila melanogaster. Its molecular function is unknown. There is experimental evidence that it is involved in the biological process: metamorphosis; regulation of development, heterochronic. 9 alleles are reported. The phenotypes of these alleles are annotated with: wing disc; dop…	FBtr0304323	18138305
CG5002	FBgn0034275	13.7601	3e-06	-2.77669	3e-06	This gene is referred to in FlyBase by the symbol Dmel\CG5002 (FBgn0034275). It is a protein_coding_gene from Drosophila melanogaster. Based on sequence similarity, it is predicted to have molecular function: high affinity sulfate transmembrane transporter activity. An electronic pipeline based on InterPro domains suggests that it is involved in the biological process: transmembrane transport. 3 …	FBtr0089546	18151320
CG31976	FBgn0051976	13.4557	0	-3.01781	7.7e-05	This gene is referred to in FlyBase by the symbol Dmel\CG31976 (FBgn0051976). It is a protein_coding_gene from Drosophila melanogaster. Its molecular function is unknown. The biological processes in which it is involved are not known. 2 alleles are reported. The phenotype of these alleles is annotated with: trichogen cell. It has one annotated transcript and one annotated polypeptide. Protein fea…	FBtr0302194	18145048
CG31976	FBgn0051976	13.4557	0	-3.01781	7.7e-05	This gene is referred to in FlyBase by the symbol Dmel\CG31976 (FBgn0051976). It is a protein_coding_gene from Drosophila melanogaster. Its molecular function is unknown. The biological processes in which it is involved are not known. 2 alleles are reported. The phenotype of these alleles is annotated with: trichogen cell. It has one annotated transcript and one annotated polypeptide. Protein fea…	FBtr0302194	18145055
Ten-a	FBgn0259240	13.099	0	-3.90742	0	The gene Tenascin accessory is referred to in FlyBase by the symbol Dmel\Ten-a (CG42338, FBgn0259240). It is a protein_coding_gene from Drosophila melanogaster. Its molecular function is unknown. Based on sequence similarity, it is predicted to be involved in the biological process: cell adhesion; cell-matrix adhesion. 30 alleles are reported. The phenotypes of these alleles are annotated with: i…	FBtr0299859	18211155
CG17224	FBgn0031489	12.8387	0	-5.8832	7e-06	This gene is referred to in FlyBase by the symbol Dmel\CG17224 (FBgn0031489). It is a protein_coding_gene from Drosophila melanogaster. Based on sequence similarity, it is predicted to have molecular function: uridine phosphorylase activity. An electronic pipeline based on InterPro domains suggests that it is involved in the biological process: nucleotide catabolic process; nucleoside metabolic p…	FBtr0077671	18141408
CG5399	FBgn0038353	12.5397	0.000195	-1.73168	3.6e-05	This gene is referred to in FlyBase by the symbol Dmel\CG5399 (FBgn0038353). It is a protein_coding_gene from Drosophila melanogaster. An electronic pipeline based on InterPro domains suggests that it has the molecular function: binding. The biological processes in which it is involved are not known. 2 alleles are reported. No phenotypic data is available. It has one annotated transcript and one …	FBtr0083164	18186494
CG10126	FBgn0038088	12.3752	4.5e-05	-2.9796	5e-06	This gene is referred to in FlyBase by the symbol Dmel\CG10126 (FBgn0038088). It is a protein_coding_gene from Drosophila melanogaster. Based on sequence similarity, it is predicted to have molecular function: calcium ion binding. There is experimental evidence that it is involved in the biological process: neurogenesis. 2 alleles are reported. No phenotypic data is available. It has 2 annotated …	FBtr0082686	18197090
CG4723	FBgn0039023	12.2851	9e-06	-2.68086	1.4e-05	This gene is referred to in FlyBase by the symbol Dmel\CG4723 (FBgn0039023). It is a protein_coding_gene from Drosophila melanogaster. Based on sequence similarity, it is predicted to have molecular function: metalloendopeptidase activity. An electronic pipeline based on InterPro domains suggests that it is involved in the biological process: proteolysis. 2 alleles are reported. No phenotypic dat…	FBtr0084318	18198863
CG13795	FBgn0031937	12.1234	1.4e-05	-4.42795	0.000594	This gene is referred to in FlyBase by the symbol Dmel\CG13795 (FBgn0031937). It is a protein_coding_gene from Drosophila melanogaster. Based on sequence similarity, it is predicted to have molecular function: neurotransmitter transporter activity. Based on sequence similarity, it is predicted to be involved in the biological process: neurotransmitter transport. 4 alleles are reported. No phenoty…	FBtr0300709	18142350
Eip78C	FBgn0004865	11.8774	0	-3.80067	0	The gene Ecdysone-induced protein 78C is referred to in FlyBase by the symbol Dmel\Eip78C (CG18023, FBgn0004865). It is a protein_coding_gene from Drosophila melanogaster. Based on sequence similarity, it is predicted to have molecular function: sequence-specific DNA binding transcription factor activity; ligand-activated sequence-specific DNA binding RNA polymerase II transcription factor activi…	FBtr0306157	18165716
CG33307	FBgn0053307	11.8688	0	-2.30789	7.1e-05	This gene is referred to in FlyBase by the symbol Dmel\CG33307 (FBgn0053307). It is a protein_coding_gene from Drosophila melanogaster. Its molecular function is unknown. The biological processes in which it is involved are not known. 2 alleles are reported. No phenotypic data is available. It has one annotated transcript and one annotated polypeptide. Summary of modENCODE Temporal Expression Pro…	FBtr0080565	18145258
TwdlE	FBgn0031957	11.5443	0	-1.61231	9.4e-05	The gene TweedleE is referred to in FlyBase by the symbol Dmel\TwdlE (CG14534, FBgn0031957). It is a protein_coding_gene from Drosophila melanogaster. Based on sequence similarity, it is predicted to have molecular function: structural constituent of chitin-based cuticle. Based on sequence similarity, it is predicted to be involved in the biological process: chitin-based cuticle development. 8 al…	FBtr0079563	18142413
CG13707	FBgn0035578	11.3468	0	-7.43759	0	This gene is referred to in FlyBase by the symbol Dmel\CG13707 (FBgn0035578). It is a protein_coding_gene from Drosophila melanogaster. Its molecular function is unknown. The biological processes in which it is involved are not known. One allele is reported. No phenotypic data is available. It has 3 annotated transcripts and 3 annotated polypeptides. Summary of modENCODE Temporal Expression Profi…	FBtr0306799	18176436
CG42324	FBgn0259224	11.1531	1e-06	-5.20381	1e-06	This gene is referred to in FlyBase by the symbol Dmel\CG42324 (FBgn0259224). It is a protein_coding_gene from Drosophila melanogaster. Its molecular function is unknown. The biological processes in which it is involved are not known. 7 alleles are reported. The phenotype of these alleles is annotated with: trichogen cell. It has 4 annotated transcripts and 4 annotated polypeptides. Summary of mo…	FBtr0330141	18172403
CHKov2	FBgn0039328	11.0004	1e-06	-2.4038	8e-06	The gene CHKov2 is referred to in FlyBase by the symbol Dmel\CHKov2 (CG10675, FBgn0039328). It is a protein_coding_gene from Drosophila melanogaster. An electronic pipeline based on InterPro domains suggests that it has the molecular function: transferase activity, transferring phosphorus-containing groups. The biological processes in which it is involved are not known. 2 alleles are reported. No…	FBtr0084849	18199532
CG44325	FBgn0265413	10.9111	2e-06	-1.76971	0.000869	This gene is referred to in FlyBase by the symbol Dmel\CG7267 (FBgn0030079). It is a protein_coding_gene from Drosophila melanogaster. Its molecular function is unknown. The biological processes in which it is involved are not known. 4 alleles are reported. No phenotypic data is available. It has one annotated transcript and one annotated polypeptide. Summary of modENCODE Temporal Expression Prof…	FBtr0071354	18214789
Buffy	FBgn0040491	10.8972	0	-3.49471	1e-06	The gene Buffy is referred to in FlyBase by the symbol Dmel\Buffy (CG8238, FBgn0040491). It is a protein_coding_gene from Drosophila melanogaster. Its molecular function is unknown. There is experimental evidence that it is involved in the biological process: anti-apoptosis; positive regulation of programmed cell death. 11 alleles are reported. The phenotypes of these alleles are annotated with: …	FBtr0088077	18152996
CG9416	FBgn0034438	10.8018	0	-2.05664	0.000286	This gene is referred to in FlyBase by the symbol Dmel\CG9416 (FBgn0034438). It is a protein_coding_gene from Drosophila melanogaster. An electronic pipeline based on InterPro domains suggests that it has the molecular function: peptidase activity. An electronic pipeline based on InterPro domains suggests that it is involved in the biological process: proteolysis. 4 alleles are reported. No pheno…	FBtr0086555	18161153
CG5080	FBgn0031313	10.5716	2e-06	-6.18731	0	This gene is referred to in FlyBase by the symbol Dmel\CG5080 (FBgn0031313). It is a protein_coding_gene from Drosophila melanogaster. Its molecular function is unknown. The biological processes in which it is involved are not known. 2 alleles are reported. No phenotypic data is available. It has 3 annotated transcripts and 3 annotated polypeptides. Summary of modENCODE Temporal Expression Profil…	FBtr0077981	18141146
sdk	FBgn0021764	10.3859	1e-06	-2.12881	6e-06	The gene sidekick is referred to in FlyBase by the symbol Dmel\sdk (CG5227, FBgn0021764). It is a protein_coding_gene from Drosophila melanogaster. Its molecular function is unknown. There is experimental evidence that it is involved in the biological process: negative regulation of photoreceptor cell differentiation; compound eye cone cell differentiation; pigment cell differentiation. 33 allele…	FBtr0070130	18206525
CG34007	FBgn0054007	10.2381	1e-06	-3.27304	8e-06	This gene is referred to in FlyBase by the symbol Dmel\CG34007 (FBgn0054007). It is a protein_coding_gene from Drosophila melanogaster. Its molecular function is unknown. The biological processes in which it is involved are not known. No alleles are reported. It has one annotated transcript and one annotated polypeptide. Summary of modENCODE Temporal Expression Profile: Temporal profile ranges fr…	FBtr0100062	18137313
CG9486	FBgn0031791	10.1338	0	-4.46852	3e-06	This gene is referred to in FlyBase by the symbol Dmel\CG9486 (FBgn0031791). It is a protein_coding_gene from Drosophila melanogaster. An electronic pipeline based on InterPro domains suggests that it has the molecular function: N-acetyltransferase activity. The biological processes in which it is involved are not known. 3 alleles are reported. No phenotypic data is available. It has one annotate…	FBtr0079243	18133913
CG34380	FBgn0085409	10.0358	1e-06	-5.32076	1e-06	This gene is referred to in FlyBase by the symbol Dmel\CG34380 (FBgn0085409). It is a protein_coding_gene from Drosophila melanogaster. Based on sequence similarity, it is predicted to have molecular function: receptor signaling protein tyrosine kinase activity. Based on sequence similarity, it is predicted to be involved in the biological process: signal transduction. 5 alleles are reported. No …	FBtr0112617	18137542
CG42666	FBgn0261548	9.99024	0	-1.57571	0.000756	This gene is referred to in FlyBase by the symbol Dmel\CG42666 (FBgn0261548). It is a protein_coding_gene from Drosophila melanogaster. Based on sequence similarity, it is predicted to have molecular function: exonuclease activity. The biological processes in which it is involved are not known. 8 alleles are reported. The phenotypes of these alleles are annotated with: trichogen cell; mesothoraci…	FBtr0309966	18211446
bib	FBgn0000180	9.88847	0	-1.98256	7e-06	The gene big brain is referred to in FlyBase by the symbol Dmel\bib (CG4722, FBgn0000180). It is a protein_coding_gene from Drosophila melanogaster. There is experimental evidence that it has the molecular function: cation channel activity. There is experimental evidence that it is involved in the biological process: endosomal lumen acidification; lateral inhibition; endosome organization; cell-c…	FBtr0079929	18130704
GstS1	FBgn0010226	9.84031	3e-06	-3.7294	0	The gene Glutathione S transferase S1 is referred to in FlyBase by the symbol Dmel\GstS1 (CG8938, FBgn0010226). It is a protein_coding_gene from Drosophila melanogaster. There is experimental evidence that it has the molecular function: glutathione peroxidase activity; glutathione transferase activity. It is reported to be involved in the biological process: response to oxidative stress. 53 allel…	FBtr0087005	18156691
CG1358	FBgn0033196	9.83633	0	-2.72233	2e-05	This gene is referred to in FlyBase by the symbol Dmel\CG1358 (FBgn0033196). It is a protein_coding_gene from Drosophila melanogaster. Its molecular function is unknown. An electronic pipeline based on InterPro domains suggests that it is involved in the biological process: transmembrane transport. 14 alleles are reported. No phenotypic data is available. It has 4 annotated transcripts and 4 anno…	FBtr0088948	18158759
CG17321	FBgn0032719	9.77273	0	-3.45308	1e-06	This gene is referred to in FlyBase by the symbol Dmel\CG17321 (FBgn0032719). It is a protein_coding_gene from Drosophila melanogaster. Its molecular function is unknown. The biological processes in which it is involved are not known. 4 alleles are reported. The phenotype of these alleles is annotated with: trichogen cell. It has one annotated transcript and one annotated polypeptide. Protein fea…	FBtr0081110	18135492
egr	FBgn0033483	9.71847	9e-06	-2.8101	0	The gene eiger is referred to in FlyBase by the symbol Dmel\egr (CG12919, FBgn0033483). It is a protein_coding_gene from Drosophila melanogaster. There is experimental evidence that it has the molecular function: protein binding. There is experimental evidence that it is involved in the biological process: immune response; asymmetric protein localization involved in cell fate determination; melan…	FBtr0088405	18149826
CG33120	FBgn0053120	9.66292	0	-4.82015	1e-06	This gene is referred to in FlyBase by the symbol Dmel\CG33120 (FBgn0053120). It is a protein_coding_gene from Drosophila melanogaster. Its molecular function is unknown. The biological processes in which it is involved are not known. 3 alleles are reported. No phenotypic data is available. It has one annotated transcript and one annotated polypeptide. Summary of modENCODE Temporal Expression Pro…	FBtr0081118	18145100
CG34417	FBgn0085446	9.34423	0	-2.61987	1.6e-05	This gene is referred to in FlyBase by the symbol Dmel\CG34417 (FBgn0085446). It is a protein_coding_gene from Drosophila melanogaster. Based on sequence similarity, it is predicted to have molecular function: structural constituent of cytoskeleton; actin binding. It is reported to be involved in the biological process: mesoderm development. 25 alleles are reported. No phenotypic data is availabl…	FBtr0112703	18210931
mir-2492	FBgn0262335	9.28121	5e-06	-5.2331	8.3e-05	The gene mir-2492 stem loop is referred to in FlyBase by the symbol Dmel\mir-2492 (CR43042, FBgn0262335). It is a miRNA_gene from Drosophila melanogaster. Its molecular function is unknown. The biological processes in which it is involved are not known. No alleles are reported. It has one annotated transcript. Gene sequence location is X:11441455..11441530.	FBtr0304518	18211726
gol	FBgn0004919	9.26807	0	-5.13204	1e-06	The gene goliath is referred to in FlyBase by the symbol Dmel\gol (CG2679, FBgn0004919). It is a protein_coding_gene from Drosophila melanogaster. An electronic pipeline based on InterPro domains suggests that it has the molecular function: zinc ion binding. It is reported to be involved in the biological process: regulation of transcription, DNA-dependent; mesoderm development. 6 alleles are rep…	FBtr0072459	18156541
CG44250	FBgn0265185	9.25038	0	-4.44792	1e-06	This gene is referred to in FlyBase by the symbol Dmel\CG3884 (FBgn0033786). It is a protein_coding_gene from Drosophila melanogaster. Its molecular function is unknown. The biological processes in which it is involved are not known. 3 alleles are reported. No phenotypic data is available. It has 3 annotated transcripts and 3 annotated polypeptides. Protein features are: DM9 repeat; Domain of unk…	FBtr0087800	18159991
Tep2	FBgn0041182	9.19033	0	-2.14306	8e-06	The gene Thiolester containing protein II is referred to in FlyBase by the symbol Dmel\TepII (CG7052, FBgn0041182). It is a protein_coding_gene from Drosophila melanogaster. Based on sequence similarity, it is predicted to have molecular function: peptidase inhibitor activity. There is experimental evidence that it is involved in the biological process: defense response to Gram-negative bacterium…	FBtr0079510	18144391
Spn77Ba	FBgn0262057	9.16329	0	-3.22523	6e-06	The gene Serpin 77Ba is referred to in FlyBase by the symbol Dmel\Spn77Ba (CG6680, FBgn0262057). It is a protein_coding_gene from Drosophila melanogaster. Based on sequence similarity, it is predicted to have molecular function: serine-type endopeptidase inhibitor activity. There is experimental evidence that it is involved in the biological process: negative regulation of melanization defense re…	FBtr0074841	18173064
CG31076	FBgn0051076	9.10313	0.000242	-1.91213	0.000327	This gene is referred to in FlyBase by the symbol Dmel\CG31076 (FBgn0051076). It is a protein_coding_gene from Drosophila melanogaster. Its molecular function is unknown. The biological processes in which it is involved are not known. 2 alleles are reported. The phenotype of these alleles is annotated with: mesothoracic tergum. It has one annotated transcript and one annotated polypeptide. Protei…	FBtr0307505	18201142
l(1)G0469	FBgn0040153	9.08501	2e-06	-2.20239	5e-06	The gene lethal (1) G0469 is referred to in FlyBase by the symbol Dmel\l(1)G0469 (CG32597, FBgn0040153). It is a protein_coding_gene from Drosophila melanogaster. Its molecular function is unknown. The biological processes in which it is involved are not known. 8 alleles are reported. No phenotypic data is available. It has 2 annotated transcripts and 2 annotated polypeptides. Summary of modENCOD…	FBtr0113318	18216762
CG17167	FBgn0039941	9.03882	0	-5.93541	0	This gene is referred to in FlyBase by the symbol Dmel\CG17167 (FBgn0039941). It is a protein_coding_gene from Drosophila melanogaster. Based on sequence similarity, it is predicted to have molecular function: calcium, potassium:sodium antiporter activity. An electronic pipeline based on InterPro domains suggests that it is involved in the biological process: transmembrane transport. 4 alleles ar…	FBtr0300806	18219152
CG33458	FBgn0053458	8.95849	1.5e-05	-5.49761	2e-06	This gene is referred to in FlyBase by the symbol Dmel\CG33458 (FBgn0053458). It is a protein_coding_gene from Drosophila melanogaster. An electronic pipeline based on InterPro domains suggests that it has the molecular function: serine-type endopeptidase activity. An electronic pipeline based on InterPro domains suggests that it is involved in the biological process: proteolysis. 3 alleles are r…	FBtr0087085	18154103
CG31274	FBgn0051274	8.92692	0	-3.21877	1e-06	This gene is referred to in FlyBase by the symbol Dmel\CG31274 (FBgn0051274). It is a protein_coding_gene from Drosophila melanogaster. Its molecular function is unknown. The biological processes in which it is involved are not known. No alleles are reported. It has 2 annotated transcripts and 2 annotated polypeptides. Protein features are: Leucine-rich repeat. Summary of modENCODE Temporal Expre…	FBtr0083368	18190210
Gycbeta100B	FBgn0013973	8.83163	0	-3.8454	0	The gene Guanylyl cyclase beta-subunit at 100B is referred to in FlyBase by the symbol Dmel\Gycbeta100B (CG1470, FBgn0013973). It is a protein_coding_gene from Drosophila melanogaster. There is experimental evidence that it has the molecular function: guanylate cyclase activity. It is reported to be involved in the biological process: cGMP biosynthetic process. 11 alleles are reported. No phenoty…	FBtr0085753	18183380
l(3)neo38	FBgn0265276	8.61926	0	-2.95242	1e-06	The gene lethal (3) neo38 is referred to in FlyBase by the symbol Dmel\l(3)neo38 (CG6930, FBgn0086910). It is a protein_coding_gene from Drosophila melanogaster. An electronic pipeline based on InterPro domains suggests that it has the molecular function: zinc ion binding; nucleic acid binding. There is experimental evidence that it is involved in the biological process: regulation of chromatin s…	FBtr0110876	18202478
Rfabg	FBgn0087002	8.56757	3e-06	-2.32869	0.000444	The gene Retinoid- and fatty acid-binding glycoprotein is referred to in FlyBase by the symbol Dmel\Rfabg (CG11064, FBgn0087002). It is a protein_coding_gene from Drosophila melanogaster. There is experimental evidence that it has the molecular function: retinol binding; lipid transporter activity; receptor binding; microtubule binding; heme binding. There is experimental evidence that it is invo…	FBtr0089188	18204258
Eip71CD	FBgn0000565	8.55017	3e-06	-3.55818	1e-06	The gene Ecdysone-induced protein 28/29kD is referred to in FlyBase by the symbol Dmel\Eip71CD (CG7266, FBgn0000565). It is a protein_coding_gene from Drosophila melanogaster. There is experimental evidence that it has the molecular function: peptide-methionine-(S)-S-oxide reductase activity. There is experimental evidence that it is involved in the biological process: autophagic cell death; sali…	FBtr0075552	18165349
trn	FBgn0010452	8.47224	0	-9.60024	0	The gene tartan is referred to in FlyBase by the symbol Dmel\trn (CG11280, FBgn0010452). It is a protein_coding_gene from Drosophila melanogaster. Its molecular function is unknown. There is experimental evidence that it is involved in the biological process: motor axon guidance; open tracheal system development; branch fusion, open tracheal system. 13 alleles are reported. The phenotypes of thes…	FBtr0075890	18165931
Hsp67Bc	FBgn0001229	8.40427	2e-06	-3.04136	0.000141	The gene Heat shock gene 67Bc is referred to in FlyBase by the symbol Dmel\Hsp67Bc (CG4190, FBgn0001229). It is a protein_coding_gene from Drosophila melanogaster. Its molecular function is unknown. There is experimental evidence that it is involved in the biological process: protein lipidation; response to methotrexate; regulation of translational initiation by eIF2 alpha phosphorylation; regula…	FBtr0076497	18173884
W	FBgn0003997	8.34923	1e-06	-2.24794	7e-06	The gene Wrinkled is referred to in FlyBase by the symbol Dmel\W (CG5123, FBgn0003997). It is a protein_coding_gene from Drosophila melanogaster. Its molecular function is unknown. There is experimental evidence for 19 unique biological process terms, many of which group under: biological regulation; anatomical structure development; programmed cell death; positive regulation of programmed cell d…	FBtr0075133	18174225
Cyp12c1	FBgn0036806	8.19256	0.000316	-5.21592	0	The gene Cyp12c1 is referred to in FlyBase by the symbol Dmel\Cyp12c1 (CG4120, FBgn0036806). It is a protein_coding_gene from Drosophila melanogaster. Based on sequence similarity, it is predicted to have molecular function: electron carrier activity. An electronic pipeline based on InterPro domains suggests that it is involved in the biological process: oxidation-reduction process. 2 alleles are…	FBtr0075091	18178712
Lac	FBgn0010238	8.18353	8.9e-05	-1.6671	5.4e-05	The gene Lachesin is referred to in FlyBase by the symbol Dmel\Lac (CG12369, FBgn0010238). It is a protein_coding_gene from Drosophila melanogaster. Its molecular function is unknown. There is experimental evidence that it is involved in the biological process: morphogenesis of embryonic epithelium; homophilic cell adhesion; regulation of tube size, open tracheal system; maintenance of epithelial…	FBtr0087932	18147662
CREG	FBgn0025456	8.17475	4e-06	-2.08874	0.000872	The gene Cellular Repressor of E1A-stimulated Genes is referred to in FlyBase by the symbol Dmel\CREG (CG5413, FBgn0025456). It is a protein_coding_gene from Drosophila melanogaster. There is experimental evidence that it has the molecular function: transcription factor binding. Based on sequence similarity, it is predicted to be involved in the biological process: negative regulation of transcri…	FBtr0089895	18194887
CG3168	FBgn0029896	8.13676	0	-2.95917	6.7e-05	This gene is referred to in FlyBase by the symbol Dmel\CG3168 (FBgn0029896). It is a protein_coding_gene from Drosophila melanogaster. An electronic pipeline based on InterPro domains suggests that it has the molecular function: transmembrane transporter activity. An electronic pipeline based on InterPro domains suggests that it is involved in the biological process: transmembrane transport. 8 al…	FBtr0070984	18214492
mir-4943	FBgn0263555	8.12442	4e-06	-2.31596	2e-06	The gene mir-4943 stem loop is referred to in FlyBase by the symbol Dmel\mir-4943 (CR43540, FBgn0263555). It is a miRNA_gene from Drosophila melanogaster. Its molecular function is unknown. The biological processes in which it is involved are not known. No alleles are reported. It has one annotated transcript. Gene sequence location is 2L:16528375..16528491.	FBtr0309684	18146676
comm2	FBgn0041160	8.07688	2e-06	-2.15633	2.5e-05	The gene comm2 is referred to in FlyBase by the symbol Dmel\comm2 (CG7554, FBgn0041160). It is a protein_coding_gene from Drosophila melanogaster. Its molecular function is unknown. The biological processes in which it is involved are not known. 3 alleles are reported. No phenotypic data is available. It has one annotated transcript and one annotated polypeptide. Summary of modENCODE Temporal Exp…	FBtr0075580	18179629
CG11400	FBgn0034198	8.01876	1.9e-05	-4.06836	4e-06	This gene is referred to in FlyBase by the symbol Dmel\CG11400 (FBgn0034198). It is a protein_coding_gene from Drosophila melanogaster. Its molecular function is unknown. The biological processes in which it is involved are not known. 2 alleles are reported. No phenotypic data is available. It has one annotated transcript and one annotated polypeptide. Summary of modENCODE Temporal Expression Pro…	FBtr0086985	18151184
CG13784	FBgn0031897	7.77155	0	-2.49264	1.6e-05	This gene is referred to in FlyBase by the symbol Dmel\CG13784 (FBgn0031897). It is a protein_coding_gene from Drosophila melanogaster. Its molecular function is unknown. The biological processes in which it is involved are not known. 7 alleles are reported. No phenotypic data is available. It has 5 annotated transcripts and 5 annotated polypeptides. Protein features are: Cystinosin/ERS1p repeat.…	FBtr0330197	18142274
CG9338	FBgn0032899	7.69339	1e-06	-5.71049	1.5e-05	This gene is referred to in FlyBase by the symbol Dmel\CG9338 (FBgn0032899). It is a protein_coding_gene from Drosophila melanogaster. Its molecular function is unknown. The biological processes in which it is involved are not known. 3 alleles are reported. No phenotypic data is available. It has one annotated transcript and one annotated polypeptide. Summary of modENCODE Temporal Expression Prof…	FBtr0081428	18135779
blot	FBgn0027660	7.68135	8.3e-05	-1.66376	5.4e-05	The gene bloated tubules is referred to in FlyBase by the symbol Dmel\blot (CG3897, FBgn0027660). It is a protein_coding_gene from Drosophila melanogaster. It is reported to have molecular function: neurotransmitter transporter activity. It is reported to be involved in the biological process: morphogenesis of an epithelium. 13 alleles are reported. The phenotypes of these alleles are annotated w…	FBtr0075232	18175492
Fhos	FBgn0261259	7.60082	0	-3.94785	0	This gene is referred to in FlyBase by the symbol Dmel\Fhos (CG42610, FBgn0261259). It is a protein_coding_gene from Drosophila melanogaster. Based on sequence similarity, it is predicted to have molecular function: actin binding. An electronic pipeline based on InterPro domains suggests that it is involved in the biological process: actin cytoskeleton organization. 30 alleles are reported. No ph…	FBtr0302087	18172757
sm	FBgn0003435	7.56391	0	-2.28006	1.2e-05	The gene smooth is referred to in FlyBase by the symbol Dmel\sm (CG9218, FBgn0003435). It is a protein_coding_gene from Drosophila melanogaster. Based on sequence similarity, it is predicted to have molecular function: mRNA binding. There is experimental evidence that it is involved in the biological process: axon guidance; adult feeding behavior. 28 alleles are reported. The phenotypes of these …	FBtr0304656	18156385
CG13252	FBgn0037016	7.54103	0	-3.63296	1.4e-05	This gene is referred to in FlyBase by the symbol Dmel\CG13252 (FBgn0037016). It is a protein_coding_gene from Drosophila melanogaster. Its molecular function is unknown. The biological processes in which it is involved are not known. 10 alleles are reported. No phenotypic data is available. It has one annotated transcript and one annotated polypeptide. Protein features are: von Willebrand factor…	FBtr0078245	18170312
be	FBgn0052594	7.52346	0	-2.18667	2e-06	The gene ben is referred to in FlyBase by the symbol Dmel\be (CG32594, FBgn0052594). It is a protein_coding_gene from Drosophila melanogaster. Its molecular function is unknown. There is experimental evidence that it is involved in the biological process: long-term memory. 13 alleles are reported. The phenotype of these alleles is annotated with: synapse. It has 3 annotated transcripts and 3 anno…	FBtr0073956	18210435
CG7582	FBgn0039681	7.48084	0	-3.74319	1e-06	This gene is referred to in FlyBase by the symbol Dmel\CG7582 (FBgn0039681). It is a protein_coding_gene from Drosophila melanogaster. Its molecular function is unknown. The biological processes in which it is involved are not known. 3 alleles are reported. No phenotypic data is available. It has 2 annotated transcripts and 2 annotated polypeptides. Protein features are: YhhN-like. Summary of mod…	FBtr0085464	18200140
Tre1	FBgn0046687	7.28262	4e-06	-1.56118	9.7e-05	The gene Trapped in endoderm 1 is referred to in FlyBase by the symbol Dmel\Tre1 (CG3171, FBgn0046687). It is a protein_coding_gene from Drosophila melanogaster. Based on sequence similarity, it is predicted to have molecular function: G-protein coupled receptor activity. There is experimental evidence that it is involved in the biological process: germ cell migration; germ cell development. 34 a…	FBtr0070848	18217131
CG4267	FBgn0264979	6.85935	0	-2.14377	7.4e-05	This gene is referred to in FlyBase by the symbol Dmel\CG4267 (FBgn0031405). It is a protein_coding_gene from Drosophila melanogaster. Based on sequence similarity, it is predicted to have molecular function: phospholipase activity. An electronic pipeline based on InterPro domains suggests that it is involved in the biological process: lipid metabolic process. 4 alleles are reported. No phenotypi…	FBtr0077751	18133193
CBP	FBgn0026144	6.8065	6e-06	-2.03603	9.6e-05	The gene sarcoplasmic calcium-binding protein is referred to in FlyBase by the symbol Dmel\CBP (CG1435, FBgn0026144). It is a protein_coding_gene from Drosophila melanogaster. Based on sequence similarity, it is predicted to have molecular function: calcium ion binding. The biological processes in which it is involved are not known. 19 alleles are reported. The phenotype of these alleles is annot…	FBtr0071052	18206977
CG7916	FBgn0028534	6.77992	3e-06	-2.36242	0.000533	This gene is referred to in FlyBase by the symbol Dmel\CG7916 (FBgn0028534). It is a protein_coding_gene from Drosophila melanogaster. Its molecular function is unknown. The biological processes in which it is involved are not known. 2 alleles are reported. No phenotypic data is available. It has one annotated transcript and one annotated polypeptide. Protein features are: Haemolymph juvenile hor…	FBtr0080549	18132521
Sema-1a	FBgn0011259	6.76342	0	-2.89555	1e-06	The gene Sema-1a is referred to in FlyBase by the symbol Dmel\Sema-1a (CG18405, FBgn0011259). It is a protein_coding_gene from Drosophila melanogaster. There is experimental evidence that it has the molecular function: protein binding. There is experimental evidence that it is involved in the biological process: synapse assembly; synaptic target recognition; startle response; brain morphogenesis;…	FBtr0303877	18131481
CG30197	FBgn0050197	6.60774	0	-2.94535	3e-06	This gene is referred to in FlyBase by the symbol Dmel\CG30197 (FBgn0050197). It is a protein_coding_gene from Drosophila melanogaster. An electronic pipeline based on InterPro domains suggests that it has the molecular function: peptidase inhibitor activity. The biological processes in which it is involved are not known. 2 alleles are reported. No phenotypic data is available. It has one annotat…	FBtr0087494	18153561
CG32182	FBgn0052182	6.57221	0	-3.7979	8e-06	This gene is referred to in FlyBase by the symbol Dmel\CG32182 (FBgn0052182). It is a protein_coding_gene from Drosophila melanogaster. Its molecular function is unknown. The biological processes in which it is involved are not known. 2 alleles are reported. No phenotypic data is available. It has one annotated transcript and one annotated polypeptide. Summary of modENCODE Temporal Expression Pro…	FBtr0075188	18171325
miple2	FBgn0029002	6.57215	0	-2.9389	1e-06	The gene miple2 is referred to in FlyBase by the symbol Dmel\miple2 (CG18321, FBgn0029002). It is a protein_coding_gene from Drosophila melanogaster. Based on sequence similarity, it is predicted to have molecular function: heparin binding. The biological processes in which it is involved are not known. 6 alleles are reported. No phenotypic data is available. It has 5 annotated transcripts and 5 …	FBtr0332839	18166802
CG31778	FBgn0051778	6.55116	0	-1.91158	2.9e-05	This gene is referred to in FlyBase by the symbol Dmel\CG31778 (FBgn0051778). It is a protein_coding_gene from Drosophila melanogaster. An electronic pipeline based on InterPro domains suggests that it has the molecular function: serine-type endopeptidase inhibitor activity. The biological processes in which it is involved are not known. 2 alleles are reported. No phenotypic data is available. It…	FBtr0077543	18144846
CG14946	FBgn0032405	6.52469	7e-06	-1.51449	0.000436	This gene is referred to in FlyBase by the symbol Dmel\CG14946 (FBgn0032405). It is a protein_coding_gene from Drosophila melanogaster. Based on sequence similarity, it is predicted to have molecular function: oxidoreductase activity. An electronic pipeline based on InterPro domains suggests that it is involved in the biological process: metabolic process. 5 alleles are reported. No phenotypic da…	FBtr0302029	18143296
Tsp42Ej	FBgn0033132	6.52385	1e-06	-2.32773	0.000109	The gene Tetraspanin 42Ej is referred to in FlyBase by the symbol Dmel\Tsp42Ej (CG12143, FBgn0033132). It is a protein_coding_gene from Drosophila melanogaster. Its molecular function is unknown. There is experimental evidence that it is involved in the biological process: cellular response to high light intensity. 10 alleles are reported. The phenotypes of these alleles are annotated with: trich…	FBtr0089030	18149232
CG3097	FBgn0029804	6.48187	0	-3.17103	0	This gene is referred to in FlyBase by the symbol Dmel\CG3097 (FBgn0029804). It is a protein_coding_gene from Drosophila melanogaster. Based on sequence similarity, it is predicted to have molecular function: metallocarboxypeptidase activity. An electronic pipeline based on InterPro domains suggests that it is involved in the biological process: proteolysis. 4 alleles are reported. No phenotypic …	FBtr0070836	18214391
CG34253	FBgn0085282	6.48059	1e-06	-3.05664	1e-06	This gene is referred to in FlyBase by the symbol Dmel\CG34253 (FBgn0085282). It is a protein_coding_gene from Drosophila melanogaster. Its molecular function is unknown. The biological processes in which it is involved are not known. 4 alleles are reported. No phenotypic data is available. It has one annotated transcript and one annotated polypeptide. Summary of modENCODE Temporal Expression Pro…	FBtr0112447	18180709
CG9664	FBgn0031515	6.46824	0	-4.25517	0	This gene is referred to in FlyBase by the symbol Dmel\CG9664 (FBgn0031515). It is a protein_coding_gene from Drosophila melanogaster. Based on sequence similarity, it is predicted to have molecular function: ATPase activity, coupled to transmembrane movement of substances; transporter activity. Based on sequence similarity, it is predicted to be involved in the biological process: transport. 4 a…	FBtr0077605	18141452
CG30098	FBgn0050098	6.3666	4e-06	-6.01928	2e-06	This gene is referred to in FlyBase by the symbol Dmel\CG30098 (FBgn0050098). It is a protein_coding_gene from Drosophila melanogaster. An electronic pipeline based on InterPro domains suggests that it has the molecular function: serine-type endopeptidase activity. There is experimental evidence that it is involved in the biological process: defense response to Gram-positive bacterium. 2 alleles …	FBtr0087168	18162663
CenG1A	FBgn0028509	6.33358	0	-1.78146	5.1e-05	The gene centaurin gamma 1A is referred to in FlyBase by the symbol Dmel\cenG1A (CG31811, FBgn0028509). It is a protein_coding_gene from Drosophila melanogaster. Based on sequence similarity, it is predicted to have molecular function: ARF GTPase activator activity. It is reported to be involved in the biological process: small GTPase mediated signal transduction. 24 alleles are reported. No phen…	FBtr0080546	18132458
NimC4	FBgn0260011	6.25577	0	-5.34159	0	The gene nimrod C4 is referred to in FlyBase by the symbol Dmel\nimC4 (CG16876, FBgn0260011). It is a protein_coding_gene from Drosophila melanogaster. Its molecular function is unknown. There is experimental evidence that it is involved in the biological process: apoptotic cell clearance; phagocytosis, engulfment. 14 alleles are reported. The phenotypes of these alleles are annotated with: embry…	FBtr0080592	18137837
CG31974	FBgn0051974	6.23413	4.9e-05	-2.40377	6e-06	This gene is referred to in FlyBase by the symbol Dmel\CG31974 (FBgn0051974). It is a protein_coding_gene from Drosophila melanogaster. An electronic pipeline based on InterPro domains suggests that it has the molecular function: transferase activity, transferring phosphorus-containing groups. The biological processes in which it is involved are not known. 8 alleles are reported. No phenotypic da…	FBtr0300987	18145041
CG18249	FBgn0037553	6.17525	0.000197	-3.40253	1e-06	This gene is referred to in FlyBase by the symbol Dmel\CG18249 (FBgn0037553). It is a protein_coding_gene from Drosophila melanogaster. Its molecular function is unknown. The biological processes in which it is involved are not known. 5 alleles are reported. No phenotypic data is available. It has 2 annotated transcripts and 2 annotated polypeptides. Protein features are: Leucine-rich repeat; Leu…	FBtr0300896	18185085
Tequila	FBgn0023479	6.1201	0.000231	-4.45223	0	The gene Tequila is referred to in FlyBase by the symbol Dmel\Tequila (CG4821, FBgn0023479). It is a protein_coding_gene from Drosophila melanogaster. Based on sequence similarity, it is predicted to have molecular function: serine-type endopeptidase activity. There is experimental evidence that it is involved in the biological process: long-term memory. 6 alleles are reported. No phenotypic data…	FBtr0076525	18166463
18w	FBgn0004364	5.94649	0	-2.38887	5e-06	The gene 18 wheeler is referred to in FlyBase by the symbol Dmel\18w (CG8896, FBgn0004364). It is a protein_coding_gene from Drosophila melanogaster. Based on sequence similarity, it is predicted to have molecular function: transmembrane signaling receptor activity. There is experimental evidence that it is involved in the biological process: immune response; cell adhesion; anatomical structure m…	FBtr0086309	18147476
CG13917	FBgn0035237	5.912	0	-2.62034	0	This gene is referred to in FlyBase by the symbol Dmel\CG13917 (FBgn0035237). It is a protein_coding_gene from Drosophila melanogaster. Its molecular function is unknown. The biological processes in which it is involved are not known. 4 alleles are reported. The phenotypes of these alleles are annotated with: trichogen cell; mesothoracic tergum. It has 2 annotated transcripts and 2 annotated poly…	FBtr0072747	18167168
Glut1	FBgn0264574	5.90592	3e-06	-2.25075	0.000143	The gene Glucose transporter 1 is referred to in FlyBase by the symbol Dmel\Glut1 (CG1086, FBgn0261914). It is a protein_coding_gene from Drosophila melanogaster. Based on sequence similarity, it is predicted to have molecular function: glucose transmembrane transporter activity. An electronic pipeline based on InterPro domains suggests that it is involved in the biological process: transmembrane…	FBtr0306032	18173000
CG1146	FBgn0035346	5.84057	1e-06	-2.89529	2e-06	This gene is referred to in FlyBase by the symbol Dmel\CG1146 (FBgn0035346). It is a protein_coding_gene from Drosophila melanogaster. Its molecular function is unknown. The biological processes in which it is involved are not known. 7 alleles are reported. No phenotypic data is available. It has 3 annotated transcripts and 3 annotated polypeptides. Summary of modENCODE Temporal Expression Profil…	FBtr0072921	18167345
NimC3	FBgn0001967	5.82744	6.9e-05	-2.53705	2.2e-05	The gene nimrod C3 is referred to in FlyBase by the symbol Dmel\nimC3 (CG16880, FBgn0001967). It is a protein_coding_gene from Drosophila melanogaster. Its molecular function is unknown. Based on sequence similarity, it is predicted to be involved in the biological process: phagocytosis. 7 alleles are reported. No phenotypic data is available. It has one annotated transcript and one annotated pol…	FBtr0290243	18139180
Mmp2	FBgn0033438	5.81252	8e-06	-1.67734	5.5e-05	The gene Matrix metalloproteinase 2 is referred to in FlyBase by the symbol Dmel\Mmp2 (CG1794, FBgn0033438). It is a protein_coding_gene from Drosophila melanogaster. There is experimental evidence that it has the molecular function: metalloendopeptidase activity. There is experimental evidence that it is involved in the biological process: tracheal pit formation in open tracheal system; negative…	FBtr0088501	18159288
CG13694	FBgn0031219	5.77483	1e-06	-3.69404	1.1e-05	This gene is referred to in FlyBase by the symbol Dmel\CG13694 (FBgn0031219). It is a protein_coding_gene from Drosophila melanogaster. Its molecular function is unknown. The biological processes in which it is involved are not known. 2 alleles are reported. No phenotypic data is available. It has one annotated transcript and one annotated polypeptide. Summary of modENCODE Temporal Expression Pro…	FBtr0078160	18140982
CG30379	FBgn0050379	5.74996	4e-06	-5.10796	6e-06	This gene is referred to in FlyBase by the symbol Dmel\CG30379 (FBgn0050379). It is a protein_coding_gene from Drosophila melanogaster. Based on sequence similarity, it is predicted to have molecular function: N-methyl-D-aspartate selective glutamate receptor activity. The biological processes in which it is involved are not known. 5 alleles are reported. No phenotypic data is available. It has o…	FBtr0305125	18153813
Mdr49	FBgn0004512	5.73662	2e-06	-3.81535	1e-06	The gene Multi drug resistance 49 is referred to in FlyBase by the symbol Dmel\Mdr49 (CG3879, FBgn0004512). It is a protein_coding_gene from Drosophila melanogaster. Based on sequence similarity, it is predicted to have molecular function: ATPase activity, coupled; drug transmembrane transporter activity. There is experimental evidence that it is involved in the biological process: response to hy…	FBtr0087801	18156505
syd	FBgn0024187	5.68135	0	-2.39287	2e-06	The gene sunday driver is referred to in FlyBase by the symbol Dmel\syd (CG8110, FBgn0024187). It is a protein_coding_gene from Drosophila melanogaster. There is experimental evidence that it has the molecular function: kinesin binding. There is experimental evidence that it is involved in the biological process: axon cargo transport. 10 alleles are reported. The phenotypes of these alleles are a…	FBtr0076769	18175143
CG32354	FBgn0052354	5.53106	0	-2.19129	1.3e-05	This gene is referred to in FlyBase by the symbol Dmel\CG32354 (FBgn0052354). It is a protein_coding_gene from Drosophila melanogaster. Based on sequence similarity, it is predicted to have molecular function: endopeptidase inhibitor activity. The biological processes in which it is involved are not known. 2 alleles are reported. No phenotypic data is available. It has one annotated transcript an…	FBtr0076662	18180193
CG8539	FBgn0035791	5.52227	3e-06	-2.9994	1.3e-05	This gene is referred to in FlyBase by the symbol Dmel\CG8539 (FBgn0035791). It is a protein_coding_gene from Drosophila melanogaster. Based on sequence similarity, it is predicted to have molecular function: metallocarboxypeptidase activity. An electronic pipeline based on InterPro domains suggests that it is involved in the biological process: proteolysis. One allele is reported. No phenotypic …	FBtr0332145	18176853
emp	FBgn0010435	5.48186	0	-1.75534	0.000179	The gene epithelial membrane protein is referred to in FlyBase by the symbol Dmel\emp (CG2727, FBgn0010435). It is a protein_coding_gene from Drosophila melanogaster. Based on sequence similarity, it is predicted to have molecular function: scavenger receptor activity. There is experimental evidence that it is involved in the biological process: autophagic cell death; salivary gland cell autophag…	FBtr0072400	18156751
bves	FBgn0031150	5.47255	0	-2.24943	4e-06	The gene bves is referred to in FlyBase by the symbol Dmel\bves (CG32513, FBgn0031150). It is a protein_coding_gene from Drosophila melanogaster. Its molecular function is unknown. The biological processes in which it is involved are not known. 21 alleles are reported. No phenotypic data is available. It has 2 annotated transcripts and 2 annotated polypeptides. Protein features are: Cyclic nucleo…	FBtr0077246	18210037
Tsf3	FBgn0034094	5.42721	1e-06	-2.63454	1e-06	The gene Transferrin 3 is referred to in FlyBase by the symbol Dmel\Tsf3 (CG3666, FBgn0034094). It is a protein_coding_gene from Drosophila melanogaster. It is reported to have molecular function: iron ion transmembrane transporter activity. There is experimental evidence that it is involved in the biological process: response to bacterium. 2 alleles are reported. No phenotypic data is available.…	FBtr0087130	18150985
CG3625	FBgn0031245	5.27899	2e-06	-2.23444	4e-06	This gene is referred to in FlyBase by the symbol Dmel\CG3625 (FBgn0031245). It is a protein_coding_gene from Drosophila melanogaster. Its molecular function is unknown. The biological processes in which it is involved are not known. 10 alleles are reported. The phenotype of these alleles is annotated with: mesothoracic tergum. It has 4 annotated transcripts and 4 annotated polypeptides. Protein …	FBtr0078135	18141026
CG31849	FBgn0051849	5.22176	2e-06	-2.01342	1.2e-05	This gene is referred to in FlyBase by the symbol Dmel\CG31849 (FBgn0051849). It is a protein_coding_gene from Drosophila melanogaster. An electronic pipeline based on InterPro domains suggests that it has the molecular function: beta-1,4-mannosylglycoprotein 4-beta-N-acetylglucosaminyltransferase activity. An electronic pipeline based on InterPro domains suggests that it is involved in the biolo…	FBtr0080490	18144935
Obp18a	FBgn0030985	5.18092	1e-05	-2.6388	2.5e-05	The gene Odorant-binding protein 18a is referred to in FlyBase by the symbol Dmel\Obp18a (CG15883, FBgn0030985). It is a protein_coding_gene from Drosophila melanogaster. Based on sequence similarity, it is predicted to have molecular function: odorant binding. Based on sequence similarity, it is predicted to be involved in the biological process: sensory perception of chemical stimulus. 2 allele…	FBtr0074701	18216327
CG5953	FBgn0032587	5.18033	6e-06	-2.3314	3.5e-05	This gene is referred to in FlyBase by the symbol Dmel\CG5953 (FBgn0032587). It is a protein_coding_gene from Drosophila melanogaster. Its molecular function is unknown. There is experimental evidence that it is involved in the biological process: lateral inhibition. 22 alleles are reported. The phenotype of these alleles is annotated with: mesothoracic tergum. It has 3 annotated transcripts and …	FBtr0080873	18143553
CG7079	FBgn0038849	5.17438	1e-06	-2.67711	8e-06	This gene is referred to in FlyBase by the symbol Dmel\CG7079 (FBgn0038849). It is a protein_coding_gene from Drosophila melanogaster. Its molecular function is unknown. The biological processes in which it is involved are not known. One allele is reported. No phenotypic data is available. It has one annotated transcript and one annotated polypeptide. Protein features are: Hormone binding; Odoran…	FBtr0084043	18198564
zye	FBgn0036985	5.08356	3.6e-05	-2.81211	5.3e-05	The gene zye is referred to in FlyBase by the symbol Dmel\zye (CG5847, FBgn0036985). It is a protein_coding_gene from Drosophila melanogaster. Based on sequence similarity, it is predicted to have molecular function: structural constituent of chitin-based cuticle. There is experimental evidence that it is involved in the biological process: regulation of embryonic cell shape; cell-matrix adhesion…	FBtr0078191	18170245
CG34305	FBgn0085334	5.06631	4.4e-05	-2.89454	1e-06	This gene is referred to in FlyBase by the symbol Dmel\CG34305 (FBgn0085334). It is a protein_coding_gene from Drosophila melanogaster. Its molecular function is unknown. The biological processes in which it is involved are not known. No alleles are reported. It has one annotated transcript and one annotated polypeptide. Summary of modENCODE Temporal Expression Profile: Temporal profile ranges fr…	FBtr0112501	18202303
Shroom	FBgn0085408	5.05641	2e-06	-3.05296	3e-06	The gene Shroom is referred to in FlyBase by the symbol Dmel\Shroom (CG34379, FBgn0085408). It is a protein_coding_gene from Drosophila melanogaster. Based on sequence similarity, it is predicted to have molecular function: actin binding. There is experimental evidence that it is involved in the biological process: cell morphogenesis. 18 alleles are reported. The phenotypes of these alleles are a…	FBtr0112614	18154487
CG13035	FBgn0036628	4.99847	1.1e-05	-2.23706	0.000478	This gene is referred to in FlyBase by the symbol Dmel\CG13035 (FBgn0036628). It is a protein_coding_gene from Drosophila melanogaster. Its molecular function is unknown. The biological processes in which it is involved are not known. 4 alleles are reported. No phenotypic data is available. It has one annotated transcript and one annotated polypeptide. Summary of modENCODE Temporal Expression Pro…	FBtr0075415	18178343
ttm2	FBgn0035124	4.88904	1e-06	-2.75883	3e-06	The gene tiny tim 2 is referred to in FlyBase by the symbol Dmel\ttm2 (CG12313, FBgn0035124). It is a protein_coding_gene from Drosophila melanogaster. Its molecular function is unknown. Based on sequence similarity, it is predicted to be involved in the biological process: mitochondrion organization. 3 alleles are reported. No phenotypic data is available. It has one annotated transcript and one…	FBtr0072507	18166925
Mvl	FBgn0011672	4.8782	0	-1.82223	1e-05	The gene Malvolio is referred to in FlyBase by the symbol Dmel\Mvl (CG3671, FBgn0011672). It is a protein_coding_gene from Drosophila melanogaster. There is experimental evidence that it has the molecular function: manganese ion transmembrane transporter activity; iron ion transmembrane transporter activity; copper ion transmembrane transporter activity; symporter activity. There is experimental …	FBtr0089521	18194100
CG31436	FBgn0051436	4.8744	1e-06	-2.48994	8e-06	This gene is referred to in FlyBase by the symbol Dmel\CG31436 (FBgn0051436). It is a protein_coding_gene from Drosophila melanogaster. An electronic pipeline based on InterPro domains suggests that it has the molecular function: transferase activity, transferring phosphorus-containing groups. The biological processes in which it is involved are not known. 4 alleles are reported. The phenotype of…	FBtr0084830	18190376
CG31189	FBgn0051189	4.85925	0.000272	-4.88167	9.9e-05	This gene is referred to in FlyBase by the symbol Dmel\CG31189 (FBgn0051189). It is a protein_coding_gene from Drosophila melanogaster. Its molecular function is unknown. The biological processes in which it is involved are not known. 2 alleles are reported. No phenotypic data is available. It has one annotated transcript and one annotated polypeptide. Protein features are: Hormone binding; Odora…	FBtr0300817	18201377
Mal-A5	FBgn0050359	4.81647	0.00012	-3.91707	4e-06	The gene Maltase A5 is referred to in FlyBase by the symbol Dmel\Mal-A5 (CG30359, FBgn0050359). It is a protein_coding_gene from Drosophila melanogaster. An electronic pipeline based on InterPro domains suggests that it has the molecular function: catalytic activity; cation binding. An electronic pipeline based on InterPro domains suggests that it is involved in the biological process: carbohydra…	FBtr0088749	18153789
CG43867	FBgn0264449	4.79305	1.2e-05	-2.47286	2.5e-05	This gene is referred to in FlyBase by the symbol Dmel\CG43867 (FBgn0264449). It is a protein_coding_gene from Drosophila melanogaster. An electronic pipeline based on InterPro domains suggests that it has the molecular function: phospholipid binding. The biological processes in which it is involved are not known. 42 alleles are reported. No phenotypic data is available. It has 9 annotated transc…	FBtr0332604	18219112
CG32407	FBgn0052407	4.79302	5e-05	-1.65403	0.000223	This gene is referred to in FlyBase by the symbol Dmel\CG32407 (FBgn0052407). It is a protein_coding_gene from Drosophila melanogaster. Its molecular function is unknown. The biological processes in which it is involved are not known. 3 alleles are reported. No phenotypic data is available. It has 2 annotated transcripts and 2 annotated polypeptides. Protein features are: CRAL-TRIO domain; CRAL/T…	FBtr0077032	18171577
Dg	FBgn0034072	4.78887	1e-06	-1.80389	1.6e-05	The gene Dystroglycan is referred to in FlyBase by the symbol Dmel\Dg (CG18250, FBgn0034072). It is a protein_coding_gene from Drosophila melanogaster. There is experimental evidence that it has the molecular function: protein binding. There is experimental evidence for 14 unique biological process terms, many of which group under: cellular process; establishment or maintenance of cell polarity; …	FBtr0306238	18160482
CG6762	FBgn0030876	4.78717	4e-06	-2.6989	1e-06	This gene is referred to in FlyBase by the symbol Dmel\CG6762 (FBgn0030876). It is a protein_coding_gene from Drosophila melanogaster. An electronic pipeline based on InterPro domains suggests that it has the molecular function: sulfiredoxin activity; DNA binding. An electronic pipeline based on InterPro domains suggests that it is involved in the biological process: oxidation-reduction process. …	FBtr0074492	18209523
CG6414	FBgn0029690	4.77522	2e-06	-2.5835	6e-05	This gene is referred to in FlyBase by the symbol Dmel\CG6414 (FBgn0029690). It is a protein_coding_gene from Drosophila melanogaster. Based on sequence similarity, it is predicted to have molecular function: carboxylesterase activity. The biological processes in which it is involved are not known. One allele is reported. No phenotypic data is available. It has one annotated transcript and one an…	FBtr0070624	18214246
mthl5	FBgn0037960	4.72893	8e-06	-1.67082	2.5e-05	The gene methuselah-like 5 is referred to in FlyBase by the symbol Dmel\mthl5 (CG6965, FBgn0037960). It is a protein_coding_gene from Drosophila melanogaster. Based on sequence similarity, it is predicted to have molecular function: G-protein coupled receptor activity. Based on sequence similarity, it is predicted to be involved in the biological process: G-protein coupled receptor signaling path…	FBtr0082515	18196793
CG4872	FBgn0030799	4.72372	1e-06	-2.42499	4e-06	This gene is referred to in FlyBase by the symbol Dmel\CG4872 (FBgn0030799). It is a protein_coding_gene from Drosophila melanogaster. An electronic pipeline based on InterPro domains suggests that it has the molecular function: nucleotide binding. The biological processes in which it is involved are not known. 2 alleles are reported. No phenotypic data is available. It has one annotated transcri…	FBtr0074339	18209406
GlcT-1	FBgn0067102	4.71318	1e-06	-2.67245	6e-06	The gene GlcT-1 is referred to in FlyBase by the symbol Dmel\GlcT-1 (CG6437, FBgn0067102). It is a protein_coding_gene from Drosophila melanogaster. There is experimental evidence that it has the molecular function: ceramide glucosyltransferase activity. There is experimental evidence that it is involved in the biological process: negative regulation of apoptotic process. 6 alleles are reported. …	FBtr0071755	18154285
Tollo	FBgn0029114	4.69963	1e-06	-1.87419	1e-05	The gene Tollo is referred to in FlyBase by the symbol Dmel\Tollo (CG6890, FBgn0029114). It is a protein_coding_gene from Drosophila melanogaster. Based on sequence similarity, it is predicted to have molecular function: transmembrane signaling receptor activity. There is experimental evidence that it is involved in the biological process: peripheral nervous system neuron development; innate immu…	FBtr0075607	18166824
GLaz	FBgn0033799	4.68463	0	-2.1237	3.1e-05	The gene Glial Lazarillo is referred to in FlyBase by the symbol Dmel\GLaz (CG4604, FBgn0033799). It is a protein_coding_gene from Drosophila melanogaster. It is reported to have molecular function: binding. There is experimental evidence that it is involved in the biological process: determination of adult lifespan; cellular response to oxidative stress; cellular response to starvation. 9 allele…	FBtr0087772	18160022
gukh	FBgn0026239	4.68071	0	-2.3294	1.1e-05	The gene GUK-holder is referred to in FlyBase by the symbol Dmel\gukh (CG31043, FBgn0026239). It is a protein_coding_gene from Drosophila melanogaster. There is experimental evidence that it has the molecular function: protein binding. There is experimental evidence that it is involved in the biological process: protein localization; axon guidance. 23 alleles are reported. No phenotypic data is a…	FBtr0089767	18184014
snoRNA:Me18S-A1374	FBgn0065080	4.67345	3.6e-05	-2.77151	2e-06	This gene is referred to in FlyBase by the symbol Dmel\snoRNA:Me18S-A1374 (CR33634, FBgn0065080). It is a snoRNA_gene from Drosophila melanogaster. It is reported to have molecular function: RNA modification guide activity. The biological processes in which it is involved are not known. No alleles are reported. It has one annotated transcript. Summary of modENCODE Temporal Expression Profile: No …	FBtr0091611	18190761
FBgn0052627	FBgn0052627	4.64887	0	-2.49657	5e-06	The gene Drosophila Nna1 ortholog is referred to in FlyBase by the symbol Dmel\NnaD (CG32627, FBgn0052627). It is a protein_coding_gene from Drosophila melanogaster. Based on sequence similarity, it is predicted to have molecular function: purine nucleotide binding. An electronic pipeline based on InterPro domains suggests that it is involved in the biological process: proteolysis. 7 alleles are …	FBtr0304971	18210466
Pebp1	FBgn0038973	4.6042	3.6e-05	-1.62443	0.000247	The gene Phosphatidylethanolamine-binding protein 1 is referred to in FlyBase by the symbol Dmel\Pebp1 (CG18594, FBgn0038973). It is a protein_coding_gene from Drosophila melanogaster. Its molecular function is unknown. There is experimental evidence that it is involved in the biological process: regulation of antimicrobial humoral response; defense response to Gram-positive bacterium; defense re…	FBtr0084255	18187583
rgr	FBgn0033310	4.60235	0	-1.67204	0.000539	The gene regular is referred to in FlyBase by the symbol Dmel\rgr (CG8643, FBgn0033310). It is a protein_coding_gene from Drosophila melanogaster. It is reported to have molecular function: sequence-specific DNA binding transcription factor activity. It is reported to be involved in the biological process: regulation of transcription, DNA-dependent. 13 alleles are reported. No phenotypic data is …	FBtr0088692	18149519
blow	FBgn0004133	4.58676	3.3e-05	-1.93369	4.8e-05	The gene blown fuse is referred to in FlyBase by the symbol Dmel\blow (CG1363, FBgn0004133). It is a protein_coding_gene from Drosophila melanogaster. An electronic pipeline based on InterPro domains suggests that it has the molecular function: phospholipid binding. There is experimental evidence that it is involved in the biological process: myoblast fusion; actin cytoskeleton organization; meso…	FBtr0088952	18156489
CG30089	FBgn0050089	4.55698	3e-06	-1.92281	4.4e-05	This gene is referred to in FlyBase by the symbol Dmel\CG30089 (FBgn0050089). It is a protein_coding_gene from Drosophila melanogaster. An electronic pipeline based on InterPro domains suggests that it has the molecular function: binding. The biological processes in which it is involved are not known. 10 alleles are reported. The phenotypes of these alleles are annotated with: ventral nerve cord;…	FBtr0087285	18153444
CG1998	FBgn0030485	4.5382	5.1e-05	-1.95369	4.3e-05	This gene is referred to in FlyBase by the symbol Dmel\CG1998 (FBgn0030485). It is a protein_coding_gene from Drosophila melanogaster. Based on sequence similarity, it is predicted to have molecular function: C-4 methylsterol oxidase activity. An electronic pipeline based on InterPro domains suggests that it is involved in the biological process: oxidation-reduction process; fatty acid biosynthet…	FBtr0073787	18215341
Dcp-1	FBgn0010501	4.46605	4.2e-05	-2.19902	1.7e-05	The gene Death caspase-1 is referred to in FlyBase by the symbol Dmel\Dcp-1 (CG5370, FBgn0010501). It is a protein_coding_gene from Drosophila melanogaster. There is experimental evidence that it has the molecular function: cysteine-type endopeptidase activity. There is experimental evidence that it is involved in the biological process: apoptotic process; ovarian nurse cell to oocyte transport; …	FBtr0072062	18147725
CG10970	FBgn0030078	4.4538	0	-2.63491	1.3e-05	This gene is referred to in FlyBase by the symbol Dmel\CG10970 (FBgn0030078). It is a protein_coding_gene from Drosophila melanogaster. Its molecular function is unknown. The biological processes in which it is involved are not known. One allele is reported. No phenotypic data is available. It has one annotated transcript and one annotated polypeptide. Protein features are: Acylphosphatase-like. …	FBtr0071356	18214787
CG18788	FBgn0042126	4.40619	4.6e-05	-3.04471	7e-06	This gene is referred to in FlyBase by the symbol Dmel\CG18788 (FBgn0042126). It is a protein_coding_gene from Drosophila melanogaster. Its molecular function is unknown. An electronic pipeline based on InterPro domains suggests that it is involved in the biological process: transmembrane transport. 2 alleles are reported. No phenotypic data is available. It has one annotated transcript and one a…	FBtr0289986	18136319
CG15097	FBgn0034396	4.39939	1e-06	-2.09419	1.5e-05	This gene is referred to in FlyBase by the symbol Dmel\CG15097 (FBgn0034396). It is a protein_coding_gene from Drosophila melanogaster. Based on sequence similarity, it is predicted to have molecular function: actin binding. The biological processes in which it is involved are not known. 3 alleles are reported. No phenotypic data is available. It has 4 annotated transcripts and 4 annotated polype…	FBtr0086630	18161044
CG8596	FBgn0035767	4.39735	2e-06	-2.84198	2e-06	This gene is referred to in FlyBase by the symbol Dmel\CG8596 (FBgn0035767). It is a protein_coding_gene from Drosophila melanogaster. Its molecular function is unknown. An electronic pipeline based on InterPro domains suggests that it is involved in the biological process: transmembrane transport. 2 alleles are reported. No phenotypic data is available. It has 3 annotated transcripts and 3 annot…	FBtr0076881	18176802
CG32115	FBgn0052115	4.38761	2.3e-05	-3.75008	2.5e-05	This gene is referred to in FlyBase by the symbol Dmel\CG32115 (FBgn0052115). It is a protein_coding_gene from Drosophila melanogaster. Its molecular function is unknown. The biological processes in which it is involved are not known. 2 alleles are reported. No phenotypic data is available. It has one annotated transcript and one annotated polypeptide. Summary of modENCODE Temporal Expression Pro…	FBtr0075904	18179912
Mst87F	FBgn0002862	4.35774	1.2e-05	-2.30974	0.000489	The gene Male-specific RNA 87F is referred to in FlyBase by the symbol Dmel\Mst87F (CG17956, FBgn0002862). It is a protein_coding_gene from Drosophila melanogaster. Based on sequence similarity, it is predicted to have molecular function: structural molecule activity. There is experimental evidence that it is involved in the biological process: spermatogenesis. 4 alleles are reported. No phenotyp…	FBtr0082884	18193256
CG4822	FBgn0031220	4.33695	0	-2.74139	1e-06	This gene is referred to in FlyBase by the symbol Dmel\CG4822 (FBgn0031220). It is a protein_coding_gene from Drosophila melanogaster. Based on sequence similarity, it is predicted to have molecular function: ATPase activity, coupled to transmembrane movement of substances; transporter activity. The biological processes in which it is involved are not known. 4 alleles are reported. No phenotypic …	FBtr0078156	18140984
Epac	FBgn0085421	4.25865	3e-06	-2.20025	4e-06	The gene Epac is referred to in FlyBase by the symbol Dmel\Epac (CG34392, FBgn0085421). It is a protein_coding_gene from Drosophila melanogaster. Based on sequence similarity, it is predicted to have molecular function: cyclic nucleotide-dependent guanyl-nucleotide exchange factor activity; Rap guanyl-nucleotide exchange factor activity. An electronic pipeline based on InterPro domains suggests t…	FBtr0329849	18163828
kar	FBgn0001296	4.21719	3e-06	-1.43389	0.000537	The gene karmoisin is referred to in FlyBase by the symbol Dmel\kar (CG12286, FBgn0001296). It is a protein_coding_gene from Drosophila melanogaster. Based on sequence similarity, it is predicted to have molecular function: monocarboxylic acid transmembrane transporter activity. There is experimental evidence that it is involved in the biological process: ommochrome biosynthetic process. 32 allel…	FBtr0082666	18193106
Spec2	FBgn0044823	4.18468	2e-06	-2.43028	3e-06	The gene Spec2 is referred to in FlyBase by the symbol Dmel\Spec2 (CG14672, FBgn0044823). It is a protein_coding_gene from Drosophila melanogaster. Based on sequence similarity, it is predicted to have molecular function: Rho GTPase binding. Based on sequence similarity, it is predicted to be involved in the biological process: regulation of Rho protein signal transduction. 19 alleles are reporte…	FBtr0078739	18200852
CG6051	FBgn0039492	4.11541	1e-06	-1.46445	0.000289	This gene is referred to in FlyBase by the symbol Dmel\CG6051 (FBgn0039492). It is a protein_coding_gene from Drosophila melanogaster. An electronic pipeline based on InterPro domains suggests that it has the molecular function: metal ion binding. The biological processes in which it is involved are not known. 7 alleles are reported. The phenotype of these alleles is annotated with: mesothoracic …	FBtr0305050	18199788
insc	FBgn0011674	4.09769	6e-06	-2.62454	3e-06	The gene inscuteable is referred to in FlyBase by the symbol Dmel\insc (CG11312, FBgn0011674). It is a protein_coding_gene from Drosophila melanogaster. There is experimental evidence that it has the molecular function: cytoskeletal adaptor activity; protein binding. There is experimental evidence for 11 unique biological process terms, many of which group under: anatomical structure development;…	FBtr0071562	18156946
CG13384	FBgn0032036	4.08673	7e-06	-1.90933	8e-06	This gene is referred to in FlyBase by the symbol Dmel\CG13384 (FBgn0032036). It is a protein_coding_gene from Drosophila melanogaster. Based on sequence similarity, it is predicted to have molecular function: amino acid transmembrane transporter activity. Based on sequence similarity, it is predicted to be involved in the biological process: amino acid transmembrane transport. 4 alleles are repo…	FBtr0079653	18134360
PGRP-LA	FBgn0035975	4.05985	3e-06	-1.85063	4.3e-05	The gene Peptidoglycan recognition protein LA is referred to in FlyBase by the symbol Dmel\PGRP-LA (CG32042, FBgn0035975). It is a protein_coding_gene from Drosophila melanogaster. Based on sequence similarity, it is predicted to have molecular function: peptidoglycan binding. Based on sequence similarity, it is predicted to be involved in the biological process: immune response. 5 alleles are re…	FBtr0076434	18168564
CG16984	FBgn0062517	4.03476	2e-06	-2.16566	6.2e-05	This gene is referred to in FlyBase by the symbol Dmel\CG16984 (FBgn0062517). It is a protein_coding_gene from Drosophila melanogaster. Its molecular function is unknown. The biological processes in which it is involved are not known. One allele is reported. No phenotypic data is available. It has one annotated transcript and one annotated polypeptide. Summary of modENCODE Temporal Expression Pro…	FBtr0072928	18171967
CG14050	FBgn0040392	4.01857	0	-2.00405	3e-06	This gene is referred to in FlyBase by the symbol Dmel\CG14050 (FBgn0040392). It is a protein_coding_gene from Drosophila melanogaster. An electronic pipeline based on InterPro domains suggests that it has the molecular function: DNA binding. The biological processes in which it is involved are not known. 3 alleles are reported. No phenotypic data is available. It has 2 annotated transcripts and …	FBtr0070407	18216958
CG43071	FBgn0262481	3.9709	0	-2.53883	1e-06	This gene is referred to in FlyBase by the symbol Dmel\CG43071 (FBgn0262481). It is a protein_coding_gene from Drosophila melanogaster. Its molecular function is unknown. The biological processes in which it is involved are not known. No alleles are reported. It has one annotated transcript and one annotated polypeptide. Gene sequence location is 2R:14752429..14752698.	FBtr0307055	18164637
Dscam	FBgn0033159	3.96208	1.1e-05	-2.75168	1.8e-05	The gene Down syndrome cell adhesion molecule is referred to in FlyBase by the symbol Dmel\Dscam (CG17800, FBgn0033159). It is a protein_coding_gene from Drosophila melanogaster. There is experimental evidence that it has the molecular function: identical protein binding; bacterial cell surface binding; protein homodimerization activity; axon guidance receptor activity. There is experimental evid…	FBtr0089016	18158566
Irk1	FBgn0265042	3.94098	1e-06	-2.2801	2e-06	The gene Inwardly rectifying potassium channel is referred to in FlyBase by the symbol Dmel\Ir (CG6747, FBgn0039061). It is a protein_coding_gene from Drosophila melanogaster. There is experimental evidence that it has the molecular function: inward rectifier potassium channel activity. There is experimental evidence that it is involved in the biological process: potassium ion transport; regulati…	FBtr0303041	18187772
CG1090	FBgn0037238	3.92472	2e-06	-2.54517	8e-06	This gene is referred to in FlyBase by the symbol Dmel\CG1090 (FBgn0037238). It is a protein_coding_gene from Drosophila melanogaster. Based on sequence similarity, it is predicted to have molecular function: calcium, potassium:sodium antiporter activity. Based on sequence similarity, it is predicted to be involved in the biological process: calcium ion transport; sodium ion transport. 10 alleles…	FBtr0332447	18184455
CG32091	FBgn0052091	3.92331	0	-1.60434	0.000217	This gene is referred to in FlyBase by the symbol Dmel\CG32091 (FBgn0052091). It is a protein_coding_gene from Drosophila melanogaster. Based on sequence similarity, it is predicted to have molecular function: ATPase activity, coupled to transmembrane movement of substances; transporter activity. Based on sequence similarity, it is predicted to be involved in the biological process: transport. 6 …	FBtr0076106	18171201
fng	FBgn0011591	3.90872	4e-06	-2.04715	1.2e-05	The gene fringe is referred to in FlyBase by the symbol Dmel\fng (CG10580, FBgn0011591). It is a protein_coding_gene from Drosophila melanogaster. There is experimental evidence that it has the molecular function: UDP-glycosyltransferase activity; O-fucosylpeptide 3-beta-N-acetylglucosaminyltransferase activity; acetylglucosaminyltransferase activity. There is experimental evidence for 13 unique …	FBtr0078267	18174596
noe	FBgn0026197	3.89205	4.4e-05	-2.14848	1e-05	The gene noe is referred to in FlyBase by the symbol Dmel\noe (CG32172, FBgn0026197). It is a protein_coding_gene from Drosophila melanogaster. Its molecular function is unknown. The biological processes in which it is involved are not known. 3 alleles are reported. No phenotypic data is available. It has 2 annotated transcripts and 2 annotated polypeptides. Summary of modENCODE Temporal Expressi…	FBtr0110845	18175291
mir-4955	FBgn0263531	3.88349	0.000523	-5.00607	1.9e-05	The gene mir-4955 stem loop is referred to in FlyBase by the symbol Dmel\mir-4955 (CR43516, FBgn0263531). It is a miRNA_gene from Drosophila melanogaster. Its molecular function is unknown. The biological processes in which it is involved are not known. No alleles are reported. It has one annotated transcript. Gene sequence location is X:2438773..2438941.	FBtr0309617	18218917
CG2911	FBgn0037350	3.86668	0.000131	-2.25734	0.000159	This gene is referred to in FlyBase by the symbol Dmel\CG2911 (FBgn0037350). It is a protein_coding_gene from Drosophila melanogaster. An electronic pipeline based on InterPro domains suggests that it has the molecular function: heat shock protein binding; unfolded protein binding. An electronic pipeline based on InterPro domains suggests that it is involved in the biological process: protein fol…	FBtr0078740	18195641
CG31751	FBgn0086909	3.84298	1e-06	-1.99777	2.4e-05	This gene is referred to in FlyBase by the symbol Dmel\CG31751 (FBgn0086909). It is a protein_coding_gene from Drosophila melanogaster. An electronic pipeline based on InterPro domains suggests that it has the molecular function: transferase activity, transferring phosphorus-containing groups. The biological processes in which it is involved are not known. 6 alleles are reported. No phenotypic da…	FBtr0081092	18137695
Mst77F	FBgn0086915	3.75326	1.8e-05	-1.83066	0.000513	The gene Male-specific transcript 77F is referred to in FlyBase by the symbol Dmel\Mst77F (CG3354, FBgn0086915). It is a protein_coding_gene from Drosophila melanogaster. Its molecular function is unknown. There is experimental evidence that it is involved in the biological process: sperm chromatin condensation. 6 alleles are reported. The phenotype of these alleles is annotated with: spermatid. …	FBtr0078270	18180900
CG16758	FBgn0035348	3.74534	3e-05	-2.31492	0.000232	This gene is referred to in FlyBase by the symbol Dmel\CG16758 (FBgn0035348). It is a protein_coding_gene from Drosophila melanogaster. Based on sequence similarity, it is predicted to have molecular function: purine-nucleoside phosphorylase activity. An electronic pipeline based on InterPro domains suggests that it is involved in the biological process: nucleoside metabolic process. 2 alleles ar…	FBtr0072963	18176035
Oatp30B	FBgn0032123	3.73164	0.000358	-2.04207	9e-06	The gene Organic anion transporting polypeptide 30B is referred to in FlyBase by the symbol Dmel\Oatp30B (CG3811, FBgn0032123). It is a protein_coding_gene from Drosophila melanogaster. Based on sequence similarity, it is predicted to have molecular function: organic anion transmembrane transporter activity; transporter activity. Based on sequence similarity, it is predicted to be involved in the…	FBtr0079825	18134500
CG3726	FBgn0029824	3.71603	0.000942	-2.03447	1.1e-05	This gene is referred to in FlyBase by the symbol Dmel\CG3726 (FBgn0029824). It is a protein_coding_gene from Drosophila melanogaster. It is reported to have molecular function: DNA binding. The biological processes in which it is involved are not known. 6 alleles are reported. The phenotype of these alleles is annotated with: mesothoracic tergum. It has one annotated transcript and one annotated…	FBtr0070858	18207708
Gli	FBgn0001987	3.70674	2e-06	-1.4434	0.000476	The gene Gliotactin is referred to in FlyBase by the symbol Dmel\Gli (CG3903, FBgn0001987). It is a protein_coding_gene from Drosophila melanogaster. Based on sequence similarity, it is predicted to have molecular function: carboxylesterase activity. There is experimental evidence that it is involved in the biological process: female meiosis chromosome segregation; maintenance of imaginal disc-de…	FBtr0080765	18139190
CR43866	FBgn0264448	3.6965	8.1e-05	-2.30593	0.000665	This gene is referred to in FlyBase by the symbol Dmel\CR43866 (FBgn0264448). It is a non_protein_coding_gene from Drosophila melanogaster. Its molecular function is unknown. The biological processes in which it is involved are not known. No alleles are reported. It has one annotated transcript. Gene sequence location is 2L:6004167..6006333.	FBtr0332601	18138822
Gal	FBgn0001089	3.68201	3.1e-05	-1.58497	0.000198	The gene beta galactosidase is referred to in FlyBase by the symbol Dmel\Gal (CG9092, FBgn0001089). It is a protein_coding_gene from Drosophila melanogaster. There is experimental evidence that it has the molecular function: beta-galactosidase activity. An electronic pipeline based on InterPro domains suggests that it is involved in the biological process: carbohydrate metabolic process. 4 allele…	FBtr0079230	18139132
rk	FBgn0003255	3.6772	0	-2.35113	2e-06	The gene rickets is referred to in FlyBase by the symbol Dmel\rk (CG8930, FBgn0003255). It is a protein_coding_gene from Drosophila melanogaster. Based on sequence similarity, it is predicted to have molecular function: G-protein coupled receptor activity; protein-hormone receptor activity; neuropeptide receptor activity. There is experimental evidence that it is involved in the biological proces…	FBtr0080610	18139343
Drak	FBgn0052666	3.65903	1e-06	-2.98307	0	The gene Death-associated protein kinase related is referred to in FlyBase by the symbol Dmel\Drak (CG32666, FBgn0052666). It is a protein_coding_gene from Drosophila melanogaster. It is reported to have molecular function: protein serine/threonine kinase activity. There is experimental evidence that it is involved in the biological process: regulation of cell shape; morphogenesis of an epitheliu…	FBtr0073507	18210558
tamo	FBgn0041582	3.64073	1e-06	-1.95278	1.5e-05	The gene tamo is referred to in FlyBase by the symbol Dmel\tamo (CG4057, FBgn0041582). It is a protein_coding_gene from Drosophila melanogaster. There is experimental evidence that it has the molecular function: protein binding; Ran GTPase binding. There is experimental evidence that it is involved in the biological process: multicellular organismal development; protein transport. 6 alleles are r…	FBtr0072281	18162433
ac	FBgn0000022	3.64061	5e-06	-3.23035	2e-06	The gene achaete is referred to in FlyBase by the symbol Dmel\ac (CG3796, FBgn0000022). It is a protein_coding_gene from Drosophila melanogaster. There is experimental evidence that it has the molecular function: protein heterodimerization activity; sequence-specific DNA binding. There is experimental evidence that it is involved in the biological process: chaeta morphogenesis; epithelial cell pr…	FBtr0070072	18205241
Mur18B	FBgn0030999	3.63209	8e-06	-2.77085	3e-06	The gene Mucin related 18B is referred to in FlyBase by the symbol Dmel\Mur18B (CG7874, FBgn0030999). It is a protein_coding_gene from Drosophila melanogaster. An electronic pipeline based on InterPro domains suggests that it has the molecular function: chitin binding. An electronic pipeline based on InterPro domains suggests that it is involved in the biological process: chitin metabolic process…	FBtr0074672	18209731
CG33928	FBgn0053928	3.61692	1.1e-05	-2.33736	5e-05	This gene is referred to in FlyBase by the symbol Dmel\CG33928 (FBgn0053928). It is a protein_coding_gene from Drosophila melanogaster. Its molecular function is unknown. The biological processes in which it is involved are not known. One allele is reported. No phenotypic data is available. It has one annotated transcript and one annotated polypeptide. Protein features are: Protein of unknown fun…	FBtr0091932	18145413
Exn	FBgn0261547	3.61469	2e-06	-2.98501	2e-06	The gene Ephexin is referred to in FlyBase by the symbol Dmel\Exn (CG42665, FBgn0261547). It is a protein_coding_gene from Drosophila melanogaster. An electronic pipeline based on InterPro domains suggests that it has the molecular function: Rho guanyl-nucleotide exchange factor activity; phospholipid binding. There is experimental evidence that it is involved in the biological process: regulatio…	FBtr0302651	18172840
Hsp67Ba	FBgn0001227	3.60617	1e-06	-1.84486	0.000244	The gene Heat shock gene 67Ba is referred to in FlyBase by the symbol Dmel\Hsp67Ba (CG4167, FBgn0001227). It is a protein_coding_gene from Drosophila melanogaster. Its molecular function is unknown. Based on sequence similarity, it is predicted to be involved in the biological process: response to heat. 9 alleles are reported. No phenotypic data is available. It has one annotated transcript and o…	FBtr0076495	18173882
CG3770	FBgn0035085	3.59694	9.1e-05	-2.24384	1e-05	This gene is referred to in FlyBase by the symbol Dmel\CG3770 (FBgn0035085). It is a protein_coding_gene from Drosophila melanogaster. Its molecular function is unknown. It is reported to be involved in the biological process: establishment or maintenance of cell polarity. 2 alleles are reported. No phenotypic data is available. It has one annotated transcript and one annotated polypeptide. Prote…	FBtr0072393	18152895
CG17279	FBgn0038850	3.57229	8e-06	-2.63262	6.4e-05	This gene is referred to in FlyBase by the symbol Dmel\CG17279 (FBgn0038850). It is a protein_coding_gene from Drosophila melanogaster. Its molecular function is unknown. The biological processes in which it is involved are not known. 2 alleles are reported. No phenotypic data is available. It has one annotated transcript and one annotated polypeptide. Protein features are: Haemolymph juvenile ho…	FBtr0300816	18198568
CG13654	FBgn0039290	3.54616	1.7e-05	-1.66339	5.2e-05	This gene is referred to in FlyBase by the symbol Dmel\CG13654 (FBgn0039290). It is a protein_coding_gene from Drosophila melanogaster. Its molecular function is unknown. The biological processes in which it is involved are not known. 6 alleles are reported. No phenotypic data is available. It has one annotated transcript and one annotated polypeptide. Protein features are: EGF-like region, conse…	FBtr0084805	18188261
CG8051	FBgn0031012	3.52558	0.000103	-1.73211	0.000428	This gene is referred to in FlyBase by the symbol Dmel\CG8051 (FBgn0031012). It is a protein_coding_gene from Drosophila melanogaster. Based on sequence similarity, it is predicted to have molecular function: secondary active monocarboxylate transmembrane transporter activity. An electronic pipeline based on InterPro domains suggests that it is involved in the biological process: transmembrane tr…	FBtr0074683	18217798
CG34347	FBgn0085376	3.50337	1e-06	-3.05656	1e-06	This gene is referred to in FlyBase by the symbol Dmel\CG34347 (FBgn0085376). It is a protein_coding_gene from Drosophila melanogaster. Based on sequence similarity, it is predicted to have molecular function: actin binding; cytoskeletal protein binding. The biological processes in which it is involved are not known. 15 alleles are reported. No phenotypic data is available. It has 2 annotated tra…	FBtr0290046	18190962
sced	FBgn0013732	3.49947	0	-2.36824	6.8e-05	The gene scrambled is referred to in FlyBase by the symbol Dmel\sced (CG3273, FBgn0013732). It is a protein_coding_gene from Drosophila melanogaster. Its molecular function is unknown. There is experimental evidence that it is involved in the biological process: pseudocleavage involved in syncytial blastoderm formation; actin filament reorganization involved in cell cycle. 11 alleles are reported…	FBtr0086110	18147989
Sur-8	FBgn0038504	3.49715	1e-06	-1.4393	0.000382	The gene Sur-8 is referred to in FlyBase by the symbol Dmel\Sur-8 (CG5407, FBgn0038504). It is a protein_coding_gene from Drosophila melanogaster. Based on sequence similarity, it is predicted to have molecular function: Ras GTPase binding. The biological processes in which it is involved are not known. 11 alleles are reported. No phenotypic data is available. It has 3 annotated transcripts and 3…	FBtr0083447	18197906
CG1544	FBgn0039827	3.46705	2.6e-05	-1.8123	8e-06	This gene is referred to in FlyBase by the symbol Dmel\CG1544 (FBgn0039827). It is a protein_coding_gene from Drosophila melanogaster. Based on sequence similarity, it is predicted to have molecular function: oxoglutarate dehydrogenase (succinyl-transferring) activity. An electronic pipeline based on InterPro domains suggests that it is involved in the biological process: tricarboxylic acid cycle…	FBtr0085755	18189270
Sema-1b	FBgn0016059	3.44636	1.3e-05	-1.69426	4.4e-05	The gene Sema-1b is referred to in FlyBase by the symbol Dmel\Sema-1b (CG6446, FBgn0016059). It is a protein_coding_gene from Drosophila melanogaster. An electronic pipeline based on InterPro domains suggests that it has the molecular function: receptor activity. There is experimental evidence that it is involved in the biological process: embryonic development via the syncytial blastoderm. 11 al…	FBtr0086890	18157298
CG14535	FBgn0031955	3.43259	2.6e-05	-2.2092	6e-06	This gene is referred to in FlyBase by the symbol Dmel\CG14535 (FBgn0031955). It is a protein_coding_gene from Drosophila melanogaster. An electronic pipeline based on InterPro domains suggests that it has the molecular function: ATP binding; microtubule motor activity. An electronic pipeline based on InterPro domains suggests that it is involved in the biological process: microtubule-based movem…	FBtr0079564	18142405
Grip	FBgn0029830	3.42987	1.6e-05	-1.9447	0.000357	The gene Glutamate receptor binding protein is referred to in FlyBase by the symbol Dmel\Grip (CG14447, FBgn0029830). It is a protein_coding_gene from Drosophila melanogaster. There is experimental evidence that it has the molecular function: protein binding; receptor binding. There is experimental evidence that it is involved in the biological process: muscle organ morphogenesis; protein import …	FBtr0070865	18207735
CG13086	FBgn0032770	3.42715	2e-05	-1.61282	9e-05	This gene is referred to in FlyBase by the symbol Dmel\CG13086 (FBgn0032770). It is a protein_coding_gene from Drosophila melanogaster. An electronic pipeline based on InterPro domains suggests that it has the molecular function: binding. The biological processes in which it is involved are not known. 2 alleles are reported. No phenotypic data is available. It has one annotated transcript and one…	FBtr0081197	18135555
Hnf4	FBgn0004914	3.41251	3e-06	-2.30101	6e-06	The gene Hepatocyte nuclear factor 4 is referred to in FlyBase by the symbol Dmel\Hnf4 (CG9310, FBgn0004914). It is a protein_coding_gene from Drosophila melanogaster. Based on sequence similarity, it is predicted to have molecular function: sequence-specific DNA binding transcription factor activity; ligand-activated sequence-specific DNA binding RNA polymerase II transcription factor activity. …	FBtr0079747	18139531
Jon65Aiii	FBgn0035665	3.40095	0.000104	2.88469	0.000392	The gene Jonah 65Aiii is referred to in FlyBase by the symbol Dmel\Jon65Aiii (CG6483, FBgn0035665). It is a protein_coding_gene from Drosophila melanogaster. Based on sequence similarity, it is predicted to have molecular function: serine-type endopeptidase activity. It is reported to be involved in the biological process: proteolysis. 2 alleles are reported. No phenotypic data is available. It h…	FBtr0077041	18168019
CR31451	FBgn0051451	3.38031	0.000693	-3.15377	0.000506	This gene is referred to in FlyBase by the symbol Dmel\CR31451 (FBgn0051451). It is a non_protein_coding_gene from Drosophila melanogaster. Its molecular function is unknown. The biological processes in which it is involved are not known. 2 alleles are reported. No phenotypic data is available. It has 2 annotated transcripts. Gene sequence location is 3R:19809225..19810787.	FBtr0308922	18190395
CG14642	FBgn0037222	3.37451	9e-06	-1.78032	1.7e-05	This gene is referred to in FlyBase by the symbol Dmel\CG14642 (FBgn0037222). It is a protein_coding_gene from Drosophila melanogaster. It is reported to have molecular function: serine-type endopeptidase activity. It is reported to be involved in the biological process: proteolysis. 2 alleles are reported. No phenotypic data is available. It has 3 annotated transcripts and 3 annotated polypeptid…	FBtr0089688	18195434
CG31659	FBgn0051659	3.36652	0	-2.67709	1e-06	This gene is referred to in FlyBase by the symbol Dmel\CG31659 (FBgn0051659). It is a protein_coding_gene from Drosophila melanogaster. An electronic pipeline based on InterPro domains suggests that it has the molecular function: binding. There is experimental evidence that it is involved in the biological process: multicellular organism reproduction. 2 alleles are reported. No phenotypic data is…	FBtr0077943	18144685
CG33275	FBgn0035802	3.33936	1.3e-05	-2.03549	4e-06	This gene is referred to in FlyBase by the symbol Dmel\CG33275 (FBgn0035802). It is a protein_coding_gene from Drosophila melanogaster. Based on sequence similarity, it is predicted to have molecular function: guanyl-nucleotide exchange factor activity. An electronic pipeline based on InterPro domains suggests that it is involved in the biological process: regulation of Rho protein signal transdu…	FBtr0089850	18168263
NijA	FBgn0036101	3.31855	0.00013	-1.62311	7.9e-05	The gene Ninjurin A is referred to in FlyBase by the symbol Dmel\NijA (CG6449, FBgn0036101). It is a protein_coding_gene from Drosophila melanogaster. Its molecular function is unknown. There is experimental evidence that it is involved in the biological process: cell adhesion. 5 alleles are reported. The phenotype of these alleles is annotated with: S2 cell-line. It has 4 annotated transcripts a…	FBtr0089569	18177378
Mkp3	FBgn0036844	3.31316	1e-06	-1.66424	2.5e-05	The gene Mitogen-activated protein kinase phosphatase 3 is referred to in FlyBase by the symbol Dmel\Mkp3 (CG14080, FBgn0036844). It is a protein_coding_gene from Drosophila melanogaster. There is experimental evidence that it has the molecular function: phosphatase activity. There is experimental evidence that it is involved in the biological process: protein dephosphorylation; primary branching…	FBtr0075036	18178817
CG13051	FBgn0040799	3.30654	7.7e-05	-2.04015	0.000173	This gene is referred to in FlyBase by the symbol Dmel\CG13051 (FBgn0040799). It is a protein_coding_gene from Drosophila melanogaster. Its molecular function is unknown. The biological processes in which it is involved are not known. No alleles are reported. It has one annotated transcript and one annotated polypeptide. Summary of modENCODE Temporal Expression Profile: Temporal profile ranges fr…	FBtr0112771	18179576
CG42680	FBgn0261566	3.30196	4e-06	-2.71253	7e-06	This gene is referred to in FlyBase by the symbol Dmel\CG42680 (FBgn0261566). It is a protein_coding_gene from Drosophila melanogaster. Its molecular function is unknown. The biological processes in which it is involved are not known. No alleles are reported. It has one annotated transcript and one annotated polypeptide. Summary of modENCODE Temporal Expression Profile: Temporal profile ranges fr…	FBtr0302802	18146297
CG42673	FBgn0261555	3.25887	1e-06	-3.2604	1e-06	This gene is referred to in FlyBase by the symbol Dmel\CG42673 (FBgn0261555). It is a protein_coding_gene from Drosophila melanogaster. Its molecular function is unknown. The biological processes in which it is involved are not known. 13 alleles are reported. No phenotypic data is available. It has 3 annotated transcripts and 3 annotated polypeptides. Protein features are: Phosphotyrosine interac…	FBtr0302709	18172890
CG11737	FBgn0037592	3.24319	4e-06	-2.21055	1.2e-05	This gene is referred to in FlyBase by the symbol Dmel\CG11737 (FBgn0037592). It is a protein_coding_gene from Drosophila melanogaster. Its molecular function is unknown. The biological processes in which it is involved are not known. 6 alleles are reported. No phenotypic data is available. It has 4 annotated transcripts and 4 annotated polypeptides. Summary of modENCODE Temporal Expression Profi…	FBtr0081869	18185131
GstO3	FBgn0035904	3.24057	3e-06	-1.75449	9e-05	This gene is referred to in FlyBase by the symbol Dmel\CG6776 (FBgn0035904). It is a protein_coding_gene from Drosophila melanogaster. There is experimental evidence that it has the molecular function: glutathione dehydrogenase (ascorbate) activity; transferase activity, transferring sulfur-containing groups. An electronic pipeline based on InterPro domains suggests that it is involved in the bio…	FBtr0076622	18168420
CG9312	FBgn0038179	3.23737	5e-06	-1.75775	0.000222	This gene is referred to in FlyBase by the symbol Dmel\CG9312 (FBgn0038179). It is a protein_coding_gene from Drosophila melanogaster. Its molecular function is unknown. The biological processes in which it is involved are not known. 2 alleles are reported. No phenotypic data is available. It has one annotated transcript and one annotated polypeptide. Summary of modENCODE Temporal Expression Prof…	FBtr0082825	18186192
CG10383	FBgn0032699	3.2232	1.4e-05	-1.93544	1e-05	This gene is referred to in FlyBase by the symbol Dmel\CG10383 (FBgn0032699). It is a protein_coding_gene from Drosophila melanogaster. An electronic pipeline based on InterPro domains suggests that it has the molecular function: binding; hydrolase activity, acting on ester bonds. An electronic pipeline based on InterPro domains suggests that it is involved in the biological process: GPI anchor m…	FBtr0089628	18143774
CG31370	FBgn0051370	3.20123	9e-06	-2.36219	2.1e-05	This gene is referred to in FlyBase by the symbol Dmel\CG31370 (FBgn0051370). It is a protein_coding_gene from Drosophila melanogaster. An electronic pipeline based on InterPro domains suggests that it has the molecular function: transferase activity, transferring phosphorus-containing groups. The biological processes in which it is involved are not known. 2 alleles are reported. No phenotypic da…	FBtr0290055	18190328
CG4612	FBgn0035016	3.18552	5e-05	-1.71846	4.8e-05	This gene is referred to in FlyBase by the symbol Dmel\CG4612 (FBgn0035016). It is a protein_coding_gene from Drosophila melanogaster. Based on sequence similarity, it is predicted to have molecular function: mRNA binding; poly(A) RNA binding. The biological processes in which it is involved are not known. 3 alleles are reported. The phenotype of these alleles is annotated with: wing. It has 3 an…	FBtr0306137	18162143
CR43481	FBgn0263492	3.18491	4e-06	-1.98128	3.1e-05	Drosophila melanogaster CR43481 (CR43481), ncRNA.	NR_048245.1	18219659
CG8051	FBgn0031012	3.18283	4e-06	-1.96717	1.7e-05	This gene is referred to in FlyBase by the symbol Dmel\CG8051 (FBgn0031012). It is a protein_coding_gene from Drosophila melanogaster. Based on sequence similarity, it is predicted to have molecular function: secondary active monocarboxylate transmembrane transporter activity. An electronic pipeline based on InterPro domains suggests that it is involved in the biological process: transmembrane tr…	FBtr0074683	18216395
CR32194	FBgn0052194	3.17158	5e-06	-2.42245	9.4e-05	This gene is referred to in FlyBase by the symbol Dmel\CR32194 (FBgn0052194). It is a non_protein_coding_gene from Drosophila melanogaster. Its molecular function is unknown. The biological processes in which it is involved are not known. No alleles are reported. It has one annotated transcript. Gene sequence location is 3L:18078405..18080158.	FBtr0306733	18179973
CDase	FBgn0039774	3.16967	1.4e-05	-2.16985	2.5e-05	The gene Ceramidase is referred to in FlyBase by the symbol Dmel\CDase (CG1471, FBgn0039774). It is a protein_coding_gene from Drosophila melanogaster. There is experimental evidence that it has the molecular function: ceramidase activity. There is experimental evidence that it is involved in the biological process: synaptic transmission; sphingolipid metabolic process; photoreceptor cell mainten…	FBtr0085645	18189191
mir-252	FBgn0262323	3.15752	1.4e-05	-1.977	1.8e-05	The gene mir-252 stem loop is referred to in FlyBase by the symbol Dmel\mir-252 (CR43030, FBgn0262323). It is a miRNA_gene from Drosophila melanogaster. Its molecular function is unknown. The biological processes in which it is involved are not known. No alleles are reported. It has one annotated transcript. Gene sequence location is 3R:9289941..9290033.	FBtr0304493	18203247
CG9319	FBgn0032881	3.14183	4e-06	-2.24564	5e-06	This gene is referred to in FlyBase by the symbol Dmel\CG9319 (FBgn0032881). It is a protein_coding_gene from Drosophila melanogaster. Based on sequence similarity, it is predicted to have molecular function: alpha-methylacyl-CoA racemase activity. An electronic pipeline based on InterPro domains suggests that it is involved in the biological process: metabolic process. 3 alleles are reported. No…	FBtr0081460	18144122
CG33080	FBgn0053080	3.13572	2e-06	-2.33561	9.7e-05	This gene is referred to in FlyBase by the symbol Dmel\CG33080 (FBgn0053080). It is a protein_coding_gene from Drosophila melanogaster. Based on sequence similarity, it is predicted to have molecular function: alpha-glucosidase activity. An electronic pipeline based on InterPro domains suggests that it is involved in the biological process: carbohydrate metabolic process. 6 alleles are reported. …	FBtr0070844	18217588
Ent1	FBgn0031250	3.13014	8e-06	-1.64355	0.000222	The gene Equilibrative nucleoside transporter 1 is referred to in FlyBase by the symbol Dmel\Ent1 (CG11907, FBgn0031250). It is a protein_coding_gene from Drosophila melanogaster. Based on sequence similarity, it is predicted to have molecular function: nucleoside transmembrane transporter activity. Based on sequence similarity, it is predicted to be involved in the biological process: nucleoside…	FBtr0078094	18141038
CG12768	FBgn0037206	3.12854	2e-06	-2.55721	7e-06	This gene is referred to in FlyBase by the symbol Dmel\CG12768 (FBgn0037206). It is a protein_coding_gene from Drosophila melanogaster. Its molecular function is unknown. The biological processes in which it is involved are not known. 7 alleles are reported. No phenotypic data is available. It has 4 annotated transcripts and 4 annotated polypeptides. Protein features are: MADF domain. Summary of …	FBtr0078560	18170645
Sbf	FBgn0025802	3.12368	3e-06	-1.90039	2e-05	The gene SET domain binding factor is referred to in FlyBase by the symbol Dmel\Sbf (CG6939, FBgn0025802). It is a protein_coding_gene from Drosophila melanogaster. There is experimental evidence that it has the molecular function: chromatin binding. There is experimental evidence that it is involved in the biological process: mitotic cell cycle; positive regulation of transcription elongation fr…	FBtr0082529	18194912
CG13516	FBgn0040658	3.11273	6e-06	-3.40334	0	This gene is referred to in FlyBase by the symbol Dmel\CG13516 (FBgn0040658). It is a protein_coding_gene from Drosophila melanogaster. Its molecular function is unknown. The biological processes in which it is involved are not known. No alleles are reported. It has one annotated transcript and one annotated polypeptide. Protein features are: LPS-induced tumor necrosis factor alpha factor. Summar…	FBtr0100554	18153008
pgant8	FBgn0036529	3.10776	9e-06	-2.62369	6e-06	The gene polypeptide GalNAc transferase 8 is referred to in FlyBase by the symbol Dmel\pgant8 (CG7297, FBgn0036529). It is a protein_coding_gene from Drosophila melanogaster. There is experimental evidence that it has the molecular function: polypeptide N-acetylgalactosaminyltransferase activity. There is experimental evidence that it is involved in the biological process: oligosaccharide biosynt…	FBtr0075578	18169505
Glut1	FBgn0264574	3.10672	9e-06	-2.13312	4e-06	This gene is referred to in FlyBase by the symbol Dmel\CG13908 (FBgn0035178). It is a protein_coding_gene from Drosophila melanogaster. Its molecular function is unknown. The biological processes in which it is involved are not known. 4 alleles are reported. No phenotypic data is available. It has 2 annotated transcripts and 2 annotated polypeptides. Summary of modENCODE Temporal Expression Profi…	FBtr0072618	18167033
l(1)G0232	FBgn0028341	3.10135	2e-06	-1.57618	0.000193	The gene lethal (1) G0232 is referred to in FlyBase by the symbol Dmel\l(1)G0232 (CG32697, FBgn0028341). It is a protein_coding_gene from Drosophila melanogaster. Based on sequence similarity, it is predicted to have molecular function: non-membrane spanning protein tyrosine phosphatase activity. There is experimental evidence that it is involved in the biological process: neurogenesis; phagocyto…	FBtr0071404	18214002
CG31675	FBgn0051675	3.09906	1e-05	-3.16878	0	This gene is referred to in FlyBase by the symbol Dmel\CG31675 (FBgn0051675). It is a protein_coding_gene from Drosophila melanogaster. Its molecular function is unknown. The biological processes in which it is involved are not known. 2 alleles are reported. No phenotypic data is available. It has one annotated transcript and one annotated polypeptide. Summary of modENCODE Temporal Expression Pro…	FBtr0081429	18136598
CG1399	FBgn0033212	3.09104	1e-06	-1.80851	8e-06	This gene is referred to in FlyBase by the symbol Dmel\CG1399 (FBgn0033212). It is a protein_coding_gene from Drosophila melanogaster. Based on sequence similarity, it is predicted to have molecular function: myosin I binding. Based on sequence similarity, it is predicted to be involved in the biological process: cilium assembly. 10 alleles are reported. No phenotypic data is available. It has 5 …	FBtr0300780	18158794
Jupiter	FBgn0051363	3.07979	3e-06	-1.59916	0.000207	The gene Jupiter is referred to in FlyBase by the symbol Dmel\Jupiter (CG31363, FBgn0051363). It is a protein_coding_gene from Drosophila melanogaster. There is experimental evidence that it has the molecular function: structural constituent of cytoskeleton; microtubule binding. There is experimental evidence that it is involved in the biological process: positive regulation of microtubule polyme…	FBtr0082452	18201586
Fuca	FBgn0036169	3.07659	8e-06	-2.06001	8e-06	The gene alpha-L-fucosidase is referred to in FlyBase by the symbol Dmel\Fuca (CG6128, FBgn0036169). It is a protein_coding_gene from Drosophila melanogaster. There is experimental evidence that it has the molecular function: fucose binding. Based on sequence similarity, it is predicted to be involved in the biological process: O-glycoside catabolic process; fucose metabolic process. 2 alleles ar…	FBtr0100588	18177500
CG15083	FBgn0034399	3.07133	7e-06	-1.75855	2.7e-05	This gene is referred to in FlyBase by the symbol Dmel\CG15083 (FBgn0034399). It is a protein_coding_gene from Drosophila melanogaster. Its molecular function is unknown. The biological processes in which it is involved are not known. 4 alleles are reported. No phenotypic data is available. It has one annotated transcript and one annotated polypeptide. Summary of modENCODE Temporal Expression Pro…	FBtr0086618	18151507
CG44325	FBgn0265413	3.06541	2e-05	-2.43703	4e-06	This gene is referred to in FlyBase by the symbol Dmel\CG15366 (FBgn0030080). It is a protein_coding_gene from Drosophila melanogaster. Its molecular function is unknown. The biological processes in which it is involved are not known. 2 alleles are reported. No phenotypic data is available. It has one annotated transcript and one annotated polypeptide. Summary of modENCODE Temporal Expression Pro…	FBtr0071355	18214793
Snp	FBgn0265192	3.06471	4e-06	-1.78873	9e-05	The gene Snipper is referred to in FlyBase by the symbol Dmel\Snp (CG42257, FBgn0259142). It is a protein_coding_gene from Drosophila melanogaster. There is experimental evidence that it has the molecular function: double-stranded DNA specific 3'-5' exodeoxyribonuclease activity; single-stranded DNA specific 3'-5' exodeoxyribonuclease activity; 3'-5'-exoribonuclease activity. There is experimenta…	FBtr0299553	18154796
dos	FBgn0016794	3.05493	0	-1.64774	7.6e-05	The gene daughter of sevenless is referred to in FlyBase by the symbol Dmel\dos (CG1044, FBgn0016794). It is a protein_coding_gene from Drosophila melanogaster. There is experimental evidence that it has the molecular function: SH2 domain binding; protein binding. There is experimental evidence that it is involved in the biological process: regulation of Ras protein signal transduction; antimicro…	FBtr0072926	18166298
ltd	FBgn0002567	3.05302	2e-06	-2.2247	6e-06	The gene lightoid is referred to in FlyBase by the symbol Dmel\ltd (CG8024, FBgn0002567). It is a protein_coding_gene from Drosophila melanogaster. Based on sequence similarity, it is predicted to have molecular function: GTPase activity; GTP binding. There is experimental evidence that it is involved in the biological process: olfactory learning; learning or memory; eye pigment granule organizat…	FBtr0089930	18156285
CG30269	FBgn0050269	3.04609	1e-06	-2.1266	8e-06	This gene is referred to in FlyBase by the symbol Dmel\CG30269 (FBgn0050269). It is a protein_coding_gene from Drosophila melanogaster. Its molecular function is unknown. The biological processes in which it is involved are not known. 2 alleles are reported. The phenotype of these alleles is annotated with: trichogen cell. It has one annotated transcript and one annotated polypeptide. Protein fea…	FBtr0071867	18153649
CG15870	FBgn0033798	3.03528	7e-05	-2.14796	0.000336	This gene is referred to in FlyBase by the symbol Dmel\CG15870 (FBgn0033798).The gene has a gene model, but the supporting evidence is inconclusive. It is a protein_coding_gene from Drosophila melanogaster. Its molecular function is unknown. The biological processes in which it is involved are not known. No alleles are reported. It has one annotated transcript and one annotated polypeptide. Summa…	FBtr0300670	18160020
CG4629	FBgn0031299	3.03489	8e-06	-1.85287	0.000109	This gene is referred to in FlyBase by the symbol Dmel\CG4629 (FBgn0031299). It is a protein_coding_gene from Drosophila melanogaster. Based on sequence similarity, it is predicted to have molecular function: protein serine/threonine kinase activity. There is experimental evidence that it is involved in the biological process: regulation of cell shape; cell adhesion. 3 alleles are reported. No ph…	FBtr0332570	18141127
Tpi	FBgn0086355	3.02434	0.000116	-1.97925	1.1e-05	The gene Triose phosphate isomerase is referred to in FlyBase by the symbol Dmel\Tpi (CG2171, FBgn0086355). It is a protein_coding_gene from Drosophila melanogaster. There is experimental evidence that it has the molecular function: triose-phosphate isomerase activity. There is experimental evidence that it is involved in the biological process: response to mechanical stimulus; determination of a…	FBtr0085582	18202375
scramb1	FBgn0052056	3.01576	3e-06	-1.52298	0.000161	The gene scramblase 1 is referred to in FlyBase by the symbol Dmel\scramb1 (CG32056, FBgn0052056). It is a protein_coding_gene from Drosophila melanogaster. Based on sequence similarity, it is predicted to have molecular function: phospholipid scramblase activity. There is experimental evidence that it is involved in the biological process: synaptic transmission. 8 alleles are reported. No phenot…	FBtr0076301	18179810
trol	FBgn0261451	3.01361	1.3e-05	-4.23069	0	The gene terribly reduced optic lobes is referred to in FlyBase by the symbol Dmel\trol (CG33950, FBgn0261451). It is a protein_coding_gene from Drosophila melanogaster. Its molecular function is unknown. There is experimental evidence that it is involved in the biological process: response to anesthetic; maintenance of epithelial cell apical/basal polarity. 182 alleles are reported. The phenotyp…	FBtr0305160	18218460
Fim	FBgn0024238	3.00999	3e-06	-1.80994	5.6e-05	The gene Fimbrin is referred to in FlyBase by the symbol Dmel\Fim (CG8649, FBgn0024238). It is a protein_coding_gene from Drosophila melanogaster. Based on sequence similarity, it is predicted to have molecular function: actin binding. There is experimental evidence that it is involved in the biological process: female meiosis chromosome segregation. 20 alleles are reported. No phenotypic data is…	FBtr0074441	18213404
yip2	FBgn0040064	3.00971	7e-05	-1.70015	0.000388	The gene yippee interacting protein 2 is referred to in FlyBase by the symbol Dmel\yip2 (CG4600, FBgn0040064). It is a protein_coding_gene from Drosophila melanogaster. Based on sequence similarity, it is predicted to have molecular function: acetyl-CoA C-acyltransferase activity. Based on sequence similarity, it is predicted to be involved in the biological process: fatty acid beta-oxidation. 3 …	FBtr0079876	18135959
CG8965	FBgn0031745	2.99651	0.000407	-2.39236	2e-06	This gene is referred to in FlyBase by the symbol Dmel\CG8965 (FBgn0031745). It is a protein_coding_gene from Drosophila melanogaster. Its molecular function is unknown. An electronic pipeline based on InterPro domains suggests that it is involved in the biological process: signal transduction. 7 alleles are reported. No phenotypic data is available. It has one annotated transcript and one annota…	FBtr0079158	18141902
slow	FBgn0035539	2.98085	4e-06	-2.28578	8e-06	The gene slowdown is referred to in FlyBase by the symbol Dmel\slow (CG7447, FBgn0035539). It is a protein_coding_gene from Drosophila melanogaster. An electronic pipeline based on InterPro domains suggests that it has the molecular function: calcium ion binding. There is experimental evidence that it is involved in the biological process: muscle attachment. 8 alleles are reported. The phenotypes…	FBtr0073291	18167779
RhoGAP18B	FBgn0261461	2.97069	4.4e-05	-1.79455	6.5e-05	The gene RhoGAP18B is referred to in FlyBase by the symbol Dmel\RhoGAP18B (CG42274, FBgn0261461). It is a protein_coding_gene from Drosophila melanogaster. There is experimental evidence that it has the molecular function: GTPase activator activity. There is experimental evidence that it is involved in the biological process: behavioral response to nicotine; behavioral response to ethanol; actin …	FBtr0299623	18218517
CG3246	FBgn0031538	2.96265	1e-06	-2.00986	5.4e-05	This gene is referred to in FlyBase by the symbol Dmel\CG3246 (FBgn0031538). It is a protein_coding_gene from Drosophila melanogaster. Its molecular function is unknown. The biological processes in which it is involved are not known. 2 alleles are reported. The phenotype of these alleles is annotated with: mesothoracic tergum. It has one annotated transcript and one annotated polypeptide. Protein…	FBtr0077572	18141511
sda	FBgn0015541	2.96132	5.8e-05	-1.84284	0.000515	The gene slamdance is referred to in FlyBase by the symbol Dmel\sda (CG5518, FBgn0015541). It is a protein_coding_gene from Drosophila melanogaster. Based on sequence similarity, it is predicted to have molecular function: aminopeptidase activity. There is experimental evidence that it is involved in the biological process: response to mechanical stimulus; mechanosensory behavior. 21 alleles are …	FBtr0085066	18183572
Cyp4d8	FBgn0015033	2.94115	1e-06	-4.27716	0	The gene Cytochrome P450-4d8 is referred to in FlyBase by the symbol Dmel\Cyp4d8 (CG4321, FBgn0015033). It is a protein_coding_gene from Drosophila melanogaster. Based on sequence similarity, it is predicted to have molecular function: electron carrier activity. An electronic pipeline based on InterPro domains suggests that it is involved in the biological process: oxidation-reduction process. 4 …	FBtr0076832	18174765
Cirl	FBgn0033313	2.93135	3e-06	-1.65574	6.1e-05	The gene Cirl is referred to in FlyBase by the symbol Dmel\Cirl (CG8639, FBgn0033313). It is a protein_coding_gene from Drosophila melanogaster. Based on sequence similarity, it is predicted to have molecular function: latrotoxin receptor activity. Based on sequence similarity, it is predicted to be involved in the biological process: G-protein coupled receptor signaling pathway. 6 alleles are re…	FBtr0305081	18149526
Timp	FBgn0025879	2.92097	2e-06	-2.91712	2e-06	The gene Tissue inhibitor of metalloproteases is referred to in FlyBase by the symbol Dmel\Timp (CG6281, FBgn0025879). It is a protein_coding_gene from Drosophila melanogaster. There is experimental evidence that it has the molecular function: metalloendopeptidase inhibitor activity. There is experimental evidence that it is involved in the biological process: tracheal pit formation in open trach…	FBtr0082245	18194940
Fili	FBgn0085397	2.9175	6e-06	-1.88513	5e-05	The gene Fish-lips is referred to in FlyBase by the symbol Dmel\Fili (CG34368, FBgn0085397). It is a protein_coding_gene from Drosophila melanogaster. Its molecular function is unknown. The biological processes in which it is involved are not known. 15 alleles are reported. No phenotypic data is available. It has 2 annotated transcripts and 2 annotated polypeptides. Protein features are: Leucine-…	FBtr0112593	18154467
coro	FBgn0265935	2.91287	1e-06	-1.47281	0.000138	The gene coro is referred to in FlyBase by the symbol Dmel\coro (CG9446, FBgn0033109). It is a protein_coding_gene from Drosophila melanogaster. Based on sequence similarity, it is predicted to have molecular function: actin binding. There is experimental evidence that it is involved in the biological process: adult somatic muscle development. 28 alleles are reported. The phenotypes of these alle…	FBtr0086207	18158515
CR42874	FBgn0262148	2.90562	9.3e-05	-2.67938	1.2e-05	This gene is referred to in FlyBase by the symbol Dmel\CR42874 (FBgn0262148). It is a non_protein_coding_gene from Drosophila melanogaster. Its molecular function is unknown. The biological processes in which it is involved are not known. No alleles are reported. It has one annotated transcript. Gene sequence location is 2L:1989450..1990764.	FBtr0304139	18138248
CG12926	FBgn0033437	2.90013	2e-06	-2.06581	7e-05	This gene is referred to in FlyBase by the symbol Dmel\CG12926 (FBgn0033437). It is a protein_coding_gene from Drosophila melanogaster. Based on sequence similarity, it is predicted to have molecular function: vitamin E binding. An electronic pipeline based on InterPro domains suggests that it is involved in the biological process: transport. 11 alleles are reported. No phenotypic data is availab…	FBtr0088502	18159283
CG4080	FBgn0035983	2.87549	1e-06	-1.82133	1.5e-05	This gene is referred to in FlyBase by the symbol Dmel\CG4080 (FBgn0035983). It is a protein_coding_gene from Drosophila melanogaster. An electronic pipeline based on InterPro domains suggests that it has the molecular function: zinc ion binding. There is experimental evidence that it is involved in the biological process: chaeta development; wing disc development. 6 alleles are reported. No phen…	FBtr0309506	18177186
smi35A	FBgn0016930	2.86739	4.3e-05	-1.81957	0.000103	The gene smell impaired 35A is referred to in FlyBase by the symbol Dmel\smi35A (CG4551, FBgn0016930). It is a protein_coding_gene from Drosophila melanogaster. There is experimental evidence that it has the molecular function: protein serine/threonine kinase activity; ATP binding; transferase activity. There is experimental evidence that it is involved in the biological process: olfactory behavi…	FBtr0089288	18140108
CG31323	FBgn0051323	2.86118	5.1e-05	-3.51055	1e-05	This gene is referred to in FlyBase by the symbol Dmel\CG31323 (FBgn0051323). It is a protein_coding_gene from Drosophila melanogaster. Its molecular function is unknown. The biological processes in which it is involved are not known. 5 alleles are reported. No phenotypic data is available. It has 3 annotated transcripts and 3 annotated polypeptides. Summary of modENCODE Temporal Expression Profi…	FBtr0084988	18190260
CG10031	FBgn0031563	2.84187	0.000244	-2.26371	0.000235	This gene is referred to in FlyBase by the symbol Dmel\CG10031 (FBgn0031563). It is a protein_coding_gene from Drosophila melanogaster. An electronic pipeline based on InterPro domains suggests that it has the molecular function: serine-type endopeptidase inhibitor activity. The biological processes in which it is involved are not known. 2 alleles are reported. No phenotypic data is available. It…	FBtr0077544	18141551
GstT4	FBgn0030484	2.8343	0.000255	-2.69396	1.1e-05	This gene is referred to in FlyBase by the symbol Dmel\CG1681 (FBgn0030484). It is a protein_coding_gene from Drosophila melanogaster. Based on sequence similarity, it is predicted to have molecular function: glutathione transferase activity. The biological processes in which it is involved are not known. 4 alleles are reported. No phenotypic data is available. It has one annotated transcript and…	FBtr0073778	18208827
CR31451	FBgn0051451	2.826	0.000514	-2.91376	0.000352	Drosophila melanogaster CR31451 (CR31451), ncRNA.	NR_048472.1	18219605
CG15186	FBgn0037448	2.82323	2.2e-05	-2.38093	1e-05	This gene is referred to in FlyBase by the symbol Dmel\CG15186 (FBgn0037448). It is a protein_coding_gene from Drosophila melanogaster. Its molecular function is unknown. The biological processes in which it is involved are not known. 3 alleles are reported. No phenotypic data is available. It has 7 annotated transcripts and 7 annotated polypeptides. Summary of modENCODE Temporal Expression Profi…	FBtr0308037	18184882
CG42817	FBgn0261999	2.82044	0.000385	-2.65847	0.000611	This gene is referred to in FlyBase by the symbol Dmel\CG42817 (FBgn0261999). It is a protein_coding_gene from Drosophila melanogaster. Its molecular function is unknown. The biological processes in which it is involved are not known. 4 alleles are reported. No phenotypic data is available. It has 2 annotated transcripts and 2 annotated polypeptides. Protein features are: Cache domain; VWA N-term…	FBtr0303797	18138209
CG3831	FBgn0034804	2.80473	3.6e-05	-1.73812	2.4e-05	This gene is referred to in FlyBase by the symbol Dmel\CG3831 (FBgn0034804). It is a protein_coding_gene from Drosophila melanogaster. Its molecular function is unknown. The biological processes in which it is involved are not known. 6 alleles are reported. No phenotypic data is available. It has 3 annotated transcripts and 3 annotated polypeptides. Summary of modENCODE Temporal Expression Profil…	FBtr0071993	18161770
mir-2283	FBgn0262180	2.79623	0.00043	-2.25161	0.000102	The gene mir-2283 stem loop is referred to in FlyBase by the symbol Dmel\mir-2283 (CR42887, FBgn0262180). It is a miRNA_gene from Drosophila melanogaster. Its molecular function is unknown. The biological processes in which it is involved are not known. No alleles are reported. It has one annotated transcript. Gene sequence location is 3R:5343246..5343321.	FBtr0304188	18192117
Pkn	FBgn0020621	2.78154	3e-06	-2.3943	3e-06	The gene Protein kinase related to protein kinase N is referred to in FlyBase by the symbol Dmel\Pkn (CG2049, FBgn0020621). It is a protein_coding_gene from Drosophila melanogaster. There is experimental evidence that it has the molecular function: protein kinase activity. There is experimental evidence that it is involved in the biological process: dorsal closure. 48 alleles are reported. The ph…	FBtr0088601	18157502
kcc	FBgn0261794	2.78123	1e-06	-2.23456	2e-06	The gene kazachoc is referred to in FlyBase by the symbol Dmel\kcc (CG5594, FBgn0261794). It is a protein_coding_gene from Drosophila melanogaster. There is experimental evidence that it has the molecular function: potassium:chloride symporter activity. There is experimental evidence that it is involved in the biological process: response to mechanical stimulus; mechanosensory behavior. 16 allele…	FBtr0072136	18155426
CG8950	FBgn0034186	2.77495	1.9e-05	-2.02126	6.8e-05	This gene is referred to in FlyBase by the symbol Dmel\CG8950 (FBgn0034186). It is a protein_coding_gene from Drosophila melanogaster. An electronic pipeline based on InterPro domains suggests that it has the molecular function: binding. The biological processes in which it is involved are not known. 2 alleles are reported. No phenotypic data is available. It has 2 annotated transcripts and 2 ann…	FBtr0306810	18160727
CG31323	FBgn0051323	2.76969	4.2e-05	-2.95967	1.1e-05	This gene is referred to in FlyBase by the symbol Dmel\CG31323 (FBgn0051323). It is a protein_coding_gene from Drosophila melanogaster. Its molecular function is unknown. The biological processes in which it is involved are not known. 5 alleles are reported. No phenotypic data is available. It has 3 annotated transcripts and 3 annotated polypeptides. Summary of modENCODE Temporal Expression Profi…	FBtr0084988	18189926
Nc	FBgn0026404	2.76613	8e-06	-1.84936	0.000125	The gene Nedd2-like caspase is referred to in FlyBase by the symbol Dmel\Nc (CG8091, FBgn0026404). It is a protein_coding_gene from Drosophila melanogaster. There is experimental evidence that it has the molecular function: endopeptidase activity; cysteine-type endopeptidase activity; protein homodimerization activity. There is experimental evidence for 20 unique biological process terms, many of…	FBtr0076347	18166607
CG32181	FBgn0052181	2.76377	3.1e-05	-2.0179	0.000247	This gene is referred to in FlyBase by the symbol Dmel\CG32181 (FBgn0052181). It is a protein_coding_gene from Drosophila melanogaster. Its molecular function is unknown. The biological processes in which it is involved are not known. 3 alleles are reported. No phenotypic data is available. It has one annotated transcript and one annotated polypeptide. Summary of modENCODE Temporal Expression Pro…	FBtr0301018	18171311
CG7968	FBgn0028532	2.75606	0.000135	-1.7144	0.000309	This gene is referred to in FlyBase by the symbol Dmel\CG7968 (FBgn0028532). It is a protein_coding_gene from Drosophila melanogaster. Its molecular function is unknown. The biological processes in which it is involved are not known. One allele is reported. No phenotypic data is available. It has one annotated transcript and one annotated polypeptide. Protein features are: Haemolymph juvenile hor…	FBtr0080551	18132515
CG32264	FBgn0052264	2.74295	2e-06	-1.85111	2.5e-05	This gene is referred to in FlyBase by the symbol Dmel\CG32264 (FBgn0052264). It is a protein_coding_gene from Drosophila melanogaster. Its molecular function is unknown. The biological processes in which it is involved are not known. 18 alleles are reported. No phenotypic data is available. It has 7 annotated transcripts and 7 annotated polypeptides. Protein features are: RPEL repeat. Summary of…	FBtr0308639	18180078
CG8449	FBgn0038129	2.74176	5e-06	-1.59014	0.000972	This gene is referred to in FlyBase by the symbol Dmel\CG8449 (FBgn0038129). It is a protein_coding_gene from Drosophila melanogaster. An electronic pipeline based on InterPro domains suggests that it has the molecular function: Rab GTPase activator activity. An electronic pipeline based on InterPro domains suggests that it is involved in the biological process: regulation of Rab GTPase activity.…	FBtr0082778	18197163
CG5966	FBgn0029831	2.73634	0.000109	-2.24811	0.000109	This gene is referred to in FlyBase by the symbol Dmel\CG5966 (FBgn0029831). It is a protein_coding_gene from Drosophila melanogaster. Based on sequence similarity, it is predicted to have molecular function: triglyceride lipase activity. An electronic pipeline based on InterPro domains suggests that it is involved in the biological process: lipid metabolic process. 3 alleles are reported. No phe…	FBtr0070866	18207746
snRNA:U7	FBgn0053504	2.73288	0.000173	-2.34861	0.000985	The gene small nuclear RNA U7 is referred to in FlyBase by the symbol Dmel\snRNA:U7 (CR33504, FBgn0053504). It is a snRNA_gene from Drosophila melanogaster. There is experimental evidence that it has the molecular function: mRNA binding. There is experimental evidence that it is involved in the biological process: histone mRNA metabolic process; histone mRNA 3'-end processing; oocyte development.…	FBtr0100848	18171822
CG14609	FBgn0037483	2.72081	1.2e-05	-1.75029	3.8e-05	This gene is referred to in FlyBase by the symbol Dmel\CG14609 (FBgn0037483). It is a protein_coding_gene from Drosophila melanogaster. Its molecular function is unknown. The biological processes in which it is involved are not known. 2 alleles are reported. No phenotypic data is available. It has one annotated transcript and one annotated polypeptide. Summary of modENCODE Temporal Expression Pro…	FBtr0081573	18184948
CG15890	FBgn0030576	2.71746	4.6e-05	-2.27171	0.000441	This gene is referred to in FlyBase by the symbol Dmel\CG15890 (FBgn0030576). It is a protein_coding_gene from Drosophila melanogaster. Its molecular function is unknown. An electronic pipeline based on InterPro domains suggests that it is involved in the biological process: transmembrane transport. 8 alleles are reported. No phenotypic data is available. It has one annotated transcript and one a…	FBtr0073939	18215495
CG10344	FBgn0034729	2.70673	8.9e-05	-1.74172	0.000385	This gene is referred to in FlyBase by the symbol Dmel\CG10344 (FBgn0034729). It is a protein_coding_gene from Drosophila melanogaster. Based on sequence similarity, it is predicted to have molecular function: protein-cysteine S-palmitoleyltransferase activity. Based on sequence similarity, it is predicted to be involved in the biological process: protein palmitoylation. 2 alleles are reported. T…	FBtr0071840	18161682
CG32032	FBgn0043806	2.70463	0.000534	-2.96116	8e-06	This gene is referred to in FlyBase by the symbol Dmel\CG32032 (FBgn0043806). It is a protein_coding_gene from Drosophila melanogaster. Its molecular function is unknown. The biological processes in which it is involved are not known. 2 alleles are reported. No phenotypic data is available. It has one annotated transcript and one annotated polypeptide. Protein features are: Calycin-like. Summary …	FBtr0076529	18170964
CG32758	FBgn0052758	2.69838	5e-06	-1.87682	4.1e-05	This gene is referred to in FlyBase by the symbol Dmel\CG32758 (FBgn0052758). It is a protein_coding_gene from Drosophila melanogaster. An electronic pipeline based on InterPro domains suggests that it has the molecular function: phosphatidylinositol binding. An electronic pipeline based on InterPro domains suggests that it is involved in the biological process: signal transduction. 7 alleles are…	FBtr0070843	18217494
CG6709	FBgn0036056	2.69434	6e-06	-2.0077	4e-06	This gene is referred to in FlyBase by the symbol Dmel\CG6709 (FBgn0036056). It is a protein_coding_gene from Drosophila melanogaster. Its molecular function is unknown. The biological processes in which it is involved are not known. 3 alleles are reported. No phenotypic data is available. It has 2 annotated transcripts and 2 annotated polypeptides. Protein features are: P25-alpha. Summary of mod…	FBtr0076360	18177323
CG6709	FBgn0036056	2.69434	6e-06	-2.0077	4e-06	This gene is referred to in FlyBase by the symbol Dmel\CG6709 (FBgn0036056). It is a protein_coding_gene from Drosophila melanogaster. Its molecular function is unknown. The biological processes in which it is involved are not known. 3 alleles are reported. No phenotypic data is available. It has 2 annotated transcripts and 2 annotated polypeptides. Protein features are: P25-alpha. Summary of mod…	FBtr0076360	18177330
CG10641	FBgn0032731	2.68515	3e-06	-1.46904	0.000535	This gene is referred to in FlyBase by the symbol Dmel\CG10641 (FBgn0032731). It is a protein_coding_gene from Drosophila melanogaster. Based on sequence similarity, it is predicted to have molecular function: calcium ion binding. There is experimental evidence that it is involved in the biological process: mesoderm development. 12 alleles are reported. The phenotype of these alleles is annotated…	FBtr0081185	18143854
CG3638	FBgn0261444	2.67072	2e-06	-1.73558	2.4e-05	This gene is referred to in FlyBase by the symbol Dmel\CG3638 (FBgn0261444). It is a protein_coding_gene from Drosophila melanogaster. Its molecular function is unknown. There is experimental evidence that it is involved in the biological process: inter-male aggressive behavior; mushroom body development; phagocytosis, engulfment. 32 alleles are reported. The phenotypes of these alleles are annot…	FBtr0070249	18218440
daw	FBgn0031461	2.6686	0.000104	-2.22464	0.00013	The gene dawdle is referred to in FlyBase by the symbol Dmel\daw (CG16987, FBgn0031461). It is a protein_coding_gene from Drosophila melanogaster. Based on sequence similarity, it is predicted to have molecular function: transforming growth factor beta receptor binding. There is experimental evidence that it is involved in the biological process: transforming growth factor beta receptor signaling…	FBtr0077720	18133331
CG17840	FBgn0031611	2.66292	4.8e-05	-1.85957	2.4e-05	This gene is referred to in FlyBase by the symbol Dmel\CG17840 (FBgn0031611). It is a protein_coding_gene from Drosophila melanogaster. An electronic pipeline based on InterPro domains suggests that it has the molecular function: phosphoric ester hydrolase activity. The biological processes in which it is involved are not known. 4 alleles are reported. The phenotype of these alleles is annotated …	FBtr0077443	18133601
grass	FBgn0039494	2.66024	4e-05	-2.03241	0.000101	The gene Gram-positive Specific Serine protease is referred to in FlyBase by the symbol Dmel\grass (CG5896, FBgn0039494). It is a protein_coding_gene from Drosophila melanogaster. It is reported to have molecular function: serine-type endopeptidase activity. There is experimental evidence that it is involved in the biological process: innate immune response; defense response to Gram-positive bact…	FBtr0085111	18188622
CG8661	FBgn0030837	2.65679	2.6e-05	-2.16213	3.7e-05	This gene is referred to in FlyBase by the symbol Dmel\CG8661 (FBgn0030837). It is a protein_coding_gene from Drosophila melanogaster. Its molecular function is unknown. The biological processes in which it is involved are not known. One allele is reported. No phenotypic data is available. It has one annotated transcript and one annotated polypeptide. Summary of modENCODE Temporal Expression Prof…	FBtr0074444	18216050
CG4101	FBgn0025558	2.65109	1.6e-05	-1.52075	0.000717	This gene is referred to in FlyBase by the symbol Dmel\CG4101 (FBgn0025558). It is a protein_coding_gene from Drosophila melanogaster. Its molecular function is unknown. The biological processes in which it is involved are not known. One allele is reported. No phenotypic data is available. It has one annotated transcript and one annotated polypeptide. Protein features are: Uncharacterised protein…	FBtr0075314	18166536
CG4287	FBgn0038388	2.64675	4e-06	-1.8453	8.6e-05	This gene is referred to in FlyBase by the symbol Dmel\CG4287 (FBgn0038388). It is a protein_coding_gene from Drosophila melanogaster. Its molecular function is unknown. The biological processes in which it is involved are not known. 6 alleles are reported. The phenotype of these alleles is annotated with: larva. It has 2 annotated transcripts and 2 annotated polypeptides. Summary of modENCODE Te…	FBtr0083240	18197671
ZnT63C	FBgn0035432	2.63593	5.6e-05	-1.44584	0.000496	This gene is referred to in FlyBase by the symbol Dmel\ZnT63C (CG17723, FBgn0035432). It is a protein_coding_gene from Drosophila melanogaster. Based on sequence similarity, it is predicted to have molecular function: zinc ion transmembrane transporter activity. There is experimental evidence that it is involved in the biological process: cellular zinc ion homeostasis. 11 alleles are reported. No…	FBtr0073054	18167577
CG4325	FBgn0026878	2.62596	6e-06	-2.40245	3e-06	This gene is referred to in FlyBase by the symbol Dmel\CG4325 (FBgn0026878). It is a protein_coding_gene from Drosophila melanogaster. An electronic pipeline based on InterPro domains suggests that it has the molecular function: zinc ion binding. There is experimental evidence that it is involved in the biological process: regulation of antimicrobial peptide biosynthetic process. 4 alleles are re…	FBtr0310443	18213838
CG4580	FBgn0032585	2.62575	4e-06	-2.45224	2e-06	This gene is referred to in FlyBase by the symbol Dmel\CG4580 (FBgn0032585). It is a protein_coding_gene from Drosophila melanogaster. An electronic pipeline based on InterPro domains suggests that it has the molecular function: metalloendopeptidase activity. An electronic pipeline based on InterPro domains suggests that it is involved in the biological process: proteolysis. 2 alleles are reporte…	FBtr0080865	18135289
CG2201	FBgn0032955	2.61118	4e-06	-2.35894	3e-06	This gene is referred to in FlyBase by the symbol Dmel\CG2201 (FBgn0032955). It is a protein_coding_gene from Drosophila melanogaster. Based on sequence similarity, it is predicted to have molecular function: choline kinase activity. It is reported to be involved in the biological process: phosphorylation. 14 alleles are reported. No phenotypic data is available. It has 5 annotated transcripts an…	FBtr0305503	18144251
crq	FBgn0015924	2.60263	5.3e-05	-1.75008	4.4e-05	The gene croquemort is referred to in FlyBase by the symbol Dmel\crq (CG4280, FBgn0015924). It is a protein_coding_gene from Drosophila melanogaster. Based on sequence similarity, it is predicted to have molecular function: scavenger receptor activity. There is experimental evidence that it is involved in the biological process: phagocytosis triggered by activation of immune response cell surface…	FBtr0078087	18140064
CG34141	FBgn0083977	2.59975	0.000128	-2.26135	6.1e-05	This gene is referred to in FlyBase by the symbol Dmel\CG34141 (FBgn0083977). It is a protein_coding_gene from Drosophila melanogaster. Its molecular function is unknown. The biological processes in which it is involved are not known. No alleles are reported. It has 3 annotated transcripts and 3 annotated polypeptides. Summary of modENCODE Temporal Expression Profile: Temporal profile ranges from…	FBtr0301076	18163649
CG7231	FBgn0031968	2.58439	7.7e-05	-2.36193	0.000222	This gene is referred to in FlyBase by the symbol Dmel\CG7231 (FBgn0031968). It is a protein_coding_gene from Drosophila melanogaster. Its molecular function is unknown. The biological processes in which it is involved are not known. 10 alleles are reported. No phenotypic data is available. It has 4 annotated transcripts and 4 annotated polypeptides. Protein features are: Protein of unknown funct…	FBtr0300185	18134193
babos	FBgn0034724	2.58016	2.8e-05	-1.97664	0.000174	The gene babos is referred to in FlyBase by the symbol Dmel\babos (CG3624, FBgn0034724). It is a protein_coding_gene from Drosophila melanogaster. Its molecular function is unknown. There is experimental evidence that it is involved in the biological process: regulation of dendrite morphogenesis. 11 alleles are reported. No phenotypic data is available. It has one annotated transcript and one ann…	FBtr0071845	18161676
CG1091	FBgn0037470	2.57682	5e-06	-1.81839	4.5e-05	This gene is referred to in FlyBase by the symbol Dmel\CG1091 (FBgn0037470). It is a protein_coding_gene from Drosophila melanogaster. Its molecular function is unknown. The biological processes in which it is involved are not known. 5 alleles are reported. No phenotypic data is available. It has 2 annotated transcripts and 2 annotated polypeptides. Protein features are: PAP/25A-associated; Prote…	FBtr0081640	18195784
CG13531	FBgn0034786	2.57281	1e-06	-1.52048	9.6e-05	This gene is referred to in FlyBase by the symbol Dmel\CG13531 (FBgn0034786). It is a protein_coding_gene from Drosophila melanogaster. Its molecular function is unknown. The biological processes in which it is involved are not known. 3 alleles are reported. No phenotypic data is available. It has one annotated transcript and one annotated polypeptide. Summary of modENCODE Temporal Expression Pro…	FBtr0071910	18161736
snRNA:U6atac:29B	FBgn0041717	2.55709	9.8e-05	-2.05155	0.000107	The gene U6atac snRNA at 29B is referred to in FlyBase by the symbol Dmel\snRNA:U6atac:29B (CR32989, FBgn0041717). It is a snRNA_gene from Drosophila melanogaster. Its molecular function is unknown. There is experimental evidence that it is involved in the biological process: nuclear mRNA splicing, via spliceosome. 2 alleles are reported. The phenotypes of these alleles are annotated with: imagin…	FBtr0079659	18136306
CG1236	FBgn0037370	2.54978	1e-06	-2.36357	3e-06	This gene is referred to in FlyBase by the symbol Dmel\CG1236 (FBgn0037370). It is a protein_coding_gene from Drosophila melanogaster. Based on sequence similarity, it is predicted to have molecular function: phosphoglycerate dehydrogenase activity. An electronic pipeline based on InterPro domains suggests that it is involved in the biological process: oxidation-reduction process. 4 alleles are r…	FBtr0078721	18184683
CG30015	FBgn0050015	2.54407	1e-06	-2.02813	6.1e-05	This gene is referred to in FlyBase by the symbol Dmel\CG30015 (FBgn0050015). It is a protein_coding_gene from Drosophila melanogaster. Its molecular function is unknown. The biological processes in which it is involved are not known. 18 alleles are reported. The phenotypes of these alleles are annotated with: trichogen cell; mesothoracic tergum. It has 7 annotated transcripts and 7 annotated pol…	FBtr0088242	18162555
foxo	FBgn0038197	2.54016	7e-06	-1.57495	0.000506	The gene forkhead box, sub-group O is referred to in FlyBase by the symbol Dmel\foxo (CG3143, FBgn0038197). It is a protein_coding_gene from Drosophila melanogaster. There is experimental evidence that it has the molecular function: sequence-specific DNA binding transcription factor activity; sequence-specific DNA binding; RNA polymerase II core promoter proximal region sequence-specific DNA bind…	FBtr0082886	18186238
CG15547	FBgn0039809	2.53173	2.1e-05	-1.81892	1.7e-05	This gene is referred to in FlyBase by the symbol Dmel\CG15547 (FBgn0039809). It is a protein_coding_gene from Drosophila melanogaster. An electronic pipeline based on InterPro domains suggests that it has the molecular function: nucleoside diphosphate kinase activity; ATP binding. An electronic pipeline based on InterPro domains suggests that it is involved in the biological process: nucleoside …	FBtr0085715	18200443
rho-4	FBgn0030318	2.52348	4e-06	-1.5268	0.00013	The gene rhomboid-4 is referred to in FlyBase by the symbol Dmel\rho-4 (CG1697, FBgn0030318). It is a protein_coding_gene from Drosophila melanogaster. It is reported to have molecular function: serine-type peptidase activity. An electronic pipeline based on InterPro domains suggests that it is involved in the biological process: proteolysis. 11 alleles are reported. The phenotype of these allele…	FBtr0073519	18208562
lap	FBgn0086372	2.52278	2e-06	-1.51308	0.000107	The gene like-AP180 is referred to in FlyBase by the symbol Dmel\lap (CG2520, FBgn0086372). It is a protein_coding_gene from Drosophila melanogaster. Based on sequence similarity, it is predicted to have molecular function: 1-phosphatidylinositol binding; clathrin binding. There is experimental evidence that it is involved in the biological process: phototaxis; synaptic transmission; neuron-neuro…	FBtr0081572	18191172
crok	FBgn0032421	2.52239	3.7e-05	-1.76307	8e-05	The gene crooked is referred to in FlyBase by the symbol Dmel\crok (CG17218, FBgn0032421). It is a protein_coding_gene from Drosophila melanogaster. Its molecular function is unknown. There is experimental evidence that it is involved in the biological process: regulation of tube size, open tracheal system; septate junction assembly. 8 alleles are reported. The phenotypes of these alleles are ann…	FBtr0080342	18135069
CR31451	FBgn0051451	2.51617	0.000545	-2.62444	0.000282	Drosophila melanogaster CR31451 (CR31451), ncRNA.	NR_048473.1	18219607
mv	FBgn0265988	2.51365	0.000428	-2.54727	3e-06	This gene is referred to in FlyBase by the symbol Dmel\CG42863 (FBgn0262110). It is a protein_coding_gene from Drosophila melanogaster. Its molecular function is unknown. Based on sequence similarity, it is predicted to be involved in the biological process: lysosome organization; lysosomal transport. 5 alleles are reported. No phenotypic data is available. It has one annotated transcript and one…	FBtr0304060	18181501
CG5110	FBgn0032642	2.51075	1e-05	-1.61905	8e-05	This gene is referred to in FlyBase by the symbol Dmel\CG5110 (FBgn0032642). It is a protein_coding_gene from Drosophila melanogaster. Based on sequence similarity, it is predicted to have molecular function: SH3/SH2 adaptor activity. There is experimental evidence that it is involved in the biological process: cellular response to amino acid stimulus. 6 alleles are reported. The phenotype of the…	FBtr0080983	18135367
RapGAP1	FBgn0264895	2.50668	2e-06	-3.13844	1e-06	This gene is referred to in FlyBase by the symbol Dmel\CG13791 (FBgn0031923). It is a protein_coding_gene from Drosophila melanogaster. Its molecular function is unknown. There is experimental evidence that it is involved in the biological process: inter-male aggressive behavior. 3 alleles are reported. No phenotypic data is available. It has one annotated transcript and one annotated polypeptide…	FBtr0079521	18142316
CG9646	FBgn0034184	2.50325	1e-06	-1.63963	8.7e-05	This gene is referred to in FlyBase by the symbol Dmel\CG9646 (FBgn0034184). It is a protein_coding_gene from Drosophila melanogaster. Its molecular function is unknown. The biological processes in which it is involved are not known. 5 alleles are reported. The phenotypes of these alleles are annotated with: trichogen cell; mesothoracic tergum. It has one annotated transcript and one annotated po…	FBtr0086974	18151155
Sdc	FBgn0010415	2.50051	6e-06	-1.59476	8.8e-05	The gene Syndecan is referred to in FlyBase by the symbol Dmel\Sdc (CG10497, FBgn0010415). It is a protein_coding_gene from Drosophila melanogaster. Based on sequence similarity, it is predicted to have molecular function: transmembrane signaling receptor activity. There is experimental evidence that it is involved in the biological process: motor axon guidance; energy homeostasis; detection of l…	FBtr0273207	18156731
CG16718	FBgn0038721	2.49717	6e-05	-1.40065	0.000454	This gene is referred to in FlyBase by the symbol Dmel\CG16718 (FBgn0038721). It is a protein_coding_gene from Drosophila melanogaster. Its molecular function is unknown. The biological processes in which it is involved are not known. 10 alleles are reported. No phenotypic data is available. It has 3 annotated transcripts and 3 annotated polypeptides. Protein features are: Anoctamin/TMEM 16. Summ…	FBtr0083805	18198316
CG12338	FBgn0033543	2.49459	1.2e-05	-1.91673	8e-06	This gene is referred to in FlyBase by the symbol Dmel\CG12338 (FBgn0033543). It is a protein_coding_gene from Drosophila melanogaster. Based on sequence similarity, it is predicted to have molecular function: D-aspartate oxidase activity. An electronic pipeline based on InterPro domains suggests that it is involved in the biological process: oxidation-reduction process. 3 alleles are reported. N…	FBtr0088256	18159507
Syx4	FBgn0024980	2.48927	2.1e-05	-2.15666	5e-06	The gene Syntaxin 4 is referred to in FlyBase by the symbol Dmel\Syx4 (CG2715, FBgn0024980). It is a protein_coding_gene from Drosophila melanogaster. Based on sequence similarity, it is predicted to have molecular function: SNAP receptor activity. There is experimental evidence that it is involved in the biological process: inter-male aggressive behavior. 21 alleles are reported. No phenotypic d…	FBtr0070494	18213463
CG31207	FBgn0051207	2.48844	7e-05	-1.97087	0.000286	This gene is referred to in FlyBase by the symbol Dmel\CG31207 (FBgn0051207). It is a protein_coding_gene from Drosophila melanogaster. Its molecular function is unknown. The biological processes in which it is involved are not known. 2 alleles are reported. No phenotypic data is available. It has one annotated transcript and one annotated polypeptide. Protein features are: Haemolymph juvenile ho…	FBtr0084044	18201429
CG9547	FBgn0031824	2.47675	3.3e-05	-1.48641	0.000216	This gene is referred to in FlyBase by the symbol Dmel\CG9547 (FBgn0031824). It is a protein_coding_gene from Drosophila melanogaster. Based on sequence similarity, it is predicted to have molecular function: glutaryl-CoA dehydrogenase activity. Based on sequence similarity, it is predicted to be involved in the biological process: lysine catabolic process; hydroxylysine catabolic process; trypto…	FBtr0079263	18142064
CG10171	FBgn0036353	2.47037	4.7e-05	-1.79805	9.5e-05	This gene is referred to in FlyBase by the symbol Dmel\CG10171 (FBgn0036353). It is a protein_coding_gene from Drosophila melanogaster. Its molecular function is unknown. The biological processes in which it is involved are not known. 2 alleles are reported. No phenotypic data is available. It has 2 annotated transcripts and 2 annotated polypeptides. Protein features are: Protein of unknown funct…	FBtr0075865	18177883
CG7607	FBgn0036145	2.46926	2.6e-05	-2.23969	3e-06	This gene is referred to in FlyBase by the symbol Dmel\CG7607 (FBgn0036145). It is a protein_coding_gene from Drosophila melanogaster. Its molecular function is unknown. The biological processes in which it is involved are not known. 2 alleles are reported. The phenotype of these alleles is annotated with: intersegmental nerve. It has one annotated transcript and one annotated polypeptide. Protei…	FBtr0076163	18168863
CG43110	FBgn0262570	2.46782	0.000103	-1.68224	0.000166	This gene is referred to in FlyBase by the symbol Dmel\CG43110 (FBgn0262570). It is a protein_coding_gene from Drosophila melanogaster. Its molecular function is unknown. The biological processes in which it is involved are not known. No alleles are reported. It has one annotated transcript and one annotated polypeptide. Gene sequence location is 2R:13369501..13371531.	FBtr0304897	18164680
Cpr72Eb	FBgn0036618	2.46602	2.8e-05	-2.04818	3.2e-05	The gene Cuticular protein 72Eb is referred to in FlyBase by the symbol Dmel\Cpr72Eb (CG12255, FBgn0036618). It is a protein_coding_gene from Drosophila melanogaster. Based on sequence similarity, it is predicted to have molecular function: structural constituent of chitin-based cuticle. The biological processes in which it is involved are not known. 3 alleles are reported. No phenotypic data is …	FBtr0075383	18169652
modSP	FBgn0051217	2.46217	0.000107	-2.2885	6e-06	The gene modular serine protease is referred to in FlyBase by the symbol Dmel\modSP (CG31217, FBgn0051217). It is a protein_coding_gene from Drosophila melanogaster. It is reported to have molecular function: serine-type endopeptidase activity. There is experimental evidence that it is involved in the biological process: innate immune response. 8 alleles are reported. No phenotypic data is availa…	FBtr0083353	18201433
mthl11	FBgn0045443	2.45438	5e-06	-2.27258	3.8e-05	The gene methuselah-like 11 is referred to in FlyBase by the symbol Dmel\mthl11 (CG31147, FBgn0045443). It is a protein_coding_gene from Drosophila melanogaster. Based on sequence similarity, it is predicted to have molecular function: G-protein coupled receptor activity. Based on sequence similarity, it is predicted to be involved in the biological process: G-protein coupled receptor signaling p…	FBtr0332552	18189740
Aprt	FBgn0000109	2.44959	9.3e-05	-1.47886	0.000547	The gene Adenine phosphoribosyltransferase is referred to in FlyBase by the symbol Dmel\Aprt (CG18315, FBgn0000109). It is a protein_coding_gene from Drosophila melanogaster. It is reported to have molecular function: adenine phosphoribosyltransferase activity. It is reported to be involved in the biological process: purine ribonucleoside salvage. 11 alleles are reported. No phenotypic data is av…	FBtr0089420	18173717
CG43253	FBgn0262898	2.43857	1.2e-05	-1.91942	4.7e-05	This gene is referred to in FlyBase by the symbol Dmel\CG43253 (FBgn0262898). It is a protein_coding_gene from Drosophila melanogaster. Its molecular function is unknown. The biological processes in which it is involved are not known. No alleles are reported. It has one annotated transcript and one annotated polypeptide. Gene sequence location is 3L:18074221..18078410.	FBtr0306318	18181683
CG44000	FBgn0264742	2.43484	5e-06	-1.81556	1.7e-05	This gene is referred to in FlyBase by the symbol Dmel\CG31919 (FBgn0031674). It is a protein_coding_gene from Drosophila melanogaster. Its molecular function is unknown. The biological processes in which it is involved are not known. One allele is reported. No phenotypic data is available. It has 6 annotated transcripts and 6 annotated polypeptides. Protein features are: Ankyrin repeat; Ankyrin …	FBtr0079006	18133703
CG6424	FBgn0028494	2.43261	2.9e-05	-1.97924	2.5e-05	This gene is referred to in FlyBase by the symbol Dmel\CG6424 (FBgn0028494). It is a protein_coding_gene from Drosophila melanogaster. Its molecular function is unknown. The biological processes in which it is involved are not known. 19 alleles are reported. No phenotypic data is available. It has 3 annotated transcripts and 3 annotated polypeptides. Summary of modENCODE Temporal Expression Profi…	FBtr0086886	18158179
CG42238	FBgn0250867	2.42755	1.7e-05	-1.45253	0.000703	This gene is referred to in FlyBase by the symbol Dmel\CG42238 (FBgn0250867). It is a protein_coding_gene from Drosophila melanogaster. Its molecular function is unknown. The biological processes in which it is involved are not known. 14 alleles are reported. No phenotypic data is available. It has 4 annotated transcripts and 4 annotated polypeptides. Summary of modENCODE Temporal Expression Prof…	FBtr0290305	18145900
ari-2	FBgn0025186	2.42222	3e-06	-1.54977	0.000618	The gene ariadne 2 is referred to in FlyBase by the symbol Dmel\ari-2 (CG5709, FBgn0025186). It is a protein_coding_gene from Drosophila melanogaster. It is reported to have molecular function: ubiquitin-protein ligase activity. The biological processes in which it is involved are not known. 15 alleles are reported. No phenotypic data is available. It has one annotated transcript and one annotate…	FBtr0071774	18148546
nonA-l	FBgn0015520	2.40974	1e-05	-1.7365	3.5e-05	The gene nonA-like is referred to in FlyBase by the symbol Dmel\nonA-l (CG10328, FBgn0015520). It is a protein_coding_gene from Drosophila melanogaster. Based on sequence similarity, it is predicted to have molecular function: poly-pyrimidine tract binding; mRNA binding. Based on sequence similarity, it is predicted to be involved in the biological process: nuclear mRNA splicing, via spliceosome.…	FBtr0083335	18183570
CR43891	FBgn0264483	2.40961	3e-06	-1.43129	0.000327	This gene is referred to in FlyBase by the symbol Dmel\CR43891 (FBgn0264483). Its molecular function is unknown. The biological processes in which it is involved are not known. No alleles are reported. It has one annotated transcript. Gene sequence location is 3L:16207028..16207482.	FBtr0332782	18173658
Arpc3B	FBgn0065032	2.40957	2e-06	-1.54578	0.000696	The gene Arpc3B is referred to in FlyBase by the symbol Dmel\Arpc3B (CG8936, FBgn0065032). It is a protein_coding_gene from Drosophila melanogaster. Based on sequence similarity, it is predicted to have molecular function: actin binding. It is reported to be involved in the biological process: actin filament organization. 4 alleles are reported. The phenotypes of these alleles are annotated with:…	FBtr0074410	18217785
CG33232	FBgn0035347	2.40743	5e-06	-2.1187	1.7e-05	This gene is referred to in FlyBase by the symbol Dmel\CG33232 (FBgn0035347). It is a protein_coding_gene from Drosophila melanogaster. Based on sequence similarity, it is predicted to have molecular function: actin binding. An electronic pipeline based on InterPro domains suggests that it is involved in the biological process: cytoskeleton organization. 12 alleles are reported. No phenotypic dat…	FBtr0100539	18167350
CG3308	FBgn0038877	2.39618	7.9e-05	-1.88882	5e-05	This gene is referred to in FlyBase by the symbol Dmel\CG3308 (FBgn0038877). It is a protein_coding_gene from Drosophila melanogaster. Based on sequence similarity, it is predicted to have molecular function: deoxyribonuclease activity. The biological processes in which it is involved are not known. 7 alleles are reported. No phenotypic data is available. It has one annotated transcript and one a…	FBtr0084102	18198622
CG16791	FBgn0038881	2.393	3e-06	-1.60052	0.000161	This gene is referred to in FlyBase by the symbol Dmel\CG16791 (FBgn0038881). It is a protein_coding_gene from Drosophila melanogaster. Its molecular function is unknown. There is experimental evidence that it is involved in the biological process: phagocytosis, engulfment. 12 alleles are reported. No phenotypic data is available. It has one annotated transcript and one annotated polypeptide. Sum…	FBtr0084095	18198643
miple	FBgn0027111	2.39153	4.8e-05	-2.32211	2.2e-05	The gene miple is referred to in FlyBase by the symbol Dmel\miple (CG1221, FBgn0027111). It is a protein_coding_gene from Drosophila melanogaster. There is experimental evidence that it has the molecular function: heparin binding. The biological processes in which it is involved are not known. 6 alleles are reported. No phenotypic data is available. It has 3 annotated transcripts and 3 annotated …	FBtr0310416	18166648
KP78a	FBgn0026064	2.38748	0.000278	-3.21376	2e-06	The gene KP78a is referred to in FlyBase by the symbol Dmel\KP78a (CG6715, FBgn0026064). It is a protein_coding_gene from Drosophila melanogaster. Based on sequence similarity, it is predicted to have molecular function: protein serine/threonine kinase activity. It is reported to be involved in the biological process: protein phosphorylation. 6 alleles are reported. No phenotypic data is availabl…	FBtr0301426	18194973
KP78a	FBgn0026064	2.38748	0.000278	-3.21376	2e-06	The gene KP78a is referred to in FlyBase by the symbol Dmel\KP78a (CG6715, FBgn0026064). It is a protein_coding_gene from Drosophila melanogaster. Based on sequence similarity, it is predicted to have molecular function: protein serine/threonine kinase activity. It is reported to be involved in the biological process: protein phosphorylation. 6 alleles are reported. No phenotypic data is availabl…	FBtr0301426	18194978
gb	FBgn0039487	2.38415	6.9e-05	-1.46255	0.000497	The gene genderblind is referred to in FlyBase by the symbol Dmel\gb (CG6070, FBgn0039487). It is a protein_coding_gene from Drosophila melanogaster. Based on sequence similarity, it is predicted to have molecular function: amino acid transmembrane transporter activity. There is experimental evidence that it is involved in the biological process: chemosensory behavior; taurine transport; glutamin…	FBtr0085132	18199774
otk	FBgn0004839	2.38223	5e-06	-2.66998	1e-06	The gene off-track is referred to in FlyBase by the symbol Dmel\otk (CG8967, FBgn0004839). It is a protein_coding_gene from Drosophila melanogaster. There is experimental evidence that it has the molecular function: cell adhesion molecule binding; receptor activity; protein kinase activity. There is experimental evidence that it is involved in the biological process: axon guidance; cell adhesion.…	FBtr0088028	18156533
CR17025	FBgn0040554	2.38205	1.7e-05	-2.22188	8e-06	This gene is referred to in FlyBase by the symbol Dmel\CR17025 (FBgn0040554). It is a non_protein_coding_gene from Drosophila melanogaster. Its molecular function is unknown. The biological processes in which it is involved are not known. 4 alleles are reported. No phenotypic data is available. It has 2 annotated transcripts. Summary of modENCODE Temporal Expression Profile: Temporal profile rang…	FBtr0309273	18200707
Tsp97E	FBgn0039465	2.37477	9e-06	-1.57261	6.5e-05	The gene Tetraspanin 97E is referred to in FlyBase by the symbol Dmel\Tsp97E (CG6323, FBgn0039465). It is a protein_coding_gene from Drosophila melanogaster. Its molecular function is unknown. The biological processes in which it is involved are not known. 4 alleles are reported. No phenotypic data is available. It has 3 annotated transcripts and 3 annotated polypeptides. Protein features are: Te…	FBtr0085082	18199716
CG1021	FBgn0037443	2.37448	0.000144	-1.51568	0.000173	This gene is referred to in FlyBase by the symbol Dmel\CG1021 (FBgn0037443). It is a protein_coding_gene from Drosophila melanogaster. Its molecular function is unknown. The biological processes in which it is involved are not known. 12 alleles are reported. No phenotypic data is available. It has 5 annotated transcripts and 5 annotated polypeptides. Protein features are: Predicted transmembrane/…	FBtr0289939	18195735
CG5455	FBgn0039430	2.36617	1e-05	-3.1395	4e-06	This gene is referred to in FlyBase by the symbol Dmel\CG5455 (FBgn0039430). It is a protein_coding_gene from Drosophila melanogaster. An electronic pipeline based on InterPro domains suggests that it has the molecular function: catalytic activity. The biological processes in which it is involved are not known. 6 alleles are reported. No phenotypic data is available. It has 3 annotated transcript…	FBtr0085015	18188512
cyc	FBgn0023094	2.36549	1.5e-05	-1.76931	4.8e-05	The gene cycle is referred to in FlyBase by the symbol Dmel\cyc (CG8727, FBgn0023094). It is a protein_coding_gene from Drosophila melanogaster. There is experimental evidence that it has the molecular function: RNA polymerase II regulatory region sequence-specific DNA binding; protein heterodimerization activity; DNA binding. There is experimental evidence that it is involved in the biological p…	FBtr0074924	18175093
CG13155	FBgn0033723	2.36315	4e-05	-3.60077	5e-06	This gene is referred to in FlyBase by the symbol Dmel\CG13155 (FBgn0033723). It is a protein_coding_gene from Drosophila melanogaster. Its molecular function is unknown. The biological processes in which it is involved are not known. 3 alleles are reported. No phenotypic data is available. It has one annotated transcript and one annotated polypeptide. Summary of modENCODE Temporal Expression Pro…	FBtr0087956	18159850
CG43107	FBgn0262567	2.36115	2e-05	-2.35787	0.000212	This gene is referred to in FlyBase by the symbol Dmel\CG43107 (FBgn0262567). It is a protein_coding_gene from Drosophila melanogaster. Its molecular function is unknown. The biological processes in which it is involved are not known. No alleles are reported. It has one annotated transcript and one annotated polypeptide. Gene sequence location is 2R:13028000..13028384.	FBtr0304890	18164672
CG5577	FBgn0036759	2.353	1.6e-05	-3.21356	0	This gene is referred to in FlyBase by the symbol Dmel\CG5577 (FBgn0036759). It is a protein_coding_gene from Drosophila melanogaster. Based on sequence similarity, it is predicted to have molecular function: 4-nitrophenylphosphatase activity. An electronic pipeline based on InterPro domains suggests that it is involved in the biological process: metabolic process. 3 alleles are reported. No phen…	FBtr0075162	18178592
CG32195	FBgn0052195	2.35279	3.7e-05	-2.90811	1.1e-05	This gene is referred to in FlyBase by the symbol Dmel\CG32195 (FBgn0052195). It is a protein_coding_gene from Drosophila melanogaster. An electronic pipeline based on InterPro domains suggests that it has the molecular function: transferase activity, transferring phosphorus-containing groups. The biological processes in which it is involved are not known. 6 alleles are reported. No phenotypic da…	FBtr0075125	18171345
snz	FBgn0029976	2.34678	6e-06	-1.87111	1.2e-05	The gene snazarus is referred to in FlyBase by the symbol Dmel\snz (CG1514, FBgn0029976). It is a protein_coding_gene from Drosophila melanogaster. An electronic pipeline based on InterPro domains suggests that it has the molecular function: phosphatidylinositol binding. There is experimental evidence that it is involved in the biological process: determination of adult lifespan. 8 alleles are re…	FBtr0071092	18208070
Tsp26A	FBgn0031760	2.34318	3e-06	-2.4294	3e-06	The gene Tetraspanin 26A is referred to in FlyBase by the symbol Dmel\Tsp26A (CG9093, FBgn0031760). It is a protein_coding_gene from Drosophila melanogaster. Its molecular function is unknown. The biological processes in which it is involved are not known. 4 alleles are reported. No phenotypic data is available. It has 3 annotated transcripts and 3 annotated polypeptides. Protein features are: Te…	FBtr0113024	18133853
CG44001	FBgn0264743	2.33585	5e-06	-1.82507	1.3e-05	This gene is referred to in FlyBase by the symbol Dmel\CG31919 (FBgn0031674). It is a protein_coding_gene from Drosophila melanogaster. Its molecular function is unknown. The biological processes in which it is involved are not known. One allele is reported. No phenotypic data is available. It has 6 annotated transcripts and 6 annotated polypeptides. Protein features are: Ankyrin repeat; Ankyrin …	FBtr0079006	18137302
HDAC4	FBgn0041210	2.3332	6e-06	-1.56814	5.7e-05	The gene HDAC4 is referred to in FlyBase by the symbol Dmel\HDAC4 (CG1770, FBgn0041210). It is a protein_coding_gene from Drosophila melanogaster. There is experimental evidence that it has the molecular function: histone deacetylase activity. There is experimental evidence that it is involved in the biological process: regulation of transcription, DNA-dependent. 26 alleles are reported. The phen…	FBtr0301298	18217045
Ehbp1	FBgn0034180	2.3327	3e-06	-1.42111	0.000399	The gene Eps15 homology domain containing protein-binding protein 1 is referred to in FlyBase by the symbol Dmel\Ehbp1 (CG15609, FBgn0034180). It is a protein_coding_gene from Drosophila melanogaster. Based on sequence similarity, it is predicted to have molecular function: calcium ion binding; actin binding. There is experimental evidence that it is involved in the biological process: positive r…	FBtr0087019	18160700
CG17760	FBgn0033756	2.33199	4e-06	-1.75311	0.000505	This gene is referred to in FlyBase by the symbol Dmel\CG17760 (FBgn0033756). It is a protein_coding_gene from Drosophila melanogaster. Based on sequence similarity, it is predicted to have molecular function: GTPase activity. An electronic pipeline based on InterPro domains suggests that it is involved in the biological process: G-protein coupled receptor signaling pathway; protein ADP-ribosylat…	FBtr0110824	18150381
CG10083	FBgn0036372	2.32702	9e-06	-1.53032	0.000167	This gene is referred to in FlyBase by the symbol Dmel\CG10083 (FBgn0036372). It is a protein_coding_gene from Drosophila melanogaster. Based on sequence similarity, it is predicted to have molecular function: actin binding. The biological processes in which it is involved are not known. 4 alleles are reported. No phenotypic data is available. It has one annotated transcript and one annotated pol…	FBtr0075819	18177934
CG3814	FBgn0025692	2.32002	0.000706	-1.80586	0.000765	This gene is referred to in FlyBase by the symbol Dmel\CG3814 (FBgn0025692). It is a protein_coding_gene from Drosophila melanogaster. Based on sequence similarity, it is predicted to have molecular function: N-methyl-D-aspartate selective glutamate receptor activity. The biological processes in which it is involved are not known. 4 alleles are reported. No phenotypic data is available. It has 2 …	FBtr0087813	18157813
CG10200	FBgn0033968	2.31767	9.3e-05	-2.26597	6e-06	This gene is referred to in FlyBase by the symbol Dmel\CG10200 (FBgn0033968). It is a protein_coding_gene from Drosophila melanogaster. Its molecular function is unknown. The biological processes in which it is involved are not known. 3 alleles are reported. The phenotype of these alleles is annotated with: trichogen cell. It has 2 annotated transcripts and 2 annotated polypeptides. Summary of mo…	FBtr0087444	18150697
Mtl	FBgn0039532	2.31047	1.1e-05	-1.36023	0.000419	The gene Mig-2-like is referred to in FlyBase by the symbol Dmel\Mtl (CG5588, FBgn0039532). It is a protein_coding_gene from Drosophila melanogaster. Based on sequence similarity, it is predicted to have molecular function: GTPase activity. There is experimental evidence that it is involved in the biological process: dorsal closure, elongation of leading edge cells; dorsal closure; actin filament…	FBtr0085191	18188676
CG40160	FBgn0058160	2.30572	2.6e-05	-1.70933	9.7e-05	This gene is referred to in FlyBase by the symbol Dmel\CG40160 (FBgn0058160). It is a protein_coding_gene from Drosophila melanogaster. An electronic pipeline based on InterPro domains suggests that it has the molecular function: serine-type endopeptidase activity. An electronic pipeline based on InterPro domains suggests that it is involved in the biological process: proteolysis. One allele is r…	FBtr0301802	18182145
CR34052	FBgn0054052	2.30523	8.6e-05	-1.74651	0.000446	Drosophila melanogaster CR34052 (CR34052), ncRNA.	NR_047741.1	18219537
LRP1	FBgn0053087	2.29918	9.7e-05	-1.69653	0.000299	The gene LDL receptor protein 1 is referred to in FlyBase by the symbol Dmel\LRP1 (CG33087, FBgn0053087). It is a protein_coding_gene from Drosophila melanogaster. Based on sequence similarity, it is predicted to have molecular function: low-density lipoprotein receptor activity. The biological processes in which it is involved are not known. 11 alleles are reported. No phenotypic data is availab…	FBtr0331380	18154013
Cen	FBgn0032876	2.29324	1.1e-05	-1.63209	0.000294	The gene Centrocortin is referred to in FlyBase by the symbol Dmel\Cen (CG1962, FBgn0032876). It is a protein_coding_gene from Drosophila melanogaster. There is experimental evidence that it has the molecular function: protein binding. There is experimental evidence that it is involved in the biological process: embryonic cleavage. 5 alleles are reported. No phenotypic data is available. It has 2…	FBtr0081399	18144099
CG14184	FBgn0036932	2.27232	5e-05	-1.75548	5.5e-05	This gene is referred to in FlyBase by the symbol Dmel\CG14184 (FBgn0036932). It is a protein_coding_gene from Drosophila melanogaster. Its molecular function is unknown. There is experimental evidence that it is involved in the biological process: cellular response to amino acid stimulus. 3 alleles are reported. No phenotypic data is available. It has 2 annotated transcripts and 2 annotated poly…	FBtr0074872	18179013
CG9777	FBgn0030764	2.27173	4e-06	-2.1534	8e-06	This gene is referred to in FlyBase by the symbol Dmel\CG9777 (FBgn0030764). It is a protein_coding_gene from Drosophila melanogaster. Its molecular function is unknown. The biological processes in which it is involved are not known. 2 alleles are reported. No phenotypic data is available. It has one annotated transcript and one annotated polypeptide. Summary of modENCODE Temporal Expression Prof…	FBtr0074287	18215898
spg	FBgn0264324	2.26983	0.000284	-1.7717	0.00024	The gene sponge is referred to in FlyBase by the symbol Dmel\spg (CG31048, FBgn0264324). It is a protein_coding_gene from Drosophila melanogaster. An electronic pipeline based on InterPro domains suggests that it has the molecular function: GTP binding; GTPase binding; guanyl-nucleotide exchange factor activity. There is experimental evidence that it is involved in the biological process: central…	FBtr0330303	18192728
CG14687	FBgn0037835	2.26977	0.00011	-1.54188	0.000699	This gene is referred to in FlyBase by the symbol Dmel\CG14687 (FBgn0037835). It is a protein_coding_gene from Drosophila melanogaster. Based on sequence similarity, it is predicted to have molecular function: myosin light chain binding. The biological processes in which it is involved are not known. 5 alleles are reported. The phenotypes of these alleles are annotated with: trichogen cell; mesot…	FBtr0082280	18185619
Ephrin	FBgn0040324	2.2687	1.8e-05	-1.73902	2.7e-05	The gene Ephrin is referred to in FlyBase by the symbol Dmel\Ephrin (CG1862, FBgn0040324). It is a protein_coding_gene from Drosophila melanogaster. There is experimental evidence that it has the molecular function: ephrin receptor binding. There is experimental evidence that it is involved in the biological process: axon guidance; melanotic encapsulation of foreign target; mushroom body developm…	FBtr0089075	18204158
flr	FBgn0260049	2.26572	5e-06	-1.44396	0.000183	The gene flare is referred to in FlyBase by the symbol Dmel\flr (CG10724, FBgn0260049). It is a protein_coding_gene from Drosophila melanogaster. Based on sequence similarity, it is predicted to have molecular function: actin binding. There is experimental evidence that it is involved in the biological process: actin filament depolymerization; sarcomere organization; imaginal disc-derived wing ha…	FBtr0075845	18172525
betaggt-I	FBgn0015000	2.26454	1.3e-05	-1.48081	0.000174	The gene beta subunit of type I geranylgeranyl transferase is referred to in FlyBase by the symbol Dmel\betaggt-I (CG3469, FBgn0015000). It is a protein_coding_gene from Drosophila melanogaster. Based on sequence similarity, it is predicted to have molecular function: protein geranylgeranyltransferase activity. There is experimental evidence that it is involved in the biological process: embryoni…	FBtr0078991	18131631
Cdep	FBgn0265082	2.25579	5.2e-05	-1.83998	6.4e-05	This gene is referred to in FlyBase by the symbol Dmel\CG34306 (FBgn0085335). It is a protein_coding_gene from Drosophila melanogaster. Its molecular function is unknown. The biological processes in which it is involved are not known. One allele is reported. No phenotypic data is available. It has one annotated transcript and one annotated polypeptide. Summary of modENCODE Temporal Expression Pro…	FBtr0112502	18190945
cpb	FBgn0011570	2.24807	5e-06	-1.4782	0.00065	The gene capping protein beta is referred to in FlyBase by the symbol Dmel\cpb (CG17158, FBgn0011570). It is a protein_coding_gene from Drosophila melanogaster. Based on sequence similarity, it is predicted to have molecular function: actin binding. There is experimental evidence that it is involved in the biological process: wing disc development; regulation of lamellipodium assembly; border fol…	FBtr0077881	18131520
CG6707	FBgn0036058	2.24755	2e-06	-1.60257	3.4e-05	This gene is referred to in FlyBase by the symbol Dmel\CG6707 (FBgn0036058). It is a protein_coding_gene from Drosophila melanogaster. Its molecular function is unknown. The biological processes in which it is involved are not known. 5 alleles are reported. No phenotypic data is available. It has 3 annotated transcripts and 3 annotated polypeptides. Protein features are: Transmembrane protein 55A…	FBtr0076356	18177337
CG42542	FBgn0260659	2.24512	5e-06	-1.64142	4.1e-05	This gene is referred to in FlyBase by the symbol Dmel\CG42542 (FBgn0260659). It is a protein_coding_gene from Drosophila melanogaster. Its molecular function is unknown. The biological processes in which it is involved are not known. 10 alleles are reported. No phenotypic data is available. It has 6 annotated transcripts and 6 annotated polypeptides. Protein features are: Uncharacterised protein…	FBtr0301101	18191670
CG10098	FBgn0037472	2.24205	5e-06	-1.75393	2.3e-05	This gene is referred to in FlyBase by the symbol Dmel\CG10098 (FBgn0037472). It is a protein_coding_gene from Drosophila melanogaster. Its molecular function is unknown. The biological processes in which it is involved are not known. 6 alleles are reported. No phenotypic data is available. It has one annotated transcript and one annotated polypeptide. Summary of modENCODE Temporal Expression Pro…	FBtr0081563	18184934
trpm	FBgn0265194	2.23866	8.3e-05	-2.03456	6e-06	This gene is referred to in FlyBase by the symbol Dmel\trpm (CG34123, FBgn0083959). It is a protein_coding_gene from Drosophila melanogaster. There is experimental evidence that it has the molecular function: metal ion transmembrane transporter activity. There is experimental evidence that it is involved in the biological process: divalent metal ion transport; cell growth; magnesium ion homeostas…	FBtr0110833	18163610
CG5446	FBgn0032429	2.23428	1.8e-05	-1.39818	0.000286	This gene is referred to in FlyBase by the symbol Dmel\CG5446 (FBgn0032429). It is a protein_coding_gene from Drosophila melanogaster. Its molecular function is unknown. There is experimental evidence that it is involved in the biological process: wing disc development. 3 alleles are reported. No phenotypic data is available. It has one annotated transcript and one annotated polypeptide. Protein …	FBtr0080388	18143322
Lapsyn	FBgn0034602	2.23229	0.000149	-2.31388	0.000314	The gene Leucine-rich repeat activity-regulated protein at synapses is referred to in FlyBase by the symbol Dmel\Lapsyn (CG15658, FBgn0034602). It is a protein_coding_gene from Drosophila melanogaster. Its molecular function is unknown. There is experimental evidence that it is involved in the biological process: nervous system development. 13 alleles are reported. No phenotypic data is available…	FBtr0071583	18151950
CG1443	FBgn0039620	2.2308	1.9e-05	-1.96421	4.8e-05	This gene is referred to in FlyBase by the symbol Dmel\CG1443 (FBgn0039620). It is a protein_coding_gene from Drosophila melanogaster. An electronic pipeline based on InterPro domains suggests that it has the molecular function: oxidoreductase activity, acting on the aldehyde or oxo group of donors, NAD or NADP as acceptor; nucleotide binding. An electronic pipeline based on InterPro domains sugg…	FBtr0085345	18200018
CG42663	FBgn0261545	2.22894	5e-06	-1.47908	0.000309	This gene is referred to in FlyBase by the symbol Dmel\CG42663 (FBgn0261545). It is a protein_coding_gene from Drosophila melanogaster. Its molecular function is unknown. The biological processes in which it is involved are not known. 5 alleles are reported. The phenotype of these alleles is annotated with: mesothoracic tergum. It has 3 annotated transcripts and 3 annotated polypeptides. Summary …	FBtr0302644	18155291
luna	FBgn0040765	2.22614	2.4e-05	-1.49294	0.000309	The gene luna is referred to in FlyBase by the symbol Dmel\luna (CG33473, FBgn0040765). It is a protein_coding_gene from Drosophila melanogaster. There is experimental evidence that it has the molecular function: sequence-specific DNA binding. Based on sequence similarity, it is predicted to be involved in the biological process: regulation of transcription, DNA-dependent. 20 alleles are reported…	FBtr0088210	18162378
CG9577	FBgn0031092	2.22192	5.9e-05	-1.55333	0.000369	This gene is referred to in FlyBase by the symbol Dmel\CG9577 (FBgn0031092). It is a protein_coding_gene from Drosophila melanogaster. Based on sequence similarity, it is predicted to have molecular function: delta5-delta2,4-dienoyl-CoA isomerase activity. An electronic pipeline based on InterPro domains suggests that it is involved in the biological process: metabolic process. 3 alleles are repo…	FBtr0070007	18209954
CG32055	FBgn0052055	2.22102	1.7e-05	-1.87016	2.9e-05	This gene is referred to in FlyBase by the symbol Dmel\CG32055 (FBgn0052055). It is a protein_coding_gene from Drosophila melanogaster. Based on sequence similarity, it is predicted to have molecular function: insulin-like growth factor binding. The biological processes in which it is involved are not known. 2 alleles are reported. No phenotypic data is available. It has one annotated transcript …	FBtr0076304	18179807
Tango9	FBgn0260744	2.21777	8.1e-05	-1.6111	0.000104	The gene Transport and Golgi organization 9 is referred to in FlyBase by the symbol Dmel\Tango9 (CG10007, FBgn0260744). It is a protein_coding_gene from Drosophila melanogaster. An electronic pipeline based on InterPro domains suggests that it has the molecular function: sugar:hydrogen symporter activity. There is experimental evidence that it is involved in the biological process: protein secret…	FBtr0082508	18202807
twf	FBgn0038206	2.21086	8.3e-05	-1.45693	0.000394	The gene twinfilin is referred to in FlyBase by the symbol Dmel\twf (CG3172, FBgn0038206). It is a protein_coding_gene from Drosophila melanogaster. Based on sequence similarity, it is predicted to have molecular function: protein tyrosine kinase activity. There is experimental evidence that it is involved in the biological process: neuromuscular synaptic transmission; regulation of lamellipodium…	FBtr0082891	18186263
rut	FBgn0003301	2.20532	8e-06	-1.51096	0.000293	The gene rutabaga is referred to in FlyBase by the symbol Dmel\rut (CG9533, FBgn0003301). It is a protein_coding_gene from Drosophila melanogaster. There is experimental evidence that it has the molecular function: calcium- and calmodulin-responsive adenylate cyclase activity. There is experimental evidence for 17 unique biological process terms, many of which group under: multicellular organisma…	FBtr0305581	18212415
CG9170	FBgn0030716	2.20433	1.5e-05	-1.8874	1.4e-05	This gene is referred to in FlyBase by the symbol Dmel\CG9170 (FBgn0030716). It is a protein_coding_gene from Drosophila melanogaster. Its molecular function is unknown. The biological processes in which it is involved are not known. 3 alleles are reported. No phenotypic data is available. It has 2 annotated transcripts and 2 annotated polypeptides. Protein features are: WW/Rsp5/WWP. Summary of m…	FBtr0074153	18215767
RhoGAP71E	FBgn0036518	2.19166	8e-06	-1.48241	0.000137	The gene RhoGAP71E is referred to in FlyBase by the symbol Dmel\RhoGAP71E (CG32149, FBgn0036518). It is a protein_coding_gene from Drosophila melanogaster. Its molecular function is unknown. An electronic pipeline based on InterPro domains suggests that it is involved in the biological process: signal transduction. 16 alleles are reported. No phenotypic data is available. It has 7 annotated trans…	FBtr0075567	18169488
raps	FBgn0040080	2.19136	6e-06	-1.42933	0.000804	The gene rapsynoid is referred to in FlyBase by the symbol Dmel\raps (CG5692, FBgn0040080). It is a protein_coding_gene from Drosophila melanogaster. There is experimental evidence that it has the molecular function: protein binding. There is experimental evidence that it is involved in the biological process: establishment of mitotic spindle orientation; neuroblast proliferation; asymmetric neur…	FBtr0085189	18189457
CG2310	FBgn0039665	2.189	9.2e-05	-1.43762	0.000764	This gene is referred to in FlyBase by the symbol Dmel\CG2310 (FBgn0039665). It is a protein_coding_gene from Drosophila melanogaster. Its molecular function is unknown. The biological processes in which it is involved are not known. 6 alleles are reported. The phenotype of these alleles is annotated with: trichogen cell. It has 2 annotated transcripts and 2 annotated polypeptides. Summary of mod…	FBtr0085433	18200102
dl	FBgn0260632	2.18661	1.1e-05	-1.83693	2.2e-05	The gene dorsal is referred to in FlyBase by the symbol Dmel\dl (CG6667, FBgn0260632). It is a protein_coding_gene from Drosophila melanogaster. There is experimental evidence that it has the molecular function: RNA polymerase II regulatory region sequence-specific DNA binding; protein binding; sequence-specific DNA binding; RNA polymerase II core promoter proximal region sequence-specific DNA bi…	FBtr0081005	18146185
fra	FBgn0011592	2.18534	9e-06	-2.42541	4e-06	The gene frazzled is referred to in FlyBase by the symbol Dmel\fra (CG8581, FBgn0011592). It is a protein_coding_gene from Drosophila melanogaster. It is reported to have molecular function: netrin receptor activity. There is experimental evidence that it is involved in the biological process: motor axon guidance; salivary gland boundary specification; axon guidance; glial cell migration; dendrit…	FBtr0087821	18147857
CG13907	FBgn0035173	2.18238	1.4e-05	-2.01749	1e-05	This gene is referred to in FlyBase by the symbol Dmel\CG13907 (FBgn0035173). It is a protein_coding_gene from Drosophila melanogaster. Based on sequence similarity, it is predicted to have molecular function: secondary active monocarboxylate transmembrane transporter activity. An electronic pipeline based on InterPro domains suggests that it is involved in the biological process: transmembrane t…	FBtr0072593	18175752
Galphai	FBgn0001104	2.17555	8e-06	-1.45368	0.000209	The gene G protein alphai subunit 65A is referred to in FlyBase by the symbol Dmel\G-ialpha65A (CG10060, FBgn0001104). It is a protein_coding_gene from Drosophila melanogaster. There is experimental evidence that it has the molecular function: protein binding; DNA binding. There is experimental evidence that it is involved in the biological process: asymmetric protein localization involved in cel…	FBtr0076934	18173871
GstT3	FBgn0031117	2.17085	4.8e-05	-2.21423	2e-06	This gene is referred to in FlyBase by the symbol Dmel\CG1702 (FBgn0031117). It is a protein_coding_gene from Drosophila melanogaster. Based on sequence similarity, it is predicted to have molecular function: glutathione transferase activity. The biological processes in which it is involved are not known. 10 alleles are reported. No phenotypic data is available. It has 2 annotated transcripts and…	FBtr0300210	18210002
CG43324	FBgn0263029	2.15969	0.000536	-1.94476	1.3e-05	This gene is referred to in FlyBase by the symbol Dmel\CG43324 (FBgn0263029). It is a protein_coding_gene from Drosophila melanogaster. Its molecular function is unknown. The biological processes in which it is involved are not known. No alleles are reported. It has one annotated transcript and one annotated polypeptide. Gene sequence location is 2R:13451111..13451570.	FBtr0306907	18155715
CG30273	FBgn0050273	2.15379	1.1e-05	-1.68032	0.000101	This gene is referred to in FlyBase by the symbol Dmel\CG30273 (FBgn0050273). It is a protein_coding_gene from Drosophila melanogaster. Its molecular function is unknown. The biological processes in which it is involved are not known. One allele is reported. No phenotypic data is available. It has one annotated transcript and one annotated polypeptide. Protein features are: LPS-induced tumor necr…	FBtr0071866	18153668
CG7966	FBgn0038115	2.14877	5.6e-05	-2.24053	2.9e-05	This gene is referred to in FlyBase by the symbol Dmel\CG7966 (FBgn0038115). It is a protein_coding_gene from Drosophila melanogaster. Based on sequence similarity, it is predicted to have molecular function: selenium binding. The biological processes in which it is involved are not known. 4 alleles are reported. No phenotypic data is available. It has one annotated transcript and one annotated p…	FBtr0082715	18197144
CG10157	FBgn0039099	2.14294	1.1e-05	-1.45596	0.000188	This gene is referred to in FlyBase by the symbol Dmel\CG10157 (FBgn0039099). It is a protein_coding_gene from Drosophila melanogaster. Based on sequence similarity, it is predicted to have molecular function: oxidoreductase activity, acting on a sulfur group of donors. Based on sequence similarity, it is predicted to be involved in the biological process: oxidation-reduction process. 3 alleles a…	FBtr0084435	18187819
QC	FBgn0052412	2.13813	5.1e-05	-1.64611	0.000158	The gene Glutaminyl cyclase is referred to in FlyBase by the symbol Dmel\QC (CG32412, FBgn0052412). It is a protein_coding_gene from Drosophila melanogaster. There is experimental evidence that it has the molecular function: glutaminyl-peptide cyclotransferase activity. There is experimental evidence that it is involved in the biological process: peptidyl-pyroglutamic acid biosynthetic process, u…	FBtr0077080	18180262
CG18549	FBgn0038053	2.13465	2e-05	-1.61329	0.000397	This gene is referred to in FlyBase by the symbol Dmel\CG18549 (FBgn0038053). It is a protein_coding_gene from Drosophila melanogaster. Its molecular function is unknown. The biological processes in which it is involved are not known. 9 alleles are reported. The phenotypes of these alleles are annotated with: trichogen cell; mesothoracic tergum. It has one annotated transcript and one annotated p…	FBtr0082632	18185897
alphaTub85E	FBgn0003886	2.13356	0.000852	-1.50003	0.000246	The gene alpha-Tubulin at 85E is referred to in FlyBase by the symbol Dmel\alphaTub85E (CG9476, FBgn0003886). It is a protein_coding_gene from Drosophila melanogaster. Based on sequence similarity, it is predicted to have molecular function: structural constituent of cytoskeleton. There is experimental evidence that it is involved in the biological process: mitotic cell cycle spindle assembly che…	FBtr0082087	18193508
CG1532	FBgn0031143	2.13292	1.4e-05	-1.42337	0.000665	This gene is referred to in FlyBase by the symbol Dmel\CG1532 (FBgn0031143). It is a protein_coding_gene from Drosophila melanogaster. Its molecular function is unknown. There is experimental evidence that it is involved in the biological process: neurogenesis. 11 alleles are reported. No phenotypic data is available. It has one annotated transcript and one annotated polypeptide. Protein features…	FBtr0077268	18216632
Gbp	FBgn0034199	2.13243	8.9e-05	-2.04634	0.000128	The gene Growth-blocking peptide is referred to in FlyBase by the symbol Dmel\Gbp (CG15917, FBgn0034199). It is a protein_coding_gene from Drosophila melanogaster. Its molecular function is unknown. There is experimental evidence that it is involved in the biological process: antimicrobial peptide production; response to wounding. 5 alleles are reported. No phenotypic data is available. It has on…	FBtr0086986	18151186
Spn55B	FBgn0028983	2.13077	0.000774	-2.4305	5.4e-05	The gene Serine protease inhibitor 6 is referred to in FlyBase by the symbol Dmel\Spn6 (CG10913, FBgn0028983). It is a protein_coding_gene from Drosophila melanogaster. Based on sequence similarity, it is predicted to have molecular function: serine-type endopeptidase inhibitor activity. The biological processes in which it is involved are not known. 3 alleles are reported. The phenotype of these…	FBtr0086733	18148929
ko	FBgn0020294	2.13034	1.3e-05	-1.65063	0.000229	The gene knockout is referred to in FlyBase by the symbol Dmel\ko (CG10573, FBgn0020294). It is a protein_coding_gene from Drosophila melanogaster. Its molecular function is unknown. There is experimental evidence that it is involved in the biological process: motor axon guidance. 16 alleles are reported. The phenotypes of these alleles are annotated with: RP5 neuron; RP3 neuron. It has one annot…	FBtr0078324	18174980
CG5608	FBgn0038058	2.12637	1.1e-05	-1.51117	0.000178	This gene is referred to in FlyBase by the symbol Dmel\CG5608 (FBgn0038058). It is a protein_coding_gene from Drosophila melanogaster. An electronic pipeline based on InterPro domains suggests that it has the molecular function: binding. There is experimental evidence that it is involved in the biological process: lateral inhibition. 2 alleles are reported. The phenotypes of these alleles are ann…	FBtr0082680	18197035
CG34125	FBgn0083961	2.12204	1e-05	-1.96304	4e-05	This gene is referred to in FlyBase by the symbol Dmel\CG34125 (FBgn0083961). It is a protein_coding_gene from Drosophila melanogaster. Its molecular function is unknown. The biological processes in which it is involved are not known. One allele is reported. No phenotypic data is available. It has one annotated transcript and one annotated polypeptide. Protein features are: DAZ associated protein…	FBtr0110839	18137416
CG4496	FBgn0031894	2.11732	4.2e-05	-1.92311	1.4e-05	This gene is referred to in FlyBase by the symbol Dmel\CG4496 (FBgn0031894). It is a protein_coding_gene from Drosophila melanogaster. An electronic pipeline based on InterPro domains suggests that it has the molecular function: zinc ion binding; nucleic acid binding. The biological processes in which it is involved are not known. 4 alleles are reported. No phenotypic data is available. It has on…	FBtr0079419	18142257
Syx13	FBgn0036341	2.11348	6e-06	-1.38872	0.000415	The gene Syntaxin 13 is referred to in FlyBase by the symbol Dmel\Syx13 (CG11278, FBgn0036341). It is a protein_coding_gene from Drosophila melanogaster. Based on sequence similarity, it is predicted to have molecular function: SNAP receptor activity. There is experimental evidence that it is involved in the biological process: cytokinesis after mitosis; female meiosis; mitosis; male meiosis; cyt…	FBtr0075886	18169143
CG31098	FBgn0051098	2.10856	0.000177	-2.59029	3.8e-05	This gene is referred to in FlyBase by the symbol Dmel\CG31098 (FBgn0051098). It is a protein_coding_gene from Drosophila melanogaster. An electronic pipeline based on InterPro domains suggests that it has the molecular function: transferase activity, transferring phosphorus-containing groups. The biological processes in which it is involved are not known. 2 alleles are reported. No phenotypic da…	FBtr0084863	18201183
kune	FBgn0033032	2.10844	0.000175	-1.52402	0.000198	The gene kune-kune is referred to in FlyBase by the symbol Dmel\kune (CG1298, FBgn0033032). It is a protein_coding_gene from Drosophila melanogaster. Its molecular function is unknown. There is experimental evidence that it is involved in the biological process: establishment of glial blood-brain barrier; regulation of tube length, open tracheal system; septate junction assembly. 4 alleles are re…	FBtr0086037	18149043
Nmdmc	FBgn0010222	2.10837	5e-06	-1.80993	1.3e-05	The gene NAD-dependent methylenetetrahydrofolate dehydrogenase is referred to in FlyBase by the symbol Dmel\Nmdmc (CG18466, FBgn0010222). It is a protein_coding_gene from Drosophila melanogaster. Based on sequence similarity, it is predicted to have molecular function: methylenetetrahydrofolate dehydrogenase (NADP+) activity; methenyltetrahydrofolate cyclohydrolase activity. Based on sequence sim…	FBtr0081996	18193862
CG17104	FBgn0040496	2.09505	0.000318	-2.02702	0.00025	This gene is referred to in FlyBase by the symbol Dmel\CG17104 (FBgn0040496). It is a protein_coding_gene from Drosophila melanogaster. Its molecular function is unknown. The biological processes in which it is involved are not known. 3 alleles are reported. No phenotypic data is available. It has one annotated transcript and one annotated polypeptide. Summary of modENCODE Temporal Expression Pro…	FBtr0080105	18136072
CG9132	FBgn0030791	2.09213	2.6e-05	-1.37862	0.000866	This gene is referred to in FlyBase by the symbol Dmel\CG9132 (FBgn0030791). It is a protein_coding_gene from Drosophila melanogaster. Its molecular function is unknown. An electronic pipeline based on InterPro domains suggests that it is involved in the biological process: endocytosis. 4 alleles are reported. No phenotypic data is available. It has 3 annotated transcripts and 3 annotated polypep…	FBtr0074353	18215930
Irp-1B	FBgn0024957	2.08778	1.6e-05	-1.774	2e-05	The gene Iron regulatory protein 1B is referred to in FlyBase by the symbol Dmel\Irp-1B (CG6342, FBgn0024957). It is a protein_coding_gene from Drosophila melanogaster. There is experimental evidence that it has the molecular function: iron-responsive element binding; aconitate hydratase activity. It is reported to be involved in the biological process: regulation of translational initiation by i…	FBtr0082259	18194868
hppy	FBgn0263395	2.07585	8e-06	-1.51954	0.000313	The gene happyhour is referred to in FlyBase by the symbol Dmel\hppy (CG7097, FBgn0263395). It is a protein_coding_gene from Drosophila melanogaster. There is experimental evidence that it has the molecular function: protein kinase activity. There is experimental evidence for 14 unique biological process terms, many of which group under: biological regulation; cellular component organization or b…	FBtr0086503	18155840
tacc	FBgn0026620	2.07134	1.2e-05	-1.4924	0.000628	The gene transforming acidic coiled-coil protein is referred to in FlyBase by the symbol Dmel\tacc (CG9765, FBgn0026620). It is a protein_coding_gene from Drosophila melanogaster. There is experimental evidence that it has the molecular function: protein binding. There is experimental evidence that it is involved in the biological process: protein localization; pronuclear migration; mitosis; pole…	FBtr0089949	18195029
Cdep	FBgn0265082	2.06888	4e-06	-1.4473	0.000209	The gene Cdep is referred to in FlyBase by the symbol Dmel\Cdep (CG31536, FBgn0051536). It is a protein_coding_gene from Drosophila melanogaster. Based on sequence similarity, it is predicted to have molecular function: actin binding; Rho guanyl-nucleotide exchange factor activity; cytoskeletal protein binding. An electronic pipeline based on InterPro domains suggests that it is involved in the b…	FBtr0078840	18190469
CG3603	FBgn0029648	2.06876	4.3e-05	-1.81231	3.7e-05	This gene is referred to in FlyBase by the symbol Dmel\CG3603 (FBgn0029648). It is a protein_coding_gene from Drosophila melanogaster. Based on sequence similarity, it is predicted to have molecular function: oxidoreductase activity, acting on CH-OH group of donors. An electronic pipeline based on InterPro domains suggests that it is involved in the biological process: metabolic process. 4 allele…	FBtr0070558	18207391
mth	FBgn0023000	2.06466	5e-06	-1.78868	1e-05	The gene methuselah is referred to in FlyBase by the symbol Dmel\mth (CG6936, FBgn0023000). It is a protein_coding_gene from Drosophila melanogaster. Based on sequence similarity, it is predicted to have molecular function: G-protein coupled receptor activity. There is experimental evidence that it is involved in the biological process: determination of adult lifespan; response to stress; synapti…	FBtr0072570	18175071
CG31288	FBgn0051288	2.06364	0.000349	-1.96078	0.000464	This gene is referred to in FlyBase by the symbol Dmel\CG31288 (FBgn0051288). It is a protein_coding_gene from Drosophila melanogaster. An electronic pipeline based on InterPro domains suggests that it has the molecular function: transferase activity, transferring phosphorus-containing groups. The biological processes in which it is involved are not known. 3 alleles are reported. No phenotypic da…	FBtr0084860	18201496
CG2818	FBgn0031566	2.06173	8e-06	-1.61606	9.1e-05	This gene is referred to in FlyBase by the symbol Dmel\CG2818 (FBgn0031566). It is a protein_coding_gene from Drosophila melanogaster. An electronic pipeline based on InterPro domains suggests that it has the molecular function: starch binding; glycerophosphodiester phosphodiesterase activity; phospholipase C activity. An electronic pipeline based on InterPro domains suggests that it is involved …	FBtr0077537	18133511
CG43775	FBgn0264297	2.0564	2.9e-05	-1.67394	0.000424	This gene is referred to in FlyBase by the symbol Dmel\CG43775 (FBgn0264297). It is a protein_coding_gene from Drosophila melanogaster. Its molecular function is unknown. The biological processes in which it is involved are not known. 3 alleles are reported. No phenotypic data is available. It has one annotated transcript and one annotated polypeptide. Gene sequence location is 2R:20010690..20014…	FBtr0331500	18165084
CG43775	FBgn0264297	2.0564	2.9e-05	-1.67394	0.000424	This gene is referred to in FlyBase by the symbol Dmel\CG43775 (FBgn0264297). It is a protein_coding_gene from Drosophila melanogaster. Its molecular function is unknown. The biological processes in which it is involved are not known. 3 alleles are reported. No phenotypic data is available. It has one annotated transcript and one annotated polypeptide. Gene sequence location is 2R:20010690..20014…	FBtr0331500	18165095
CG43775	FBgn0264297	2.0564	2.9e-05	-1.67394	0.000424	This gene is referred to in FlyBase by the symbol Dmel\CG43775 (FBgn0264297). It is a protein_coding_gene from Drosophila melanogaster. Its molecular function is unknown. The biological processes in which it is involved are not known. 3 alleles are reported. No phenotypic data is available. It has one annotated transcript and one annotated polypeptide. Gene sequence location is 2R:20010690..20014…	FBtr0331500	18165106
VhaM9.7-c	FBgn0028664	2.048	5e-06	-1.3294	0.000864	The gene Vacuolar H+ ATPase subunit M9.7-c is referred to in FlyBase by the symbol Dmel\VhaM9.7-c (CG11589, FBgn0028664). It is a protein_coding_gene from Drosophila melanogaster. Based on sequence similarity, it is predicted to have molecular function: hydrogen-exporting ATPase activity, phosphorylative mechanism. An electronic pipeline based on InterPro domains suggests that it is involved in t…	FBtr0073256	18175556
moody	FBgn0025631	2.03906	0.00014	-2.0208	7e-06	The gene moody is referred to in FlyBase by the symbol Dmel\moody (CG4322, FBgn0025631). It is a protein_coding_gene from Drosophila melanogaster. Based on sequence similarity, it is predicted to have molecular function: G-protein coupled receptor activity; melatonin receptor activity. There is experimental evidence that it is involved in the biological process: behavioral response to nicotine; e…	FBtr0070341	18213616
CG42561	FBgn0260763	2.03627	0.000109	-1.69045	0.000504	This gene is referred to in FlyBase by the symbol Dmel\CG42561 (FBgn0260763). It is a protein_coding_gene from Drosophila melanogaster. Its molecular function is unknown. The biological processes in which it is involved are not known. One allele is reported. No phenotypic data is available. It has one annotated transcript and one annotated polypeptide. Summary of modENCODE Temporal Expression Pro…	FBtr0301265	18155102
CG10103	FBgn0035715	2.0346	4.4e-05	-1.42161	0.000519	This gene is referred to in FlyBase by the symbol Dmel\CG10103 (FBgn0035715). It is a protein_coding_gene from Drosophila melanogaster. Its molecular function is unknown. The biological processes in which it is involved are not known. 4 alleles are reported. No phenotypic data is available. It has 6 annotated transcripts and 6 annotated polypeptides. Protein features are: Domain of unknown functi…	FBtr0076949	18176710
Su(dx)	FBgn0003557	2.03379	1.4e-05	-1.85146	1.2e-05	The gene Suppressor of deltex is referred to in FlyBase by the symbol Dmel\Su(dx) (CG4244, FBgn0003557). It is a protein_coding_gene from Drosophila melanogaster. There is experimental evidence that it has the molecular function: Notch binding. There is experimental evidence that it is involved in the biological process: negative regulation of Notch signaling pathway; receptor internalization; im…	FBtr0077822	18131139
CG10217	FBgn0039113	2.03331	2.5e-05	-1.39315	0.000326	This gene is referred to in FlyBase by the symbol Dmel\CG10217 (FBgn0039113). It is a protein_coding_gene from Drosophila melanogaster. Its molecular function is unknown. There is experimental evidence that it is involved in the biological process: wound healing. 3 alleles are reported. No phenotypic data is available. It has 2 annotated transcripts and 2 annotated polypeptides. Summary of modENC…	FBtr0084464	18199098
vari	FBgn0250785	2.03274	8e-06	-1.67271	2.1e-05	The gene varicose is referred to in FlyBase by the symbol Dmel\vari (CG9326, FBgn0250785). It is a protein_coding_gene from Drosophila melanogaster. Based on sequence similarity, it is predicted to have molecular function: guanylate kinase activity. There is experimental evidence that it is involved in the biological process: dorsal trunk growth, open tracheal system; regulation of tube size, ope…	FBtr0089945	18145863
CR34052	FBgn0054052	2.03009	0.000105	-1.62644	0.000135	Drosophila melanogaster CR34052 (CR34052), ncRNA.	NR_047740.1	18219535
Drep-1	FBgn0024732	2.02765	6.8e-05	-1.96509	7e-06	The gene DNA fragmentation factor-related protein 1 is referred to in FlyBase by the symbol Dmel\Drep-1 (CG8357, FBgn0024732). It is a protein_coding_gene from Drosophila melanogaster. Its molecular function is unknown. There is experimental evidence that it is involved in the biological process: anti-apoptosis; nurse cell apoptosis. 10 alleles are reported. The phenotype of these alleles is anno…	FBtr0087978	18148532
CG17272	FBgn0038830	2.02682	5.2e-05	-2.09734	3.3e-05	This gene is referred to in FlyBase by the symbol Dmel\CG17272 (FBgn0038830). It is a protein_coding_gene from Drosophila melanogaster. Based on sequence similarity, it is predicted to have molecular function: calcium ion binding. The biological processes in which it is involved are not known. 6 alleles are reported. No phenotypic data is available. It has one annotated transcript and one annotat…	FBtr0083992	18198540
Rac2	FBgn0014011	2.02596	9e-06	-1.42593	0.000417	The gene Rac2 is referred to in FlyBase by the symbol Dmel\Rac2 (CG8556, FBgn0014011). It is a protein_coding_gene from Drosophila melanogaster. Based on sequence similarity, it is predicted to have molecular function: GTPase activity. There is experimental evidence for 25 unique biological process terms, many of which group under: cellular component organization or biogenesis; localization; biol…	FBtr0332800	18174726
CG17746	FBgn0035425	2.02186	1.2e-05	-1.32238	0.000882	This gene is referred to in FlyBase by the symbol Dmel\CG17746 (FBgn0035425). It is a protein_coding_gene from Drosophila melanogaster. It is reported to have molecular function: protein serine/threonine phosphatase activity. It is reported to be involved in the biological process: protein dephosphorylation. 5 alleles are reported. No phenotypic data is available. It has 2 annotated transcripts a…	FBtr0073094	18176160
mop	FBgn0036448	2.01887	1e-05	-1.48061	0.000119	The gene myopic is referred to in FlyBase by the symbol Dmel\mop (CG9311, FBgn0036448). It is a protein_coding_gene from Drosophila melanogaster. Based on sequence similarity, it is predicted to have molecular function: protein tyrosine phosphatase activity. There is experimental evidence that it is involved in the biological process: positive regulation of epidermal growth factor receptor signal…	FBtr0075700	18178020
CG1275	FBgn0035321	2.01555	9e-06	-1.55416	5.8e-05	This gene is referred to in FlyBase by the symbol Dmel\CG1275 (FBgn0035321). It is a protein_coding_gene from Drosophila melanogaster. Based on sequence similarity, it is predicted to have molecular function: electron carrier activity. The biological processes in which it is involved are not known. 15 alleles are reported. The phenotype of these alleles is annotated with: mesothoracic tergum. It …	FBtr0072905	18176004
Rgk1	FBgn0264753	2.01423	1e-05	-2.06757	6.9e-05	The gene Rgk1 is referred to in FlyBase by the symbol Dmel\Rgk1 (CG9811, FBgn0034434). It is a protein_coding_gene from Drosophila melanogaster. Based on sequence similarity, it is predicted to have molecular function: GTPase activity. An electronic pipeline based on InterPro domains suggests that it is involved in the biological process: GTP catabolic process; small GTPase mediated signal transd…	FBtr0301531	18161142
Rcd4	FBgn0032034	2.01178	1.6e-05	-2.12665	2.2e-05	The gene Reduction in Cnn dots 4 is referred to in FlyBase by the symbol Dmel\Rcd4 (CG17295, FBgn0032034). It is a protein_coding_gene from Drosophila melanogaster. Its molecular function is unknown. There is experimental evidence that it is involved in the biological process: centriole replication. 6 alleles are reported. The phenotype of these alleles is annotated with: mesothoracic tergum. It …	FBtr0079652	18134356
ci	FBgn0004859	2.01012	2.4e-05	-2.19987	2e-06	The gene cubitus interruptus is referred to in FlyBase by the symbol Dmel\ci (CG2125, FBgn0004859). It is a protein_coding_gene from Drosophila melanogaster. There is experimental evidence that it has the molecular function: RNA polymerase II regulatory region sequence-specific DNA binding; protein binding; transcription regulatory region DNA binding; RNA polymerase II core promoter proximal regi…	FBtr0089178	18204362
Mhcl	FBgn0026059	2.00562	8e-06	-1.50552	0.00024	The gene Myosin heavy chain-like is referred to in FlyBase by the symbol Dmel\Mhcl (CG31045, FBgn0026059). It is a protein_coding_gene from Drosophila melanogaster. Based on sequence similarity, it is predicted to have molecular function: ATPase activity, coupled. The biological processes in which it is involved are not known. 7 alleles are reported. The phenotypes of these alleles are annotated …	FBtr0083229	18194946
Invadolysin	FBgn0086359	2.005	3e-05	-1.42968	0.000613	The gene Invadolysin is referred to in FlyBase by the symbol Dmel\Invadolysin (CG3953, FBgn0086359). It is a protein_coding_gene from Drosophila melanogaster. There is experimental evidence that it has the molecular function: peptidase activity; metalloendopeptidase activity. There is experimental evidence for 11 unique biological process terms, many of which group under: cellular component organ…	FBtr0082181	18191138
Nrt	FBgn0004108	1.99816	0.000314	-1.81204	0.000386	The gene Neurotactin is referred to in FlyBase by the symbol Dmel\Nrt (CG9704, FBgn0004108). It is a protein_coding_gene from Drosophila melanogaster. Its molecular function is unknown. There is experimental evidence that it is involved in the biological process: central nervous system development; axon guidance; axonal fasciculation; axonogenesis. 38 alleles are reported. The phenotypes of these…	FBtr0075322	18165571
vps2	FBgn0039402	1.99601	1.2e-05	-1.41699	0.000227	The gene vps2 is referred to in FlyBase by the symbol Dmel\vps2 (CG14542, FBgn0039402). It is a protein_coding_gene from Drosophila melanogaster. Its molecular function is unknown. An electronic pipeline based on InterPro domains suggests that it is involved in the biological process: protein transport. 4 alleles are reported. No phenotypic data is available. It has one annotated transcript and o…	FBtr0084967	18188461
CG11739	FBgn0037239	1.99383	2.2e-05	-1.66314	3.4e-05	This gene is referred to in FlyBase by the symbol Dmel\CG11739 (FBgn0037239). It is a protein_coding_gene from Drosophila melanogaster. Based on sequence similarity, it is predicted to have molecular function: tricarboxylate secondary active transmembrane transporter activity. An electronic pipeline based on InterPro domains suggests that it is involved in the biological process: transmembrane tr…	FBtr0078914	18184467
CG9304	FBgn0034674	1.99164	7e-06	-1.79724	1e-05	This gene is referred to in FlyBase by the symbol Dmel\CG9304 (FBgn0034674). It is a protein_coding_gene from Drosophila melanogaster. Its molecular function is unknown. The biological processes in which it is involved are not known. 2 alleles are reported. No phenotypic data is available. It has one annotated transcript and one annotated polypeptide. Protein features are: Rhodopsin-like GPCR tra…	FBtr0071726	18152096
Rap2l	FBgn0025806	1.99002	0.00014	-1.53784	0.000755	The gene Ras-associated protein 2-like is referred to in FlyBase by the symbol Dmel\Rap2l (CG3204, FBgn0025806). It is a protein_coding_gene from Drosophila melanogaster. Based on sequence similarity, it is predicted to have molecular function: GTPase activity. There is experimental evidence that it is involved in the biological process: germ-line stem cell maintenance; neurogenesis. 7 alleles ar…	FBtr0072177	18148579
CG8398	FBgn0035708	1.98629	6.2e-05	-1.59115	5e-05	This gene is referred to in FlyBase by the symbol Dmel\CG8398 (FBgn0035708). It is a protein_coding_gene from Drosophila melanogaster. Its molecular function is unknown. The biological processes in which it is involved are not known. 2 alleles are reported. No phenotypic data is available. It has 4 annotated transcripts and 4 annotated polypeptides. Protein features are: BTB/Kelch-associated. Sum…	FBtr0076978	18168097
CG14767	FBgn0040777	1.98401	1.3e-05	-1.57282	0.000174	This gene is referred to in FlyBase by the symbol Dmel\CG14767 (FBgn0040777). It is a protein_coding_gene from Drosophila melanogaster. Based on sequence similarity, it is predicted to have molecular function: nucleobase transmembrane transporter activity. The biological processes in which it is involved are not known. 6 alleles are reported. No phenotypic data is available. It has 3 annotated tr…	FBtr0088718	18162387
bif	FBgn0014133	1.97981	3.5e-05	-1.44319	0.000289	The gene bifocal is referred to in FlyBase by the symbol Dmel\bif (CG1822, FBgn0014133). It is a protein_coding_gene from Drosophila melanogaster. There is experimental evidence that it has the molecular function: actin binding; actin filament binding; microtubule binding. There is experimental evidence that it is involved in the biological process: female meiosis chromosome segregation; negative…	FBtr0073526	18206370
CG33012	FBgn0053012	1.9794	4.4e-05	-1.56923	0.000195	This gene is referred to in FlyBase by the symbol Dmel\CG33012 (FBgn0053012). It is a protein_coding_gene from Drosophila melanogaster. Its molecular function is unknown. The biological processes in which it is involved are not known. 3 alleles are reported. No phenotypic data is available. It has one annotated transcript and one annotated polypeptide. Summary of modENCODE Temporal Expression Pro…	FBtr0332249	18153985
stet	FBgn0020248	1.9786	0.000144	-1.74548	8e-05	The gene stem cell tumor is referred to in FlyBase by the symbol Dmel\stet (CG33166, FBgn0020248). It is a protein_coding_gene from Drosophila melanogaster. It is reported to have molecular function: serine-type peptidase activity. It is reported to be involved in the biological process: epidermal growth factor receptor signaling pathway. 35 alleles are reported. The phenotypes of these alleles a…	FBtr0072712	18174966
CG4447	FBgn0035980	1.97779	1.9e-05	-1.52	0.000212	This gene is referred to in FlyBase by the symbol Dmel\CG4447 (FBgn0035980). It is a protein_coding_gene from Drosophila melanogaster. Its molecular function is unknown. An electronic pipeline based on InterPro domains suggests that it is involved in the biological process: translation. 2 alleles are reported. No phenotypic data is available. It has one annotated transcript and one annotated poly…	FBtr0076444	18168592
cold	FBgn0031268	1.97257	5.3e-05	-1.65471	4e-05	The gene coiled is referred to in FlyBase by the symbol Dmel\cold (CG2813, FBgn0031268). It is a protein_coding_gene from Drosophila melanogaster. Its molecular function is unknown. There is experimental evidence that it is involved in the biological process: establishment of blood-brain barrier; regulation of tube size, open tracheal system; wound healing; maintenance of blood-brain barrier; sep…	FBtr0310022	18132926
Mpk2	FBgn0015765	1.9713	2.6e-05	-1.57988	9.2e-05	The gene Mpk2 is referred to in FlyBase by the symbol Dmel\Mpk2 (CG5475, FBgn0015765). It is a protein_coding_gene from Drosophila melanogaster. There is experimental evidence that it has the molecular function: MAP kinase activity. There is experimental evidence for 17 unique biological process terms, many of which group under: response to stress; response to stimulus; biological regulation; cel…	FBtr0084580	18194520
CG15012	FBgn0035528	1.96995	2.3e-05	-1.39992	0.000286	This gene is referred to in FlyBase by the symbol Dmel\CG15012 (FBgn0035528). It is a protein_coding_gene from Drosophila melanogaster. Based on sequence similarity, it is predicted to have molecular function: beta-N-acetylhexosaminidase activity. The biological processes in which it is involved are not known. 3 alleles are reported. No phenotypic data is available. It has 2 annotated transcripts…	FBtr0073240	18176355
CG8451	FBgn0031998	1.96518	0.0001	-2.21115	5.7e-05	This gene is referred to in FlyBase by the symbol Dmel\CG8451 (FBgn0031998). It is a protein_coding_gene from Drosophila melanogaster. Based on sequence similarity, it is predicted to have molecular function: sodium-dependent multivitamin transmembrane transporter activity. An electronic pipeline based on InterPro domains suggests that it is involved in the biological process: transmembrane trans…	FBtr0079637	18142516
Cht11	FBgn0029913	1.96244	1.6e-05	-1.36732	0.000512	The gene Cht11 is referred to in FlyBase by the symbol Dmel\Cht11 (CG3044, FBgn0029913). It is a protein_coding_gene from Drosophila melanogaster. Based on sequence similarity, it is predicted to have molecular function: chitinase activity. An electronic pipeline based on InterPro domains suggests that it is involved in the biological process: chitin catabolic process. 2 alleles are reported. No …	FBtr0071041	18214521
CG12007	FBgn0037293	1.96189	9e-06	-1.41266	0.000636	This gene is referred to in FlyBase by the symbol Dmel\CG12007 (FBgn0037293). It is a protein_coding_gene from Drosophila melanogaster. Based on sequence similarity, it is predicted to have molecular function: Rab geranylgeranyltransferase activity. There is experimental evidence that it is involved in the biological process: regulation of cell shape; cell adhesion; neurogenesis. 4 alleles are re…	FBtr0078842	18184549
bchs	FBgn0043362	1.96089	0.000516	-1.79501	4.8e-05	The gene blue cheese is referred to in FlyBase by the symbol Dmel\bchs (CG14001, FBgn0043362). It is a protein_coding_gene from Drosophila melanogaster. An electronic pipeline based on InterPro domains suggests that it has the molecular function: metal ion binding. There is experimental evidence that it is involved in the biological process: chaeta development; regulation of protein ubiquitinatio…	FBtr0079144	18136344
CG12272	FBgn0036571	1.96057	1.2e-05	-1.66813	3.2e-05	This gene is referred to in FlyBase by the symbol Dmel\CG12272 (FBgn0036571). It is a protein_coding_gene from Drosophila melanogaster. Its molecular function is unknown. The biological processes in which it is involved are not known. 2 alleles are reported. The phenotype of these alleles is annotated with: mesothoracic tergum. It has 2 annotated transcripts and 2 annotated polypeptides. Protein …	FBtr0075452	18169587
Tab2	FBgn0086358	1.95026	2.6e-05	-1.48486	0.000169	The gene TAK1-associated binding protein 2 is referred to in FlyBase by the symbol Dmel\Tab2 (CG7417, FBgn0086358). It is a protein_coding_gene from Drosophila melanogaster. It is reported to have molecular function: sequence-specific DNA binding transcription factor activity. There is experimental evidence that it is involved in the biological process: response to bacterium; positive regulation …	FBtr0086516	18154689
Msi	FBgn0043025	1.94665	7.1e-05	-1.65483	0.000359	The gene Male-specific insect derived growth factor is referred to in FlyBase by the symbol Dmel\Msi (CG32178, FBgn0043025). It is a protein_coding_gene from Drosophila melanogaster. There is experimental evidence that it has the molecular function: growth factor activity. There is experimental evidence that it is involved in the biological process: spermatid development. 43 alleles are reported.…	FBtr0075192	18179705
Gs2	FBgn0001145	1.94583	0.000133	4.76796	2e-06	The gene Glutamine synthetase 2 is referred to in FlyBase by the symbol Dmel\Gs2 (CG1743, FBgn0001145). It is a protein_coding_gene from Drosophila melanogaster. There is experimental evidence that it has the molecular function: glutamate-ammonia ligase activity. There is experimental evidence that it is involved in the biological process: synapse assembly; neurotransmitter receptor metabolic pro…	FBtr0073494	18205544
CG17565	FBgn0038424	1.93442	8.5e-05	-1.43896	0.000804	This gene is referred to in FlyBase by the symbol Dmel\CG17565 (FBgn0038424). It is a protein_coding_gene from Drosophila melanogaster. Based on sequence similarity, it is predicted to have molecular function: Rab geranylgeranyltransferase activity. The biological processes in which it is involved are not known. 3 alleles are reported. The phenotype of these alleles is annotated with: mesothoraci…	FBtr0083286	18186637
eap	FBgn0052099	1.93355	0.000497	-1.66271	0.000203	The gene ebony activating protein is referred to in FlyBase by the symbol Dmel\eap (CG32099, FBgn0052099). It is a protein_coding_gene from Drosophila melanogaster. It is reported to have molecular function: holo-[acyl-carrier-protein] synthase activity. It is reported to be involved in the biological process: protein phosphopantetheinylation. 3 alleles are reported. No phenotypic data is availab…	FBtr0076000	18171209
CG7131	FBgn0038598	1.93319	5.7e-05	-1.90985	0.000165	This gene is referred to in FlyBase by the symbol Dmel\CG7131 (FBgn0038598). It is a protein_coding_gene from Drosophila melanogaster. Its molecular function is unknown. The biological processes in which it is involved are not known. 3 alleles are reported. No phenotypic data is available. It has one annotated transcript and one annotated polypeptide. Summary of modENCODE Temporal Expression Prof…	FBtr0083597	18198061
Arpc5	FBgn0031437	1.9312	6.8e-05	-1.43695	0.000494	The gene p16-ARC is referred to in FlyBase by the symbol Dmel\p16-ARC (CG9881, FBgn0031437). It is a protein_coding_gene from Drosophila melanogaster. Based on sequence similarity, it is predicted to have molecular function: actin binding. There is experimental evidence that it is involved in the biological process: cell morphogenesis; phagocytosis, engulfment. 3 alleles are reported. No phenotyp…	FBtr0077694	18133262
Snx3	FBgn0038065	1.92905	1.8e-05	-1.34582	0.00068	The gene Sorting nexin 3 is referred to in FlyBase by the symbol Dmel\Snx3 (CG6359, FBgn0038065). It is a protein_coding_gene from Drosophila melanogaster. An electronic pipeline based on InterPro domains suggests that it has the molecular function: phosphatidylinositol binding. There is experimental evidence that it is involved in the biological process: Wnt protein secretion; wing disc developm…	FBtr0082641	18185916
CG1983	FBgn0039751	1.92675	1.2e-05	-1.88218	1.4e-05	This gene is referred to in FlyBase by the symbol Dmel\CG1983 (FBgn0039751). It is a protein_coding_gene from Drosophila melanogaster. Its molecular function is unknown. The biological processes in which it is involved are not known. 2 alleles are reported. The phenotype of these alleles is annotated with: trichogen cell. It has one annotated transcript and one annotated polypeptide. Protein feat…	FBtr0085574	18200294
CG34104	FBgn0083940	1.92553	0.000175	-2.01745	9e-05	This gene is referred to in FlyBase by the symbol Dmel\CG34104 (FBgn0083940). It is a protein_coding_gene from Drosophila melanogaster. Based on sequence similarity, it is predicted to have molecular function: GTPase activity. An electronic pipeline based on InterPro domains suggests that it is involved in the biological process: small GTPase mediated signal transduction. 15 alleles are reported.…	FBtr0110782	18210842
Sras	FBgn0029121	1.92351	8e-06	-1.31862	0.000999	The gene severas is referred to in FlyBase by the symbol Dmel\Sras (CG4852, FBgn0029121). It is a protein_coding_gene from Drosophila melanogaster. Based on sequence similarity, it is predicted to have molecular function: metalloendopeptidase activity. It is reported to be involved in the biological process: proteolysis. 3 alleles are reported. No phenotypic data is available. It has one annotate…	FBtr0077083	18166831
CG8602	FBgn0035763	1.92273	9e-06	-1.50421	0.000198	This gene is referred to in FlyBase by the symbol Dmel\CG8602 (FBgn0035763). It is a protein_coding_gene from Drosophila melanogaster. Its molecular function is unknown. An electronic pipeline based on InterPro domains suggests that it is involved in the biological process: transmembrane transport. 4 alleles are reported. No phenotypic data is available. It has 2 annotated transcripts and 2 annot…	FBtr0076884	18176793
CG5004	FBgn0260748	1.9223	2.6e-05	-1.68175	0.000145	This gene is referred to in FlyBase by the symbol Dmel\CG5004 (FBgn0260748). It is a protein_coding_gene from Drosophila melanogaster. An electronic pipeline based on InterPro domains suggests that it has the molecular function: phospholipid binding. The biological processes in which it is involved are not known. 15 alleles are reported. No phenotypic data is available. It has 4 annotated transcr…	FBtr0074386	18211294
CG5840	FBgn0038516	1.92195	0.000197	-2.3518	1.4e-05	This gene is referred to in FlyBase by the symbol Dmel\CG5840 (FBgn0038516). It is a protein_coding_gene from Drosophila melanogaster. Based on sequence similarity, it is predicted to have molecular function: pyrroline-5-carboxylate reductase activity. An electronic pipeline based on InterPro domains suggests that it is involved in the biological process: oxidation-reduction process; proline bios…	FBtr0321264	18186783
Eip63E	FBgn0005640	1.92078	3.5e-05	-1.5624	9.4e-05	The gene Ecdysone-induced protein 63E is referred to in FlyBase by the symbol Dmel\Eip63E (CG10579, FBgn0005640). It is a protein_coding_gene from Drosophila melanogaster. There is experimental evidence that it has the molecular function: cyclin-dependent protein kinase activity; cyclin binding; protein binding; protein kinase activity. There is experimental evidence that it is involved in the bi…	FBtr0073131	18165812
CG13029	FBgn0036670	1.91857	2.4e-05	-1.5682	0.000924	This gene is referred to in FlyBase by the symbol Dmel\CG13029 (FBgn0036670). It is a protein_coding_gene from Drosophila melanogaster. Based on sequence similarity, it is predicted to have molecular function: protein-cysteine S-palmitoleyltransferase activity. Based on sequence similarity, it is predicted to be involved in the biological process: protein palmitoylation. 3 alleles are reported. N…	FBtr0075336	18169713
CG13887	FBgn0035165	1.91785	1.9e-05	-1.40565	0.000501	This gene is referred to in FlyBase by the symbol Dmel\CG13887 (FBgn0035165). It is a protein_coding_gene from Drosophila melanogaster. Its molecular function is unknown. An electronic pipeline based on InterPro domains suggests that it is involved in the biological process: intracellular protein transport. 5 alleles are reported. No phenotypic data is available. It has 3 annotated transcripts an…	FBtr0072583	18166988
CR34052	FBgn0054052	1.91613	0.000165	-1.60699	9.6e-05	This gene is referred to in FlyBase by the symbol Dmel\CR34052 (FBgn0054052). It is a non_protein_coding_gene from Drosophila melanogaster. Its molecular function is unknown. The biological processes in which it is involved are not known. No alleles are reported. It has 2 annotated transcripts. Summary of modENCODE Temporal Expression Profile: Temporal profile ranges from a peak of low expression…	FBtr0308939	18217771
CG9444	FBgn0037730	1.91611	4.2e-05	-1.79034	1.4e-05	This gene is referred to in FlyBase by the symbol Dmel\CG9444 (FBgn0037730). It is a protein_coding_gene from Drosophila melanogaster. Based on sequence similarity, it is predicted to have molecular function: proton-dependent oligopeptide secondary active transmembrane transporter activity. An electronic pipeline based on InterPro domains suggests that it is involved in the biological process: ol…	FBtr0082099	18196296
ade5	FBgn0020513	1.91129	0.000137	-1.74656	3.4e-05	The gene ade5 is referred to in FlyBase by the symbol Dmel\ade5 (CG3989, FBgn0020513). It is a protein_coding_gene from Drosophila melanogaster. Based on sequence similarity, it is predicted to have molecular function: phosphoribosylaminoimidazolesuccinocarboxamide synthase activity; phosphoribosylaminoimidazole carboxylase activity. There is experimental evidence that it is involved in the biolo…	FBtr0073705	18213207
tmod	FBgn0082582	1.911	8e-06	-1.55163	8.6e-05	The gene tropomodulin is referred to in FlyBase by the symbol Dmel\tmod (CG1539, FBgn0082582). It is a protein_coding_gene from Drosophila melanogaster. Based on sequence similarity, it is predicted to have molecular function: actin binding. Based on sequence similarity, it is predicted to be involved in the biological process: cytoskeleton organization. 29 alleles are reported. The phenotypes of…	FBtr0085658	18190776
CG3764	FBgn0036684	1.91004	2.8e-05	-1.84499	7.6e-05	This gene is referred to in FlyBase by the symbol Dmel\CG3764 (FBgn0036684). It is a protein_coding_gene from Drosophila melanogaster. Its molecular function is unknown. The biological processes in which it is involved are not known. 3 alleles are reported. No phenotypic data is available. It has 3 annotated transcripts and 3 annotated polypeptides. Summary of modENCODE Temporal Expression Profil…	FBtr0075297	18178437
CG33017	FBgn0053017	1.90105	0.000177	-1.61587	0.000482	This gene is referred to in FlyBase by the symbol Dmel\CG33017 (FBgn0053017). It is a protein_coding_gene from Drosophila melanogaster. Its molecular function is unknown. The biological processes in which it is involved are not known. 4 alleles are reported. No phenotypic data is available. It has one annotated transcript and one annotated polypeptide. Protein features are: MADF domain. Summary o…	FBtr0087135	18154010
glob1	FBgn0027657	1.9003	0.00034	-1.93056	9e-06	The gene globin 1 is referred to in FlyBase by the symbol Dmel\glob1 (CG9734, FBgn0027657). It is a protein_coding_gene from Drosophila melanogaster. Based on sequence similarity, it is predicted to have molecular function: oxygen transporter activity. An electronic pipeline based on InterPro domains suggests that it is involved in the biological process: oxygen transport. 9 alleles are reported.…	FBtr0083245	18195234
CG5934	FBgn0039505	1.89821	1.2e-05	-1.4402	0.000323	This gene is referred to in FlyBase by the symbol Dmel\CG5934 (FBgn0039505). It is a protein_coding_gene from Drosophila melanogaster. Its molecular function is unknown. The biological processes in which it is involved are not known. 2 alleles are reported. No phenotypic data is available. It has one annotated transcript and one annotated polypeptide. Protein features are: Protein of unknown func…	FBtr0085158	18188640
CG33181	FBgn0053181	1.89782	0.000248	-1.70763	3.9e-05	This gene is referred to in FlyBase by the symbol Dmel\CG33181 (FBgn0053181). It is a protein_coding_gene from Drosophila melanogaster. An electronic pipeline based on InterPro domains suggests that it has the molecular function: cation transmembrane transporter activity. An electronic pipeline based on InterPro domains suggests that it is involved in the biological process: cation transport. 10 …	FBtr0113454	18210730
Start1	FBgn0035028	1.89255	4.7e-05	-1.44103	0.000414	The gene Start1 is referred to in FlyBase by the symbol Dmel\Start1 (CG3522, FBgn0035028). It is a protein_coding_gene from Drosophila melanogaster. Based on sequence similarity, it is predicted to have molecular function: cholesterol binding; cholesterol transporter activity. An electronic pipeline based on InterPro domains suggests that it is involved in the biological process: steroid biosynth…	FBtr0089867	18152807
Nrx-1	FBgn0038975	1.89245	0.000279	-1.95605	3.5e-05	The gene Neurexin 1 is referred to in FlyBase by the symbol Dmel\Nrx-1 (CG7050, FBgn0038975). It is a protein_coding_gene from Drosophila melanogaster. Its molecular function is unknown. There is experimental evidence that it is involved in the biological process: synapse assembly; synaptic transmission; associative learning; synapse organization. 21 alleles are reported. The phenotypes of these …	FBtr0084256	18192564
Dip-B	FBgn0000454	1.88758	0.000138	-1.45404	0.000471	The gene Dipeptidase B is referred to in FlyBase by the symbol Dmel\Dip-B (CG9285, FBgn0000454). It is a protein_coding_gene from Drosophila melanogaster. There is experimental evidence that it has the molecular function: tripeptidyl-peptidase activity; dipeptidyl-peptidase activity. There is experimental evidence that it is involved in the biological process: proteolysis. 6 alleles are reported.…	FBtr0082831	18182335
spict	FBgn0032451	1.88553	7.9e-05	-1.39323	0.000662	The gene spichthyin is referred to in FlyBase by the symbol Dmel\spict (CG12292, FBgn0032451). It is a protein_coding_gene from Drosophila melanogaster. Its molecular function is unknown. There is experimental evidence that it is involved in the biological process: negative regulation of synaptic growth at neuromuscular junction; negative regulation of BMP signaling pathway. 14 alleles are report…	FBtr0080397	18135104
CG34126	FBgn0083962	1.88498	5.7e-05	-1.43235	0.000627	This gene is referred to in FlyBase by the symbol Dmel\CG34126 (FBgn0083962). It is a protein_coding_gene from Drosophila melanogaster. An electronic pipeline based on InterPro domains suggests that it has the molecular function: DNA binding; nucleotide binding. The biological processes in which it is involved are not known. 5 alleles are reported. The phenotype of these alleles is annotated with…	FBtr0290010	18137419
rok	FBgn0026181	1.88472	3e-05	-1.73625	1.4e-05	The gene Rho-kinase is referred to in FlyBase by the symbol Dmel\rok (CG9774, FBgn0026181). It is a protein_coding_gene from Drosophila melanogaster. There is experimental evidence that it has the molecular function: GTPase binding; protein binding; protein serine/threonine kinase activity. There is experimental evidence for 26 unique biological process terms, many of which group under: biologica…	FBtr0074286	18213741
Mef2	FBgn0011656	1.88168	3.5e-05	-1.52899	0.000697	The gene Myocyte enhancer factor 2 is referred to in FlyBase by the symbol Dmel\Mef2 (CG1429, FBgn0011656). It is a protein_coding_gene from Drosophila melanogaster. There is experimental evidence that it has the molecular function: RNA polymerase II core promoter proximal region sequence-specific DNA binding transcription factor activity involved in positive regulation of transcription. There is…	FBtr0088445	18156919
Sox102F	FBgn0039938	1.87851	5.2e-05	-1.94634	5e-06	The gene Sox102F is referred to in FlyBase by the symbol Dmel\Sox102F (CG11153, FBgn0039938). It is a protein_coding_gene from Drosophila melanogaster. Based on sequence similarity, it is predicted to have molecular function: sequence-specific DNA binding transcription factor activity. Based on sequence similarity, it is predicted to be involved in the biological process: regulation of transcript…	FBtr0100600	18204693
snoRNA:Me18S-A627	FBgn0086045	1.87311	8e-05	-2.02088	4.1e-05	This gene is referred to in FlyBase by the symbol Dmel\snoRNA:Me18S-A627 (CR34674, FBgn0086045). It is a snoRNA_gene from Drosophila melanogaster. Its molecular function is unknown. The biological processes in which it is involved are not known. No alleles are reported. It has one annotated transcript. Summary of modENCODE Temporal Expression Profile: Temporal profile ranges from a peak of very l…	FBtr0114321	18210962
CG42239	FBgn0250868	1.87302	4.4e-05	-1.45511	0.000532	This gene is referred to in FlyBase by the symbol Dmel\CG42239 (FBgn0250868). It is a protein_coding_gene from Drosophila melanogaster. Its molecular function is unknown. The biological processes in which it is involved are not known. One allele is reported. No phenotypic data is available. It has 2 annotated transcripts and 2 annotated polypeptides. Summary of modENCODE Temporal Expression Profi…	FBtr0290307	18154789
RN-tre	FBgn0020620	1.8719	3.3e-05	-1.68781	0.000108	The gene tre oncogene-related protein is referred to in FlyBase by the symbol Dmel\RN-tre (CG8085, FBgn0020620). It is a protein_coding_gene from Drosophila melanogaster. An electronic pipeline based on InterPro domains suggests that it has the molecular function: Rab GTPase activator activity. An electronic pipeline based on InterPro domains suggests that it is involved in the biological process…	FBtr0087603	18157489
CG18507	FBgn0028527	1.86773	2.9e-05	-1.47724	0.000374	This gene is referred to in FlyBase by the symbol Dmel\CG18507 (FBgn0028527). It is a protein_coding_gene from Drosophila melanogaster. Its molecular function is unknown. The biological processes in which it is involved are not known. 3 alleles are reported. No phenotypic data is available. It has 5 annotated transcripts and 5 annotated polypeptides. Summary of modENCODE Temporal Expression Profi…	FBtr0080527	18132500
CG31211	FBgn0051211	1.86763	2e-05	-1.86867	2.1e-05	This gene is referred to in FlyBase by the symbol Dmel\CG31211 (FBgn0051211). It is a protein_coding_gene from Drosophila melanogaster. Its molecular function is unknown. The biological processes in which it is involved are not known. 4 alleles are reported. No phenotypic data is available. It has 3 annotated transcripts and 3 annotated polypeptides. Summary of modENCODE Temporal Expression Profi…	FBtr0082479	18190103
Cyp9c1	FBgn0015040	1.86655	8.5e-05	-2.2012	3e-06	The gene Cytochrome P450-9c1 is referred to in FlyBase by the symbol Dmel\Cyp9c1 (CG3616, FBgn0015040). It is a protein_coding_gene from Drosophila melanogaster. Based on sequence similarity, it is predicted to have molecular function: electron carrier activity. An electronic pipeline based on InterPro domains suggests that it is involved in the biological process: oxidation-reduction process. 3 …	FBtr0072321	18148075
Nhe3	FBgn0028703	1.86166	0.000187	-1.72363	0.000465	The gene Na+/H+ hydrogen exchanger 3 is referred to in FlyBase by the symbol Dmel\Nhe3 (CG11328, FBgn0028703). It is a protein_coding_gene from Drosophila melanogaster. It is reported to have molecular function: sodium:hydrogen antiporter activity. An electronic pipeline based on InterPro domains suggests that it is involved in the biological process: transmembrane transport; sodium ion transport…	FBtr0273247	18140798
Vps16A	FBgn0261241	1.85441	1.3e-05	-1.6108	8e-05	The gene Vacuolar protein sorting 16A is referred to in FlyBase by the symbol Dmel\Vps16A (CG8454, FBgn0261241). It is a protein_coding_gene from Drosophila melanogaster. Its molecular function is unknown. There is experimental evidence that it is involved in the biological process: autophagic vacuole fusion; eye pigment granule organization; endosome transport. 3 alleles are reported. The phenot…	FBtr0081979	18191783
CG3713	FBgn0040343	1.84769	0.000149	-1.69315	0.000292	This gene is referred to in FlyBase by the symbol Dmel\CG3713 (FBgn0040343). It is a protein_coding_gene from Drosophila melanogaster. Its molecular function is unknown. The biological processes in which it is involved are not known. 2 alleles are reported. No phenotypic data is available. It has 2 annotated transcripts and 2 annotated polypeptides. Summary of modENCODE Temporal Expression Profil…	FBtr0070195	18216824
Pvr	FBgn0032006	1.84633	2.3e-05	-1.42444	0.000594	The gene PDGF- and VEGF-receptor related is referred to in FlyBase by the symbol Dmel\Pvr (CG8222, FBgn0032006). It is a protein_coding_gene from Drosophila melanogaster. There is experimental evidence that it has the molecular function: transmembrane receptor protein tyrosine kinase activity; protein binding. There is experimental evidence for 16 unique biological process terms, many of which gr…	FBtr0302147	18142542
Npc2a	FBgn0031381	1.84546	0.000101	-1.49914	0.000334	The gene Niemann-Pick type C-2a is referred to in FlyBase by the symbol Dmel\Npc2a (CG7291, FBgn0031381). It is a protein_coding_gene from Drosophila melanogaster. Based on sequence similarity, it is predicted to have molecular function: sterol binding. There is experimental evidence that it is involved in the biological process: sterol homeostasis; sterol transport; ecdysteroid biosynthetic proc…	FBtr0077816	18133145
not	FBgn0013717	1.84041	6.2e-05	-1.40782	0.000369	The gene non-stop is referred to in FlyBase by the symbol Dmel\not (CG4166, FBgn0013717). It is a protein_coding_gene from Drosophila melanogaster. There is experimental evidence that it has the molecular function: protein binding. There is experimental evidence that it is involved in the biological process: protein deubiquitination; histone deubiquitination; chromatin organization; regulation of…	FBtr0290259	18174706
RagA-B	FBgn0037647	1.83332	3.7e-05	-1.42123	0.000795	This gene is referred to in FlyBase by the symbol Dmel\RagA (CG11968, FBgn0037647). It is a protein_coding_gene from Drosophila melanogaster. Based on sequence similarity, it is predicted to have molecular function: GTPase activity. There is experimental evidence that it is involved in the biological process: positive regulation of cell growth. 6 alleles are reported. The phenotypes of these alle…	FBtr0082013	18196113
CG5270	FBgn0037897	1.82982	2.8e-05	-1.52952	0.000345	This gene is referred to in FlyBase by the symbol Dmel\CG5270 (FBgn0037897). It is a protein_coding_gene from Drosophila melanogaster. An electronic pipeline based on InterPro domains suggests that it has the molecular function: metal ion binding. The biological processes in which it is involved are not known. 2 alleles are reported. No phenotypic data is available. It has one annotated transcrip…	FBtr0082387	18185700
Dap160	FBgn0023388	1.82956	1.6e-05	-1.39213	0.000584	The gene Dynamin associated protein 160 is referred to in FlyBase by the symbol Dmel\Dap160 (CG1099, FBgn0023388). It is a protein_coding_gene from Drosophila melanogaster. There is experimental evidence that it has the molecular function: protein binding. There is experimental evidence that it is involved in the biological process: negative regulation of Notch signaling pathway; protein localiza…	FBtr0306017	18140288
CG6379	FBgn0029693	1.82933	3.3e-05	-1.50921	0.000331	This gene is referred to in FlyBase by the symbol Dmel\CG6379 (FBgn0029693). It is a protein_coding_gene from Drosophila melanogaster. An electronic pipeline based on InterPro domains suggests that it has the molecular function: methyltransferase activity; nucleic acid binding. An electronic pipeline based on InterPro domains suggests that it is involved in the biological process: methylation. 3 …	FBtr0070671	18214251
Gfat1	FBgn0027341	1.82307	7.7e-05	-1.47634	0.000592	The gene Glutamine:fructose-6-phosphate aminotransferase 1 is referred to in FlyBase by the symbol Dmel\Gfat1 (CG12449, FBgn0027341). It is a protein_coding_gene from Drosophila melanogaster. Based on sequence similarity, it is predicted to have molecular function: glutamine-fructose-6-phosphate transaminase (isomerizing) activity. An electronic pipeline based on InterPro domains suggests that it…	FBtr0113687	18203757
Mtpalpha	FBgn0028479	1.82263	0.000136	-1.44884	0.000845	The gene Mitochondrial trifunctional protein alpha subunit is referred to in FlyBase by the symbol Dmel\Mtpalpha (CG4389, FBgn0028479). It is a protein_coding_gene from Drosophila melanogaster. Based on sequence similarity, it is predicted to have molecular function: long-chain-3-hydroxyacyl-CoA dehydrogenase activity; long-chain-enoyl-CoA hydratase activity. There is experimental evidence that i…	FBtr0079857	18140675
CG10660	FBgn0036288	1.82011	5.9e-05	-1.72997	0.0002	This gene is referred to in FlyBase by the symbol Dmel\CG10660 (FBgn0036288). It is a protein_coding_gene from Drosophila melanogaster. Its molecular function is unknown. The biological processes in which it is involved are not known. One allele is reported. No phenotypic data is available. It has 4 annotated transcripts and 4 annotated polypeptides. Protein features are: C2 calcium/lipid-binding…	FBtr0075976	18177743
Tsf2	FBgn0036299	1.81669	0.00083	-1.46632	0.000287	The gene Transferrin 2 is referred to in FlyBase by the symbol Dmel\Tsf2 (CG10620, FBgn0036299). It is a protein_coding_gene from Drosophila melanogaster. Based on sequence similarity, it is predicted to have molecular function: iron ion transmembrane transporter activity. There is experimental evidence that it is involved in the biological process: septate junction assembly. 3 alleles are report…	FBtr0075966	18177777
rogdi	FBgn0036697	1.81645	5.3e-05	-1.79446	1.1e-05	The gene rogdi is referred to in FlyBase by the symbol Dmel\rogdi (CG7725, FBgn0036697). It is a protein_coding_gene from Drosophila melanogaster. Its molecular function is unknown. There is experimental evidence that it is involved in the biological process: olfactory learning; learning or memory. 7 alleles are reported. No phenotypic data is available. It has 2 annotated transcripts and 2 annot…	FBtr0075282	18169742
arr	FBgn0000119	1.81594	2.7e-05	-1.68265	0.000516	The gene arrow is referred to in FlyBase by the symbol Dmel\arr (CG5912, FBgn0000119). It is a protein_coding_gene from Drosophila melanogaster. There is experimental evidence that it has the molecular function: Wnt-activated receptor activity; Wnt-protein binding. There is experimental evidence that it is involved in the biological process: canonical Wnt receptor signaling pathway; nervous syste…	FBtr0087702	18156088
PGRP-LC	FBgn0035976	1.8139	6.5e-05	-1.74777	0.000359	The gene Peptidoglycan recognition protein LC is referred to in FlyBase by the symbol Dmel\PGRP-LC (CG4432, FBgn0035976). It is a protein_coding_gene from Drosophila melanogaster. There is experimental evidence that it has the molecular function: peptidoglycan receptor activity; protein binding; Gram-negative bacterial cell surface binding; protein dimerization activity; peptidoglycan binding. Th…	FBtr0300290	18168573
eIF4E-6	FBgn0039622	1.81389	5.8e-05	-1.69105	0.000574	The gene eIF4E-6 is referred to in FlyBase by the symbol Dmel\eIF4E-6 (CG1442, FBgn0039622). It is a protein_coding_gene from Drosophila melanogaster. There is experimental evidence that it has the molecular function: RNA 7-methylguanosine cap binding. It is reported to be involved in the biological process: negative regulation of translation. 7 alleles are reported. The phenotypes of these allel…	FBtr0085344	18200029
Mekk1	FBgn0024329	1.81331	4.1e-05	-1.45984	0.000132	The gene Mekk1 is referred to in FlyBase by the symbol Dmel\Mekk1 (CG7717, FBgn0024329). It is a protein_coding_gene from Drosophila melanogaster. There is experimental evidence that it has the molecular function: MAP kinase kinase kinase activity; mitogen-activated protein kinase kinase binding. There is experimental evidence for 12 unique biological process terms, many of which group under: bio…	FBtr0083684	18194822
CG32702	FBgn0052702	1.81289	0.000136	-1.74957	7.1e-05	This gene is referred to in FlyBase by the symbol Dmel\CG32702 (FBgn0052702). It is a protein_coding_gene from Drosophila melanogaster. An electronic pipeline based on InterPro domains suggests that it has the molecular function: calcium ion binding. The biological processes in which it is involved are not known. 2 alleles are reported. No phenotypic data is available. It has one annotated transc…	FBtr0273437	18217428
JHDM2	FBgn0037703	1.81179	1.8e-05	-1.57661	0.000549	The gene JmjC domain-containing histone demethylase 2 is referred to in FlyBase by the symbol Dmel\JHDM2 (CG8165, FBgn0037703). It is a protein_coding_gene from Drosophila melanogaster. Based on sequence similarity, it is predicted to have molecular function: histone demethylase activity. Based on sequence similarity, it is predicted to be involved in the biological process: histone demethylation…	FBtr0082063	18185391
Clk	FBgn0023076	1.80886	5.6e-05	-1.56664	0.000482	The gene Clock is referred to in FlyBase by the symbol Dmel\Clk (CG7391, FBgn0023076). It is a protein_coding_gene from Drosophila melanogaster. There is experimental evidence that it has the molecular function: RNA polymerase II regulatory region sequence-specific DNA binding; protein binding; transcription factor binding; protein heterodimerization activity; DNA binding. There is experimental e…	FBtr0076785	18175084
spin	FBgn0086676	1.80795	0.000203	-1.41015	0.00036	The gene spinster is referred to in FlyBase by the symbol Dmel\spin (CG8428, FBgn0086676). It is a protein_coding_gene from Drosophila melanogaster. Its molecular function is unknown. There is experimental evidence for 16 unique biological process terms, many of which group under: biological regulation; localization; cellular component organization or biogenesis; system development; multicellular…	FBtr0089589	18154764
Adgf-A	FBgn0036752	1.80037	2.2e-05	-1.49348	0.000414	The gene Adenosine deaminase-related growth factor A is referred to in FlyBase by the symbol Dmel\Adgf-A (CG5992, FBgn0036752). It is a protein_coding_gene from Drosophila melanogaster. There is experimental evidence that it has the molecular function: growth factor activity; adenosine deaminase activity. There is experimental evidence that it is involved in the biological process: cell prolifera…	FBtr0075190	18178568
axo	FBgn0262870	1.79961	8e-05	-1.38	0.000807	The gene axotactin is referred to in FlyBase by the symbol Dmel\axo (CG43225, FBgn0262870). It is a protein_coding_gene from Drosophila melanogaster. An electronic pipeline based on InterPro domains suggests that it has the molecular function: serine-type endopeptidase inhibitor activity; receptor binding. There is experimental evidence that it is involved in the biological process: transmission …	FBtr0306206	18181652
sky	FBgn0032901	1.797	3.3e-05	-1.50338	0.000734	The gene skywalker is referred to in FlyBase by the symbol Dmel\sky (CG9339, FBgn0032901). It is a protein_coding_gene from Drosophila melanogaster. An electronic pipeline based on InterPro domains suggests that it has the molecular function: Rab GTPase activator activity. An electronic pipeline based on InterPro domains suggests that it is involved in the biological process: regulation of Rab GT…	FBtr0081441	18144146
msn	FBgn0010909	1.79524	2e-05	-1.36486	0.000438	The gene misshapen is referred to in FlyBase by the symbol Dmel\msn (CG16973, FBgn0010909). It is a protein_coding_gene from Drosophila melanogaster. Based on sequence similarity, it is predicted to have molecular function: protein serine/threonine kinase activity; MAP kinase kinase kinase kinase activity. There is experimental evidence for 11 unique biological process terms, many of which group …	FBtr0072956	18174536
CG10144	FBgn0035704	1.79289	4.8e-05	-1.42641	0.000362	This gene is referred to in FlyBase by the symbol Dmel\CG10144 (FBgn0035704). It is a protein_coding_gene from Drosophila melanogaster. An electronic pipeline based on InterPro domains suggests that it has the molecular function: zinc ion binding. An electronic pipeline based on InterPro domains suggests that it is involved in the biological process: vesicle-mediated transport; intracellular prot…	FBtr0076986	18176679
tud	FBgn0003891	1.78989	0.000117	-1.67274	3e-05	The gene tudor is referred to in FlyBase by the symbol Dmel\tud (CG9450, FBgn0003891). It is a protein_coding_gene from Drosophila melanogaster. Its molecular function is unknown. There is experimental evidence that it is involved in the biological process: pole cell development; embryo development; pole plasm assembly; mitochondrial rRNA export from mitochondrion; P granule organization. 40 alle…	FBtr0071582	18147403
kuz	FBgn0259984	1.78879	4.8e-05	-1.35794	0.000536	The gene kuzbanian is referred to in FlyBase by the symbol Dmel\kuz (CG7147, FBgn0259984). It is a protein_coding_gene from Drosophila melanogaster. There is experimental evidence that it has the molecular function: metalloendopeptidase activity. There is experimental evidence for 13 unique biological process terms, many of which group under: system development; cardiovascular system development;…	FBtr0080509	18137815
Tango2	FBgn0030503	1.78759	0.000132	-1.48959	0.000502	The gene Transport and Golgi organization 2 is referred to in FlyBase by the symbol Dmel\Tango2 (CG11176, FBgn0030503). It is a protein_coding_gene from Drosophila melanogaster. Its molecular function is unknown. There is experimental evidence that it is involved in the biological process: Golgi organization; protein secretion. 3 alleles are reported. No phenotypic data is available. It has 3 ann…	FBtr0073807	18208867
MP1	FBgn0027930	1.78644	0.00021	-1.6035	0.000137	The gene Melanization Protease 1 is referred to in FlyBase by the symbol Dmel\MP1 (CG1102, FBgn0027930). It is a protein_coding_gene from Drosophila melanogaster. Based on sequence similarity, it is predicted to have molecular function: serine-type endopeptidase activity. There is experimental evidence that it is involved in the biological process: melanization defense response. 5 alleles are rep…	FBtr0078903	18184226
cup	FBgn0000392	1.78508	0.000413	-1.49907	0.000907	The gene cup is referred to in FlyBase by the symbol Dmel\cup (CG11181, FBgn0000392). It is a protein_coding_gene from Drosophila melanogaster. There is experimental evidence that it has the molecular function: protein binding; RNA binding; translation regulator activity. There is experimental evidence for 11 unique biological process terms, many of which group under: biological regulation; cellu…	FBtr0290322	18130772
CG2765	FBgn0035087	1.78499	0.000431	-1.50799	0.000269	This gene is referred to in FlyBase by the symbol Dmel\CG2765 (FBgn0035087). It is a protein_coding_gene from Drosophila melanogaster. There is experimental evidence that it has the molecular function: protein binding. The biological processes in which it is involved are not known. 9 alleles are reported. No phenotypic data is available. It has 4 annotated transcripts and 4 annotated polypeptides…	FBtr0113118	18162267
dlt	FBgn0024510	1.78253	0.000105	-1.67564	0.000214	The gene discs lost is referred to in FlyBase by the symbol Dmel\dlt (CG32315, FBgn0024510). It is a protein_coding_gene from Drosophila melanogaster. Its molecular function is unknown. There is experimental evidence that it is involved in the biological process: S phase of mitotic cell cycle; olfactory behavior; lateral inhibition; cellular process; imaginal disc morphogenesis; regulation of cel…	FBtr0072790	18175185
CG4733	FBgn0038744	1.78245	5.3e-05	-1.86996	8e-06	This gene is referred to in FlyBase by the symbol Dmel\CG4733 (FBgn0038744). It is a protein_coding_gene from Drosophila melanogaster. Based on sequence similarity, it is predicted to have molecular function: protein phosphatase type 2A regulator activity. There is experimental evidence that it is involved in the biological process: lateral inhibition. 5 alleles are reported. The phenotype of the…	FBtr0301117	18187128
mp	FBgn0260660	1.78198	9.9e-05	-1.82282	4.8e-05	The gene multiplexin is referred to in FlyBase by the symbol Dmel\mp (CG42543, FBgn0260660). It is a protein_coding_gene from Drosophila melanogaster. An electronic pipeline based on InterPro domains suggests that it has the molecular function: binding; structural molecule activity. There is experimental evidence that it is involved in the biological process: motor axon guidance. 17 alleles are r…	FBtr0301105	18172612
pen-2	FBgn0053198	1.78108	3.7e-05	1.43761	0.000612	The gene presenilin enhancer is referred to in FlyBase by the symbol Dmel\pen-2 (CG33198, FBgn0053198). It is a protein_coding_gene from Drosophila melanogaster. There is experimental evidence that it has the molecular function: endopeptidase activity. The biological processes in which it is involved are not known. 18 alleles are reported. No phenotypic data is available. It has one annotated tra…	FBtr0089842	18154079
CG6509	FBgn0032363	1.77899	3.6e-05	-1.40574	0.000951	This gene is referred to in FlyBase by the symbol Dmel\CG6509 (FBgn0032363). It is a protein_coding_gene from Drosophila melanogaster. Its molecular function is unknown. There is experimental evidence that it is involved in the biological process: lateral inhibition; antimicrobial humoral response. 10 alleles are reported. The phenotype of these alleles is annotated with: mesothoracic tergum. It …	FBtr0080246	18143217
shf	FBgn0003390	1.77857	0.0001	-1.46338	0.000534	The gene shifted is referred to in FlyBase by the symbol Dmel\shf (CG3135, FBgn0003390). It is a protein_coding_gene from Drosophila melanogaster. There is experimental evidence that it has the molecular function: protein binding. There is experimental evidence that it is involved in the biological process: smoothened signaling pathway; regulation of smoothened signaling pathway; protein stabiliz…	FBtr0070978	18212510
CG12355	FBgn0040805	1.77244	0.000149	-1.80852	0.000101	This gene is referred to in FlyBase by the symbol Dmel\CG12355 (FBgn0040805). It is a protein_coding_gene from Drosophila melanogaster. Its molecular function is unknown. The biological processes in which it is involved are not known. 4 alleles are reported. No phenotypic data is available. It has 4 annotated transcripts and 4 annotated polypeptides. Protein features are: Mpv17/PMP22. Summary of …	FBtr0075606	18179581
CG3259	FBgn0038221	1.7717	3.6e-05	-1.47552	0.000282	This gene is referred to in FlyBase by the symbol Dmel\CG3259 (FBgn0038221). It is a protein_coding_gene from Drosophila melanogaster. Its molecular function is unknown. There is experimental evidence that it is involved in the biological process: cilium assembly. 2 alleles are reported. No phenotypic data is available. It has one annotated transcript and one annotated polypeptide. Protein featur…	FBtr0082924	18186284
Cdk5	FBgn0013762	1.76883	2.5e-05	-1.60469	0.000157	The gene Cyclin-dependent kinase 5 is referred to in FlyBase by the symbol Dmel\Cdk5 (CG8203, FBgn0013762). It is a protein_coding_gene from Drosophila melanogaster. There is experimental evidence that it has the molecular function: cyclin-dependent protein kinase activity. There is experimental evidence that it is involved in the biological process: motor axon guidance; determination of adult li…	FBtr0087350	18157054
CG5888	FBgn0028523	1.76621	5.8e-05	-2.1074	9e-06	This gene is referred to in FlyBase by the symbol Dmel\CG5888 (FBgn0028523). It is a protein_coding_gene from Drosophila melanogaster. Based on sequence similarity, it is predicted to have molecular function: transmembrane signaling receptor activity. The biological processes in which it is involved are not known. 7 alleles are reported. No phenotypic data is available. It has one annotated trans…	FBtr0080880	18140702
RhoGEF3	FBgn0264707	1.75825	4.5e-05	-1.65882	0.00011	This gene is referred to in FlyBase by the symbol Dmel\CG42377 (FBgn0259744). It is a protein_coding_gene from Drosophila melanogaster. Its molecular function is unknown. The biological processes in which it is involved are not known. 9 alleles are reported. No phenotypic data is available. It has one annotated transcript and one annotated polypeptide. Summary of modENCODE Temporal Expression Pro…	FBtr0299980	18172466
cnn	FBgn0013765	1.75649	0.000479	-1.73782	0.000385	The gene centrosomin is referred to in FlyBase by the symbol Dmel\cnn (CG4832, FBgn0013765). It is a protein_coding_gene from Drosophila melanogaster. There is experimental evidence that it has the molecular function: protein binding. There is experimental evidence for 14 unique biological process terms, many of which group under: cellular component organization or biogenesis; anatomical structur…	FBtr0087703	18157063
CG42694	FBgn0261584	1.75647	6.4e-05	-1.57786	5.8e-05	This gene is referred to in FlyBase by the symbol Dmel\CG42694 (FBgn0261584). It is a protein_coding_gene from Drosophila melanogaster. Its molecular function is unknown. The biological processes in which it is involved are not known. No alleles are reported. It has one annotated transcript and one annotated polypeptide. Summary of modENCODE Temporal Expression Profile: Temporal profile ranges fr…	FBtr0302896	18155337
CG2316	FBgn0039890	1.75584	3e-05	-1.82078	2.1e-05	This gene is referred to in FlyBase by the symbol Dmel\CG2316 (FBgn0039890). It is a protein_coding_gene from Drosophila melanogaster. Based on sequence similarity, it is predicted to have molecular function: ATPase activity, coupled to transmembrane movement of substances; transporter activity. An electronic pipeline based on InterPro domains suggests that it is involved in the biological proces…	FBtr0089146	18204537
RagC-D	FBgn0033272	1.7487	6.9e-05	-1.42842	0.000524	This gene is referred to in FlyBase by the symbol Dmel\RagC (CG8707, FBgn0033272). It is a protein_coding_gene from Drosophila melanogaster. Based on sequence similarity, it is predicted to have molecular function: GTPase activity. There is experimental evidence that it is involved in the biological process: cellular response to amino acid stimulus. 7 alleles are reported. The phenotype of these …	FBtr0088807	18158947
Spn	FBgn0010905	1.74563	0.000375	-1.83958	0.000418	The gene Spinophilin is referred to in FlyBase by the symbol Dmel\Spn (CG16757, FBgn0010905). It is a protein_coding_gene from Drosophila melanogaster. Based on sequence similarity, it is predicted to have molecular function: protein phosphatase 1 binding. There is experimental evidence that it is involved in the biological process: inter-male aggressive behavior; olfactory behavior. 17 alleles a…	FBtr0304614	18174516
Gprk2	FBgn0261988	1.7442	8e-05	-1.56123	0.000151	The gene G protein-coupled receptor kinase 2 is referred to in FlyBase by the symbol Dmel\Gprk2 (CG17998, FBgn0261988). It is a protein_coding_gene from Drosophila melanogaster. There is experimental evidence that it has the molecular function: G-protein coupled receptor kinase activity. There is experimental evidence that it is involved in the biological process: vitellogenesis; smoothened signa…	FBtr0085788	18192059
nrv2	FBgn0015777	1.74211	0.000834	-1.37546	0.000625	The gene nervana 2 is referred to in FlyBase by the symbol Dmel\nrv2 (CG9261, FBgn0015777). It is a protein_coding_gene from Drosophila melanogaster. There is experimental evidence that it has the molecular function: sodium:potassium-exchanging ATPase activity; cation transmembrane transporter activity. There is experimental evidence that it is involved in the biological process: regulation of tu…	FBtr0079381	18140036
cic	FBgn0262582	1.74107	5.7e-05	-1.513	0.000132	The gene capicua is referred to in FlyBase by the symbol Dmel\cic (CG43122, FBgn0262582). It is a protein_coding_gene from Drosophila melanogaster. There is experimental evidence that it has the molecular function: sequence-specific DNA binding; repressing transcription factor binding. There is experimental evidence that it is involved in the biological process: terminal region determination; reg…	FBtr0305029	18192219
toy	FBgn0019650	1.73655	0.00084	-2.08203	3.4e-05	The gene twin of eyeless is referred to in FlyBase by the symbol Dmel\toy (CG11186, FBgn0019650). It is a protein_coding_gene from Drosophila melanogaster. There is experimental evidence that it has the molecular function: sequence-specific distal enhancer binding RNA polymerase II transcription factor activity. There is experimental evidence that it is involved in the biological process: brain m…	FBtr0089185	18203973
CG12207	FBgn0038220	1.73494	5.1e-05	-1.39635	0.000794	This gene is referred to in FlyBase by the symbol Dmel\CG12207 (FBgn0038220). It is a protein_coding_gene from Drosophila melanogaster. Its molecular function is unknown. An electronic pipeline based on InterPro domains suggests that it is involved in the biological process: cell wall macromolecule catabolic process. 8 alleles are reported. No phenotypic data is available. It has 6 annotated tran…	FBtr0082921	18186273
Gga	FBgn0030141	1.73419	2.7e-05	-1.43505	0.000417	The gene Golgi-localized, gamma-adaptin ear containing, ARF binding protein is referred to in FlyBase by the symbol Dmel\Gga (CG3002, FBgn0030141). It is a protein_coding_gene from Drosophila melanogaster. There is experimental evidence that it has the molecular function: clathrin heavy chain binding; protein binding. There is experimental evidence that it is involved in the biological process: p…	FBtr0071363	18208298
Pur-alpha	FBgn0022361	1.73176	2.2e-05	-1.49502	9.3e-05	The gene Purine-rich binding protein-alpha is referred to in FlyBase by the symbol Dmel\Pur-alpha (CG1507, FBgn0022361). It is a protein_coding_gene from Drosophila melanogaster. There is experimental evidence that it has the molecular function: sequence-specific DNA binding. There is experimental evidence that it is involved in the biological process: regulation of chromatin silencing. 8 alleles…	FBtr0089995	18203993
sgg	FBgn0003371	1.73169	5e-05	-1.45598	0.00029	The gene shaggy is referred to in FlyBase by the symbol Dmel\sgg (CG2621, FBgn0003371). It is a protein_coding_gene from Drosophila melanogaster. There is experimental evidence that it has the molecular function: protein binding; protein kinase activity; kinase activity. There is experimental evidence for 23 unique biological process terms, many of which group under: biological regulation; anatom…	FBtr0070466	18205817
CG5027	FBgn0036579	1.73014	2.2e-05	-1.41039	0.000687	This gene is referred to in FlyBase by the symbol Dmel\CG5027 (FBgn0036579). It is a protein_coding_gene from Drosophila melanogaster. Based on sequence similarity, it is predicted to have molecular function: protein disulfide isomerase activity. An electronic pipeline based on InterPro domains suggests that it is involved in the biological process: cell redox homeostasis. 4 alleles are reported.…	FBtr0075457	18169602
CG12054	FBgn0039831	1.72762	9.2e-05	-1.58886	0.000425	This gene is referred to in FlyBase by the symbol Dmel\CG12054 (FBgn0039831). It is a protein_coding_gene from Drosophila melanogaster. An electronic pipeline based on InterPro domains suggests that it has the molecular function: zinc ion binding; nucleic acid binding. The biological processes in which it is involved are not known. 10 alleles are reported. No phenotypic data is available. It has …	FBtr0085758	18189289
lin19	FBgn0015509	1.72519	3.1e-05	-1.35689	0.000919	The gene lin-19-like is referred to in FlyBase by the symbol Dmel\lin19 (CG1877, FBgn0015509). It is a protein_coding_gene from Drosophila melanogaster. An electronic pipeline based on InterPro domains suggests that it has the molecular function: ubiquitin protein ligase binding. There is experimental evidence that it is involved in the biological process: mitotic cell cycle G2/M transition DNA d…	FBtr0088845	18148097
CG6583	FBgn0032420	1.72449	0.0007	-1.4925	0.000178	This gene is referred to in FlyBase by the symbol Dmel\CG6583 (FBgn0032420). It is a protein_coding_gene from Drosophila melanogaster. Its molecular function is unknown. The biological processes in which it is involved are not known. 4 alleles are reported. The phenotypes of these alleles are annotated with: trichogen cell; mesothoracic tergum. It has one annotated transcript and one annotated po…	FBtr0080358	18143313
Sesn	FBgn0034897	1.72436	0.000122	-2.85041	3e-06	The gene Sestrin is referred to in FlyBase by the symbol Dmel\Sesn (CG11299, FBgn0034897). It is a protein_coding_gene from Drosophila melanogaster. Its molecular function is unknown. There is experimental evidence that it is involved in the biological process: inter-male aggressive behavior; regulation of reactive oxygen species metabolic process; mitochondrion degradation; multicellular organis…	FBtr0072087	18152514
CG3662	FBgn0031285	1.72416	4.4e-05	-1.76809	7.8e-05	This gene is referred to in FlyBase by the symbol Dmel\CG3662 (FBgn0031285). It is a protein_coding_gene from Drosophila melanogaster. Its molecular function is unknown. There is experimental evidence that it is involved in the biological process: multicellular organism reproduction. 2 alleles are reported. No phenotypic data is available. It has 4 annotated transcripts and 4 annotated polypeptid…	FBtr0078012	18132964
CG31731	FBgn0028539	1.71694	2.1e-05	-1.48333	0.000115	This gene is referred to in FlyBase by the symbol Dmel\CG31731 (FBgn0028539). It is a protein_coding_gene from Drosophila melanogaster. Based on sequence similarity, it is predicted to have molecular function: ATPase activity, coupled to transmembrane movement of substances; transporter activity. The biological processes in which it is involved are not known. 4 alleles are reported. No phenotypic…	FBtr0080535	18132530
Gpo-1	FBgn0022160	1.71082	0.000906	-1.72448	0.000158	The gene Glycerophosphate oxidase-1 is referred to in FlyBase by the symbol Dmel\Gpo-1 (CG8256, FBgn0022160). It is a protein_coding_gene from Drosophila melanogaster. There is experimental evidence that it has the molecular function: glycerol-3-phosphate dehydrogenase activity. There is experimental evidence that it is involved in the biological process: glycerophosphate shuttle; flight behavior…	FBtr0087307	18157573
CG8090	FBgn0033995	1.71016	3.9e-05	-1.47165	0.000499	This gene is referred to in FlyBase by the symbol Dmel\CG8090 (FBgn0033995). It is a protein_coding_gene from Drosophila melanogaster. Its molecular function is unknown. The biological processes in which it is involved are not known. 6 alleles are reported. No phenotypic data is available. It has one annotated transcript and one annotated polypeptide. Protein features are: GPCR 89-related; Golgi …	FBtr0087404	18160334
Usf	FBgn0029711	1.70718	9.2e-05	-1.53217	0.00024	The gene Usf is referred to in FlyBase by the symbol Dmel\Usf (CG17592, FBgn0029711). It is a protein_coding_gene from Drosophila melanogaster. Based on sequence similarity, it is predicted to have molecular function: sequence-specific DNA binding transcription factor activity. Based on sequence similarity, it is predicted to be involved in the biological process: transcription, DNA-dependent. 4 …	FBtr0308917	18214267
CG34404	FBgn0085433	1.70274	9.5e-05	-1.44858	0.000308	This gene is referred to in FlyBase by the symbol Dmel\CG34404 (FBgn0085433). It is a protein_coding_gene from Drosophila melanogaster. Its molecular function is unknown. The biological processes in which it is involved are not known. 6 alleles are reported. No phenotypic data is available. It has 3 annotated transcripts and 3 annotated polypeptides. Protein features are: Usher syndrome type-1C p…	FBtr0112667	18202342
cwo	FBgn0259938	1.70109	0.000636	-1.88439	4.3e-05	The gene clockwork orange is referred to in FlyBase by the symbol Dmel\cwo (CG17100, FBgn0259938). It is a protein_coding_gene from Drosophila melanogaster. There is experimental evidence that it has the molecular function: sequence-specific DNA binding transcription factor activity. There is experimental evidence that it is involved in the biological process: negative regulation of transcription…	FBtr0082246	18191510
CG31883	FBgn0032122	1.69723	0.000338	-1.48661	0.000265	This gene is referred to in FlyBase by the symbol Dmel\CG31883 (FBgn0032122). It is a protein_coding_gene from Drosophila melanogaster. Its molecular function is unknown. There is experimental evidence that it is involved in the biological process: multicellular organism reproduction. One allele is reported. No phenotypic data is available. It has one annotated transcript and one annotated polype…	FBtr0079829	18134498
CG10874	FBgn0031395	1.69711	2.2e-05	-1.31614	0.00094	This gene is referred to in FlyBase by the symbol Dmel\CG10874 (FBgn0031395). It is a protein_coding_gene from Drosophila melanogaster. Its molecular function is unknown. The biological processes in which it is involved are not known. 3 alleles are reported. No phenotypic data is available. It has 4 annotated transcripts and 4 annotated polypeptides. Summary of modENCODE Temporal Expression Profi…	FBtr0077848	18141257
CG6059	FBgn0039491	1.69705	5.7e-05	-1.49057	0.000734	This gene is referred to in FlyBase by the symbol Dmel\CG6059 (FBgn0039491). It is a protein_coding_gene from Drosophila melanogaster. Its molecular function is unknown. The biological processes in which it is involved are not known. 2 alleles are reported. No phenotypic data is available. It has one annotated transcript and one annotated polypeptide. Protein features are: Prefoldin. Summary of m…	FBtr0085130	18199783
Pak3	FBgn0044826	1.69623	3e-05	-1.33485	0.000805	The gene Pak3 is referred to in FlyBase by the symbol Dmel\Pak3 (CG14895, FBgn0044826). It is a protein_coding_gene from Drosophila melanogaster. It is reported to have molecular function: receptor signaling protein serine/threonine kinase activity. There is experimental evidence that it is involved in the biological process: actin filament organization. 41 alleles are reported. The phenotypes of…	FBtr0305003	18200856
robo	FBgn0005631	1.69545	2.3e-05	-1.50719	7.6e-05	The gene roundabout is referred to in FlyBase by the symbol Dmel\robo (CG13521, FBgn0005631). It is a protein_coding_gene from Drosophila melanogaster. There is experimental evidence that it has the molecular function: heparin binding; protein binding. There is experimental evidence for 17 unique biological process terms, many of which group under: anatomical structure development; cellular compo…	FBtr0071922	18156605
RASSF8	FBgn0261986	1.69364	3.6e-05	-1.43629	0.000647	This gene is referred to in FlyBase by the symbol Dmel\RASSF8 (CG5053, FBgn0261986). It is a protein_coding_gene from Drosophila melanogaster. Its molecular function is unknown. There is experimental evidence that it is involved in the biological process: dsRNA transport; compound eye development; negative regulation of multicellular organism growth. 8 alleles are reported. The phenotypes of thes…	FBtr0084898	18192044
SppL	FBgn0039381	1.69352	6.8e-05	-1.4319	0.000564	This gene is referred to in FlyBase by the symbol Dmel\CG17370 (FBgn0039381). It is a protein_coding_gene from Drosophila melanogaster. There is experimental evidence that it has the molecular function: aspartic endopeptidase activity, intramembrane cleaving. There is experimental evidence that it is involved in the biological process: membrane protein proteolysis. 10 alleles are reported. No phe…	FBtr0084909	18188438
gk	FBgn0020300	1.69308	0.000248	-1.66028	0.000148	The gene geko is referred to in FlyBase by the symbol Dmel\gk (CG13695, FBgn0020300). It is a protein_coding_gene from Drosophila melanogaster. Its molecular function is unknown. There is experimental evidence that it is involved in the biological process: sensory perception of smell; behavioral response to ethanol. 8 alleles are reported. No phenotypic data is available. It has one annotated tra…	FBtr0075126	18166368
nmo	FBgn0011817	1.69047	8e-05	-1.58307	5.1e-05	The gene nemo is referred to in FlyBase by the symbol Dmel\nmo (CG7892, FBgn0011817). It is a protein_coding_gene from Drosophila melanogaster. There is experimental evidence that it has the molecular function: protein kinase activity. There is experimental evidence that it is involved in the biological process: compound eye development; positive regulation of synaptic growth at neuromuscular jun…	FBtr0076754	18166068
CG13604	FBgn0039137	1.69033	5.3e-05	-1.53519	0.000161	This gene is referred to in FlyBase by the symbol Dmel\CG13604 (FBgn0039137). It is a protein_coding_gene from Drosophila melanogaster. Its molecular function is unknown. The biological processes in which it is involved are not known. 3 alleles are reported. The phenotype of these alleles is annotated with: mesothoracic tergum. It has 5 annotated transcripts and 5 annotated polypeptides. Protein …	FBtr0084509	18199161
Src64B	FBgn0262733	1.69015	2.2e-05	-1.60732	3.1e-05	The gene Src oncogene at 64B is referred to in FlyBase by the symbol Dmel\Src64B (CG7524, FBgn0262733). It is a protein_coding_gene from Drosophila melanogaster. Based on sequence similarity, it is predicted to have molecular function: protein tyrosine kinase activity. There is experimental evidence for 20 unique biological process terms, many of which group under: cellular component organization…	FBtr0304990	18181635
grk	FBgn0001137	1.6879	0.000281	-1.62053	0.000518	The gene gurken is referred to in FlyBase by the symbol Dmel\grk (CG17610, FBgn0001137). It is a protein_coding_gene from Drosophila melanogaster. It is reported to have molecular function: gurken receptor binding; epidermal growth factor receptor binding. There is experimental evidence that it is involved in the biological process: maternal determination of dorsal/ventral axis, ovarian follicula…	FBtr0079708	18139148
CG32117	FBgn0052117	1.68662	0.000859	-1.62256	0.000967	This gene is referred to in FlyBase by the symbol Dmel\CG32117 (FBgn0052117). It is a protein_coding_gene from Drosophila melanogaster. Its molecular function is unknown. The biological processes in which it is involved are not known. 2 alleles are reported. No phenotypic data is available. It has one annotated transcript and one annotated polypeptide. Summary of modENCODE Temporal Expression Pro…	FBtr0075905	18179915
Nrx-IV	FBgn0013997	1.68445	6.3e-05	-1.66425	3.8e-05	The gene Neurexin IV is referred to in FlyBase by the symbol Dmel\Nrx-IV (CG6827, FBgn0013997). It is a protein_coding_gene from Drosophila melanogaster. Based on sequence similarity, it is predicted to have molecular function: transmembrane signaling receptor activity. There is experimental evidence that it is involved in the biological process: dorsal closure; nerve maturation; regulation of tu…	FBtr0075998	18166154
CG42671	FBgn0261553	1.68408	3.5e-05	-1.49111	0.000174	This gene is referred to in FlyBase by the symbol Dmel\CG42671 (FBgn0261553). It is a protein_coding_gene from Drosophila melanogaster. Its molecular function is unknown. The biological processes in which it is involved are not known. 13 alleles are reported. The phenotype of these alleles is annotated with: mesothoracic tergum. It has 8 annotated transcripts and 8 annotated polypeptides. Summary…	FBtr0302697	18172879
sav	FBgn0053193	1.68407	0.000407	-1.36404	0.000947	The gene salvador is referred to in FlyBase by the symbol Dmel\sav (CG33193, FBgn0053193). It is a protein_coding_gene from Drosophila melanogaster. There is experimental evidence that it has the molecular function: protein binding. There is experimental evidence for 12 unique biological process terms, many of which group under: biological regulation; sensory organ development; cell proliferation…	FBtr0084356	18201880
gish	FBgn0250823	1.68207	0.000198	-1.57237	0.000127	The gene gilgamesh is referred to in FlyBase by the symbol Dmel\gish (CG6963, FBgn0250823). It is a protein_coding_gene from Drosophila melanogaster. Based on sequence similarity, it is predicted to have molecular function: protein serine/threonine kinase activity. There is experimental evidence that it is involved in the biological process: olfactory learning; glial cell migration; sperm individ…	FBtr0083261	18191312
ewg	FBgn0005427	1.67761	0.000177	-1.51842	0.000328	The gene erect wing is referred to in FlyBase by the symbol Dmel\ewg (CG3114, FBgn0005427). It is a protein_coding_gene from Drosophila melanogaster. Based on sequence similarity, it is predicted to have molecular function: sequence-specific DNA binding transcription factor activity; DNA binding. There is experimental evidence that it is involved in the biological process: negative regulation of …	FBtr0089442	18212815
CR33013	FBgn0053013	1.67688	2.6e-05	-1.55871	0.000226	This gene is referred to in FlyBase by the symbol Dmel\CG33013 (FBgn0053013). It is a protein_coding_gene from Drosophila melanogaster. Its molecular function is unknown. The biological processes in which it is involved are not known. 3 alleles are reported. No phenotypic data is available. It has one annotated transcript and one annotated polypeptide. Summary of modENCODE Temporal Expression Pro…	FBtr0332248	18153997
CG34148	FBgn0083984	1.67303	0.000863	-1.6483	8.1e-05	This gene is referred to in FlyBase by the symbol Dmel\CG34148 (FBgn0083984). It is a protein_coding_gene from Drosophila melanogaster. Its molecular function is unknown. The biological processes in which it is involved are not known. No alleles are reported. It has 2 annotated transcripts and 2 annotated polypeptides. Summary of modENCODE Temporal Expression Profile: Temporal profile ranges from…	FBtr0111019	18202229
Pal1	FBgn0033466	1.67194	4.5e-05	-1.37613	0.000334	The gene Peptidyl-alpha-hydroxyglycine-alpha-amidating lyase 1 is referred to in FlyBase by the symbol Dmel\Pal1 (CG12130, FBgn0033466). It is a protein_coding_gene from Drosophila melanogaster. There is experimental evidence that it has the molecular function: peptidylamidoglycolate lyase activity. An electronic pipeline based on InterPro domains suggests that it is involved in the biological pr…	FBtr0088385	18149785
chrb	FBgn0036165	1.66994	5.2e-05	-1.56178	8e-05	The gene charybde is referred to in FlyBase by the symbol Dmel\chrb (CG7533, FBgn0036165). It is a protein_coding_gene from Drosophila melanogaster. Its molecular function is unknown. There is experimental evidence that it is involved in the biological process: negative regulation of growth; head involution; cell death. 22 alleles are reported. No phenotypic data is available. It has 2 annotated …	FBtr0076093	18168890
CR43723	FBgn0263967	1.66798	0.000498	-1.50541	0.000461	This gene is referred to in FlyBase by the symbol Dmel\CR43723 (FBgn0263967). It is a non_protein_coding_gene from Drosophila melanogaster. Its molecular function is unknown. The biological processes in which it is involved are not known. No alleles are reported. It has one annotated transcript. Gene sequence location is 2R:3379869..3381002.	FBtr0329875	18155975
CG5726	FBgn0034313	1.66526	3.6e-05	-1.47548	0.000173	This gene is referred to in FlyBase by the symbol Dmel\CG5726 (FBgn0034313). It is a protein_coding_gene from Drosophila melanogaster. Its molecular function is unknown. An electronic pipeline based on InterPro domains suggests that it is involved in the biological process: RNA metabolic process. 5 alleles are reported. No phenotypic data is available. It has one annotated transcript and one anno…	FBtr0086772	18160926
CG3678	FBgn0038461	1.66321	0.000821	-1.9555	0.000189	This gene is referred to in FlyBase by the symbol Dmel\CG3678 (FBgn0038461). It is a protein_coding_gene from Drosophila melanogaster. An electronic pipeline based on InterPro domains suggests that it has the molecular function: binding. The biological processes in which it is involved are not known. 2 alleles are reported. No phenotypic data is available. It has one annotated transcript and one …	FBtr0083376	18197802
RhoGAPp190	FBgn0026375	1.65608	8.8e-05	-1.46601	0.000297	The gene RhoGAPp190 is referred to in FlyBase by the symbol Dmel\RhoGAPp190 (CG32555, FBgn0026375). It is a protein_coding_gene from Drosophila melanogaster. Based on sequence similarity, it is predicted to have molecular function: Rho GTPase activator activity. There is experimental evidence that it is involved in the biological process: regulation of axonogenesis; mushroom body development. 19 …	FBtr0074481	18213767
CG6178	FBgn0039156	1.65436	0.000267	-1.64377	0.000918	This gene is referred to in FlyBase by the symbol Dmel\CG6178 (FBgn0039156). It is a protein_coding_gene from Drosophila melanogaster. There is experimental evidence that it has the molecular function: long-chain fatty acid-CoA ligase activity; fatty-acyl-CoA synthase activity. There is experimental evidence that it is involved in the biological process: acyl-CoA metabolic process; long-chain fat…	FBtr0084550	18187945
Atf6	FBgn0033010	1.64892	5.2e-05	-1.41781	0.000265	The gene Atf6 is referred to in FlyBase by the symbol Dmel\Atf6 (CG3136, FBgn0033010). It is a protein_coding_gene from Drosophila melanogaster. Based on sequence similarity, it is predicted to have molecular function: protein homodimerization activity. An electronic pipeline based on InterPro domains suggests that it is involved in the biological process: regulation of transcription, DNA-depende…	FBtr0086079	18149019
CG7492	FBgn0035807	1.64724	0.000194	-1.42881	0.000908	This gene is referred to in FlyBase by the symbol Dmel\CG7492 (FBgn0035807). It is a protein_coding_gene from Drosophila melanogaster. Its molecular function is unknown. The biological processes in which it is involved are not known. 4 alleles are reported. No phenotypic data is available. It has one annotated transcript and one annotated polypeptide. Summary of modENCODE Temporal Expression Prof…	FBtr0076821	18176871
Ppt1	FBgn0030057	1.6458	0.000367	-1.66422	3.3e-05	The gene Palmitoyl-protein thioesterase 1 is referred to in FlyBase by the symbol Dmel\Ppt1 (CG12108, FBgn0030057). It is a protein_coding_gene from Drosophila melanogaster. There is experimental evidence that it has the molecular function: palmitoyl-(protein) hydrolase activity. There is experimental evidence that it is involved in the biological process: protein depalmitoylation; endocytosis; d…	FBtr0071225	18214757
CASK	FBgn0013759	1.64499	0.000104	-1.50197	0.000159	The gene CASK ortholog is referred to in FlyBase by the symbol Dmel\CASK (CG6703, FBgn0013759). It is a protein_coding_gene from Drosophila melanogaster. There is experimental evidence that it has the molecular function: calmodulin-dependent protein kinase activity. There is experimental evidence that it is involved in the biological process: regulation of cell shape; adult walking behavior; regu…	FBtr0084161	18194247
CG34043	FBgn0054043	1.64406	0.000156	-1.44715	0.000926	This gene is referred to in FlyBase by the symbol Dmel\CG34043 (FBgn0054043). It is a protein_coding_gene from Drosophila melanogaster. An electronic pipeline based on InterPro domains suggests that it has the molecular function: serine-type endopeptidase activity. An electronic pipeline based on InterPro domains suggests that it is involved in the biological process: proteolysis. No alleles are …	FBtr0300408	18145426
Kif3C	FBgn0039925	1.64373	0.00066	-1.60596	0.0005	The gene Kif3C is referred to in FlyBase by the symbol Dmel\Kif3C (CG17461, FBgn0039925). It is a protein_coding_gene from Drosophila melanogaster. Based on sequence similarity, it is predicted to have molecular function: microtubule motor activity. Based on sequence similarity, it is predicted to be involved in the biological process: microtubule-based movement. 3 alleles are reported. No phenot…	FBtr0089196	18204127
Xe7	FBgn0010772	1.64341	0.00015	-1.53548	0.000368	The gene Xe7 is referred to in FlyBase by the symbol Dmel\Xe7 (CG2179, FBgn0010772). It is a protein_coding_gene from Drosophila melanogaster. Its molecular function is unknown. There is experimental evidence that it is involved in the biological process: axon guidance; lateral inhibition. 5 alleles are reported. No phenotypic data is available. It has 2 annotated transcripts and 2 annotated poly…	FBtr0078728	18193935
ATP7	FBgn0030343	1.64277	7.6e-05	-1.67485	2.9e-05	The gene ATP7 is referred to in FlyBase by the symbol Dmel\ATP7 (CG1886, FBgn0030343). It is a protein_coding_gene from Drosophila melanogaster. There is experimental evidence that it has the molecular function: copper ion transmembrane transporter activity. There is experimental evidence that it is involved in the biological process: cellular copper ion homeostasis; copper ion transport; larval …	FBtr0273257	18208599
CG8920	FBgn0027529	1.64076	0.000144	-2.057	7e-06	This gene is referred to in FlyBase by the symbol Dmel\CG8920 (FBgn0027529). It is a protein_coding_gene from Drosophila melanogaster. Its molecular function is unknown. The biological processes in which it is involved are not known. 21 alleles are reported. No phenotypic data is available. It has 4 annotated transcripts and 4 annotated polypeptides. Protein features are: Maternal tudor protein; …	FBtr0086280	18148752
CG31472	FBgn0051472	1.64013	8.9e-05	-1.40783	0.000596	This gene is referred to in FlyBase by the symbol Dmel\CG31472 (FBgn0051472). It is a protein_coding_gene from Drosophila melanogaster. Based on sequence similarity, it is predicted to have molecular function: pyridoxamine-phosphate oxidase activity. Based on sequence similarity, it is predicted to be involved in the biological process: pyridoxine biosynthetic process. 2 alleles are reported. No …	FBtr0081747	18190421
kibra	FBgn0262127	1.63935	2.9e-05	-1.5408	8e-05	The gene kibra ortholog is referred to in FlyBase by the symbol Dmel\kibra (CG33967, FBgn0262127). It is a protein_coding_gene from Drosophila melanogaster. There is experimental evidence that it has the molecular function: protein binding. There is experimental evidence that it is involved in the biological process: regulation of hippo signaling cascade; compound eye morphogenesis. 46 alleles ar…	FBtr0100008	18203218
SCAR	FBgn0041781	1.63067	0.0001	-1.34333	0.00084	The gene SCAR is referred to in FlyBase by the symbol Dmel\SCAR (CG4636, FBgn0041781). It is a protein_coding_gene from Drosophila melanogaster. Based on sequence similarity, it is predicted to have molecular function: actin binding. There is experimental evidence for 17 unique biological process terms, many of which group under: cellular component organization or biogenesis; actin filament-based…	FBtr0080148	18136310
CG3829	FBgn0035091	1.62186	0.000144	1.4215	0.000332	This gene is referred to in FlyBase by the symbol Dmel\CG3829 (FBgn0035091). It is a protein_coding_gene from Drosophila melanogaster. It is reported to have molecular function: scavenger receptor activity. There is experimental evidence that it is involved in the biological process: autophagic cell death; salivary gland cell autophagic cell death. 3 alleles are reported. No phenotypic data is av…	FBtr0072396	18152912
Pvf3	FBgn0085407	1.61699	0.000101	-1.48165	0.000778	The gene PDGF- and VEGF-related factor 3 is referred to in FlyBase by the symbol Dmel\Pvf3 (CG34378, FBgn0085407). It is a protein_coding_gene from Drosophila melanogaster. Based on sequence similarity, it is predicted to have molecular function: vascular endothelial growth factor receptor binding. There is experimental evidence that it is involved in the biological process: hemocyte migration; s…	FBtr0112611	18145648
ush	FBgn0003963	1.61067	5.8e-05	-1.39613	0.000598	The gene u-shaped is referred to in FlyBase by the symbol Dmel\ush (CG2762, FBgn0003963). It is a protein_coding_gene from Drosophila melanogaster. There is experimental evidence that it has the molecular function: protein binding; transcription factor binding; RNA polymerase II activating transcription factor binding. There is experimental evidence for 12 unique biological process terms, many of…	FBtr0310027	18131173
CG3160	FBgn0029789	1.60564	0.00035	-1.3812	0.00051	This gene is referred to in FlyBase by the symbol Dmel\CG3160 (FBgn0029789). It is a protein_coding_gene from Drosophila melanogaster. Based on sequence similarity, it is predicted to have molecular function: phosphoric ester hydrolase activity; nuclease activity. Based on sequence similarity, it is predicted to be involved in the biological process: myo-inositol transport. 4 alleles are reported…	FBtr0070847	18214375
CG7220	FBgn0033544	1.60365	7.5e-05	-1.43561	0.000476	This gene is referred to in FlyBase by the symbol Dmel\CG7220 (FBgn0033544). It is a protein_coding_gene from Drosophila melanogaster. Based on sequence similarity, it is predicted to have molecular function: ubiquitin-protein ligase activity. Based on sequence similarity, it is predicted to be involved in the biological process: proteolysis. 9 alleles are reported. No phenotypic data is availabl…	FBtr0088216	18149982
CG34383	FBgn0085412	1.60164	8e-05	-1.47869	0.00024	This gene is referred to in FlyBase by the symbol Dmel\CG34383 (FBgn0085412). It is a protein_coding_gene from Drosophila melanogaster. An electronic pipeline based on InterPro domains suggests that it has the molecular function: phospholipid binding. The biological processes in which it is involved are not known. 11 alleles are reported. No phenotypic data is available. It has 7 annotated transc…	FBtr0112622	18191045
Cals	FBgn0039928	1.59745	0.000106	-1.47098	0.000244	The gene calsyntenin-1 is referred to in FlyBase by the symbol Dmel\cals (CG11059, FBgn0039928). It is a protein_coding_gene from Drosophila melanogaster. Based on sequence similarity, it is predicted to have molecular function: calcium ion binding. Based on sequence similarity, it is predicted to be involved in the biological process: synaptic transmission; calcium-dependent cell-cell adhesion. …	FBtr0089207	18204651
Pis	FBgn0030670	1.59649	0.000177	-1.40251	0.000815	The gene Phosphatidylinositol synthase is referred to in FlyBase by the symbol Dmel\Pis (CG9245, FBgn0030670). It is a protein_coding_gene from Drosophila melanogaster. There is experimental evidence that it has the molecular function: CDP-diacylglycerol-inositol 3-phosphatidyltransferase activity. There is experimental evidence that it is involved in the biological process: phototransduction. 8 …	FBtr0074058	18215690
CG42674	FBgn0261556	1.59523	8.2e-05	-1.4788	0.000284	This gene is referred to in FlyBase by the symbol Dmel\CG42674 (FBgn0261556). It is a protein_coding_gene from Drosophila melanogaster. An electronic pipeline based on InterPro domains suggests that it has the molecular function: Rho guanyl-nucleotide exchange factor activity; phospholipid binding. There is experimental evidence that it is involved in the biological process: regulation of cell sh…	FBtr0302712	18181303
Zyx	FBgn0011642	1.59219	0.00012	-1.55393	5.7e-05	The gene Zyxin is referred to in FlyBase by the symbol Dmel\Zyx (CG32018, FBgn0011642). It is a protein_coding_gene from Drosophila melanogaster. There is experimental evidence that it has the molecular function: protein binding. There is experimental evidence that it is involved in the biological process: imaginal disc-derived wing expansion; positive regulation of eclosion; chitin-based cuticle…	FBtr0089210	18204371
CG4662	FBgn0038735	1.58579	0.000123	-1.78345	0.000167	This gene is referred to in FlyBase by the symbol Dmel\CG4662 (FBgn0038735). It is a protein_coding_gene from Drosophila melanogaster. An electronic pipeline based on InterPro domains suggests that it has the molecular function: calcium ion binding. The biological processes in which it is involved are not known. 4 alleles are reported. No phenotypic data is available. It has 3 annotated transcrip…	FBtr0083813	18187104
CR42721	FBgn0261638	1.58283	0.000167	-1.41888	0.000721	This gene is referred to in FlyBase by the symbol Dmel\CR42721 (FBgn0261638). It is a non_protein_coding_gene from Drosophila melanogaster. Its molecular function is unknown. The biological processes in which it is involved are not known. One allele is reported. No phenotypic data is available. It has 2 annotated transcripts. Summary of modENCODE Temporal Expression Profile: Temporal profile rang…	FBtr0303008	18191913
Eps-15	FBgn0035060	1.58187	6.7e-05	-1.47524	0.00064	The gene Epidermal growth factor receptor pathway substrate clone 15 is referred to in FlyBase by the symbol Dmel\Eps-15 (CG16932, FBgn0035060). It is a protein_coding_gene from Drosophila melanogaster. An electronic pipeline based on InterPro domains suggests that it has the molecular function: calcium ion binding. There is experimental evidence that it is involved in the biological process: neg…	FBtr0072433	18162218
CG32350	FBgn0052350	1.58148	0.000136	-1.35334	0.000724	This gene is referred to in FlyBase by the symbol Dmel\CG32350 (FBgn0052350). It is a protein_coding_gene from Drosophila melanogaster. An electronic pipeline based on InterPro domains suggests that it has the molecular function: zinc ion binding. Based on sequence similarity, it is predicted to be involved in the biological process: protein transport. 2 alleles are reported. The phenotype of the…	FBtr0070046	18180191
CR43242	FBgn0262887	1.58035	0.000912	-1.83882	0.000107	This gene is referred to in FlyBase by the symbol Dmel\CR43242 (FBgn0262887). It is a non_protein_coding_gene from Drosophila melanogaster. Its molecular function is unknown. The biological processes in which it is involved are not known. No alleles are reported. It has one annotated transcript. Gene sequence location is 2L:22961737..22963456.	FBtr0306299	18138448
CG2519	FBgn0037336	1.57912	6.1e-05	-1.3574	0.000499	This gene is referred to in FlyBase by the symbol Dmel\CG2519 (FBgn0037336). It is a protein_coding_gene from Drosophila melanogaster. Its molecular function is unknown. The biological processes in which it is involved are not known. 6 alleles are reported. No phenotypic data is available. It has 2 annotated transcripts and 2 annotated polypeptides. Summary of modENCODE Temporal Expression Profil…	FBtr0078761	18195602
sky	FBgn0032901	1.57496	0.000202	-1.36098	0.00058	The gene skywalker is referred to in FlyBase by the symbol Dmel\sky (CG9339, FBgn0032901). It is a protein_coding_gene from Drosophila melanogaster. An electronic pipeline based on InterPro domains suggests that it has the molecular function: Rab GTPase activator activity. An electronic pipeline based on InterPro domains suggests that it is involved in the biological process: regulation of Rab GT…	FBtr0081440	18146731
Vps35	FBgn0034708	1.5737	0.000148	-1.36933	0.000462	The gene Vacuolar protein sorting 35 is referred to in FlyBase by the symbol Dmel\Vps35 (CG5625, FBgn0034708). It is a protein_coding_gene from Drosophila melanogaster. Its molecular function is unknown. There is experimental evidence that it is involved in the biological process: endocytosis. 9 alleles are reported. The phenotypes of these alleles are annotated with: NMJ bouton; lamellocyte. It …	FBtr0071771	18152130
CG6744	FBgn0037901	1.57346	8e-05	-1.3496	0.000861	This gene is referred to in FlyBase by the symbol Dmel\CG6744 (FBgn0037901). It is a protein_coding_gene from Drosophila melanogaster. An electronic pipeline based on InterPro domains suggests that it has the molecular function: 3'-5' exonuclease activity; nucleic acid binding. There is experimental evidence that it is involved in the biological process: somatic cell DNA recombination. 7 alleles …	FBtr0082402	18196667
att-ORFA	FBgn0067783	1.57169	0.00022	-1.55812	6.4e-05	The gene alternative testis transcripts open reading frame A is referred to in FlyBase by the symbol Dmel\att-ORFA (CG4241, FBgn0067783). It is a protein_coding_gene from Drosophila melanogaster. Based on sequence similarity, it is predicted to have molecular function: transmembrane transporter activity. An electronic pipeline based on InterPro domains suggests that it is involved in the biologic…	FBtr0089480	18202128
Traf4	FBgn0026319	1.56772	0.000592	-2.25633	3e-06	The gene TNF-receptor-associated factor 4 is referred to in FlyBase by the symbol Dmel\Traf4 (CG3048, FBgn0026319). It is a protein_coding_gene from Drosophila melanogaster. There is experimental evidence that it has the molecular function: protein binding. There is experimental evidence that it is involved in the biological process: instar larval development; eye development; asymmetric protein …	FBtr0112925	18132155
r-cup	FBgn0031142	1.5643	0.000693	-1.46311	0.000598	The gene ryder cup is referred to in FlyBase by the symbol Dmel\r-cup (CG10998, FBgn0031142). It is a protein_coding_gene from Drosophila melanogaster. An electronic pipeline based on InterPro domains suggests that it has the molecular function: binding. There is experimental evidence that it is involved in the biological process: male meiosis. 3 alleles are reported. No phenotypic data is availa…	FBtr0077269	18216628
Kebab	FBgn0028952	1.56281	0.000195	-1.66255	6.5e-05	The gene Kinetochore and EB1 associated basic protein is referred to in FlyBase by the symbol Dmel\Kebab (CG31672, FBgn0028952). It is a protein_coding_gene from Drosophila melanogaster. Its molecular function is unknown. The biological processes in which it is involved are not known. 11 alleles are reported. No phenotypic data is available. It has 2 annotated transcripts and 2 annotated polypept…	FBtr0077825	18132788
baz	FBgn0000163	1.56245	0.000272	-1.46349	0.000286	The gene bazooka is referred to in FlyBase by the symbol Dmel\baz (CG5055, FBgn0000163). It is a protein_coding_gene from Drosophila melanogaster. There is experimental evidence that it has the molecular function: phosphatidylinositol binding; protein binding. There is experimental evidence for 19 unique biological process terms, many of which group under: anatomical structure development; cellul…	FBtr0074388	18205265
Hsromega	FBgn0001234	1.55927	0.000989	-1.49409	0.000426	Drosophila melanogaster heat shock RNA omega (Hsromega), ncRNA.	NR_048445.1	18219603
CG6734	FBgn0032395	1.55624	0.000175	-1.42895	0.000612	This gene is referred to in FlyBase by the symbol Dmel\CG6734 (FBgn0032395). It is a protein_coding_gene from Drosophila melanogaster. Based on sequence similarity, it is predicted to have molecular function: sphingomyelin phosphodiesterase activator activity. The biological processes in which it is involved are not known. 2 alleles are reported. No phenotypic data is available. It has one annota…	FBtr0080312	18143272
Gadd34	FBgn0034948	1.55464	0.000187	-1.39967	0.000764	This gene is referred to in FlyBase by the symbol Dmel\Gadd34 (CG3825, FBgn0034948). It is a protein_coding_gene from Drosophila melanogaster. There is experimental evidence that it has the molecular function: protein phosphatase 1 binding. The biological processes in which it is involved are not known. 6 alleles are reported. The phenotype of these alleles is annotated with: mesothoracic tergum.…	FBtr0072204	18162009
muskelin	FBgn0033757	1.55355	0.000321	-1.44402	0.00087	The gene muskelin is referred to in FlyBase by the symbol Dmel\muskelin (CG8811, FBgn0033757). It is a protein_coding_gene from Drosophila melanogaster. Its molecular function is unknown. Based on sequence similarity, it is predicted to be involved in the biological process: regulation of cell-matrix adhesion. 6 alleles are reported. No phenotypic data is available. It has 2 annotated transcripts…	FBtr0087885	18159915
CG9640	FBgn0034182	1.54795	0.000232	-1.43828	0.000992	This gene is referred to in FlyBase by the symbol Dmel\CG9640 (FBgn0034182). It is a protein_coding_gene from Drosophila melanogaster. Its molecular function is unknown. The biological processes in which it is involved are not known. 2 alleles are reported. No phenotypic data is available. It has 2 annotated transcripts and 2 annotated polypeptides. Protein features are: SET domain. Summary of mo…	FBtr0331984	18151145
MTF-1	FBgn0040305	1.5473	0.000232	-1.48307	0.000423	The gene Metal response element-binding Transcription Factor-1 is referred to in FlyBase by the symbol Dmel\MTF-1 (CG3743, FBgn0040305). It is a protein_coding_gene from Drosophila melanogaster. There is experimental evidence that it has the molecular function: sequence-specific DNA binding transcription factor activity; transcription regulatory region sequence-specific DNA binding. There is expe…	FBtr0076459	18170720
dock	FBgn0010583	1.54642	0.000203	-1.52403	0.000212	The gene dreadlocks is referred to in FlyBase by the symbol Dmel\dock (CG3727, FBgn0010583). It is a protein_coding_gene from Drosophila melanogaster. There is experimental evidence that it has the molecular function: insulin receptor binding. There is experimental evidence that it is involved in the biological process: insulin receptor signaling pathway; axon guidance. 34 alleles are reported. T…	FBtr0078013	18131439
CG1815	FBgn0039863	1.54546	0.000367	-1.34019	0.000757	This gene is referred to in FlyBase by the symbol Dmel\CG1815 (FBgn0039863). It is a protein_coding_gene from Drosophila melanogaster. Based on sequence similarity, it is predicted to have molecular function: protein kinase C binding. The biological processes in which it is involved are not known. 7 alleles are reported. No phenotypic data is available. It has 2 annotated transcripts and 2 annota…	FBtr0085823	18189386
CG5707	FBgn0026593	1.53672	0.00037	-2.72398	3e-05	This gene is referred to in FlyBase by the symbol Dmel\CG5707 (FBgn0026593). It is a protein_coding_gene from Drosophila melanogaster. Its molecular function is unknown. The biological processes in which it is involved are not known. 2 alleles are reported. No phenotypic data is available. It has 3 annotated transcripts and 3 annotated polypeptides. Protein features are: Alpha/beta hydrolase fold…	FBtr0072912	18175347
shark	FBgn0015295	1.53228	0.000119	-1.36059	0.00073	The gene SH2 ankyrin repeat kinase is referred to in FlyBase by the symbol Dmel\shark (CG18247, FBgn0015295). It is a protein_coding_gene from Drosophila melanogaster. Based on sequence similarity, it is predicted to have molecular function: protein tyrosine kinase activity. There is experimental evidence that it is involved in the biological process: dorsal closure, elongation of leading edge ce…	FBtr0087244	18157179
mib2	FBgn0086442	1.531	0.00017	-1.44872	0.000534	The gene mind bomb 2 is referred to in FlyBase by the symbol Dmel\mib2 (CG17492, FBgn0086442). It is a protein_coding_gene from Drosophila melanogaster. There is experimental evidence that it has the molecular function: myosin II heavy chain binding; myosin II light chain binding. There is experimental evidence that it is involved in the biological process: myoblast fusion; muscle cell homeostasi…	FBtr0081142	18137610
CG30344	FBgn0050344	1.52644	0.000367	-1.66626	0.000618	This gene is referred to in FlyBase by the symbol Dmel\CG30344 (FBgn0050344). It is a protein_coding_gene from Drosophila melanogaster. An electronic pipeline based on InterPro domains suggests that it has the molecular function: transporter activity. There is experimental evidence that it is involved in the biological process: response to methotrexate. 2 alleles are reported. No phenotypic data …	FBtr0088583	18153756
Zasp52	FBgn0265991	1.52126	0.000339	-1.62211	0.000184	The gene Z band alternatively spliced PDZ-motif protein 52 is referred to in FlyBase by the symbol Dmel\Zasp52 (CG30084, FBgn0083919). It is a protein_coding_gene from Drosophila melanogaster. There is experimental evidence that it has the molecular function: protein binding. There is experimental evidence that it is involved in the biological process: muscle structure development. 21 alleles are…	FBtr0087315	18163579
CG17360	FBgn0037949	1.51789	0.000261	-1.34869	0.000691	This gene is referred to in FlyBase by the symbol Dmel\CG17360 (FBgn0037949). It is a protein_coding_gene from Drosophila melanogaster. An electronic pipeline based on InterPro domains suggests that it has the molecular function: phospholipid binding. The biological processes in which it is involved are not known. 10 alleles are reported. No phenotypic data is available. It has one annotated tran…	FBtr0082531	18196760
CG33919	FBgn0053919	1.51311	0.000466	-2.01495	0.000559	This gene is referred to in FlyBase by the symbol Dmel\CG33919 (FBgn0053919). It is a protein_coding_gene from Drosophila melanogaster. Its molecular function is unknown. The biological processes in which it is involved are not known. One allele is reported. No phenotypic data is available. It has one annotated transcript and one annotated polypeptide. Protein features are: Protein of unknown fun…	FBtr0091923	18163466
babo	FBgn0011300	1.51286	0.000202	-1.46546	0.000256	The gene baboon is referred to in FlyBase by the symbol Dmel\babo (CG8224, FBgn0011300). It is a protein_coding_gene from Drosophila melanogaster. There is experimental evidence that it has the molecular function: activin binding. There is experimental evidence that it is involved in the biological process: activin receptor signaling pathway; axon guidance; neuron development; eye-antennal disc m…	FBtr0088658	18147828
Vha14-1	FBgn0262512	1.51122	0.000348	-1.68363	4.7e-05	The gene Vacuolar H+ ATPase subunit 14-1 is referred to in FlyBase by the symbol Dmel\Vha14-1 (CG8210, FBgn0262512). It is a protein_coding_gene from Drosophila melanogaster. Based on sequence similarity, it is predicted to have molecular function: hydrogen-exporting ATPase activity, phosphorylative mechanism. It is reported to be involved in the biological process: proton transport. 7 alleles ar…	FBtr0087341	18164654
CG34455	FBgn0085484	1.51039	0.000768	-4.07161	0	This gene is referred to in FlyBase by the symbol Dmel\CG34455 (FBgn0085484). It is a protein_coding_gene from Drosophila melanogaster. An electronic pipeline based on InterPro domains suggests that it has the molecular function: pyridoxal kinase activity. An electronic pipeline based on InterPro domains suggests that it is involved in the biological process: pyridoxal 5'-phosphate salvage. One a…	FBtr0112761	18172193
CG6650	FBgn0036402	1.51027	0.00013	-1.44391	0.00024	This gene is referred to in FlyBase by the symbol Dmel\CG6650 (FBgn0036402). It is a protein_coding_gene from Drosophila melanogaster. An electronic pipeline based on InterPro domains suggests that it has the molecular function: phosphotransferase activity, alcohol group as acceptor. An electronic pipeline based on InterPro domains suggests that it is involved in the biological process: carbohydr…	FBtr0075769	18169258
CG7857	FBgn0026738	1.50805	0.000355	-1.49482	0.000802	This gene is referred to in FlyBase by the symbol Dmel\CG7857 (FBgn0026738). It is a protein_coding_gene from Drosophila melanogaster. Its molecular function is unknown. The biological processes in which it is involved are not known. 4 alleles are reported. No phenotypic data is available. It has one annotated transcript and one annotated polypeptide. Protein features are: Ovarian tumour, otubain…	FBtr0075605	18175359
Fak	FBgn0020440	1.50742	0.000325	-1.32229	0.000924	The gene Focal Adhesion Kinase is referred to in FlyBase by the symbol Dmel\Fak56D (CG10023, FBgn0020440). It is a protein_coding_gene from Drosophila melanogaster. Based on sequence similarity, it is predicted to have molecular function: protein tyrosine kinase activity; non-membrane spanning protein tyrosine kinase activity. There is experimental evidence that it is involved in the biological p…	FBtr0086542	18157465
put	FBgn0003169	1.50728	0.000128	-1.3895	0.000902	The gene punt is referred to in FlyBase by the symbol Dmel\put (CG7904, FBgn0003169). It is a protein_coding_gene from Drosophila melanogaster. There is experimental evidence that it has the molecular function: activin-activated receptor activity; activin binding; transforming growth factor beta-activated receptor activity. There is experimental evidence for 14 unique biological process terms, ma…	FBtr0330227	18193363
CG7337	FBgn0031374	1.50627	0.000899	-1.35995	0.000498	This gene is referred to in FlyBase by the symbol Dmel\CG7337 (FBgn0031374). It is a protein_coding_gene from Drosophila melanogaster. Its molecular function is unknown. The biological processes in which it is involved are not known. 17 alleles are reported. No phenotypic data is available. It has 6 annotated transcripts and 6 annotated polypeptides. Protein features are: WD40 repeat; WD40 repeat…	FBtr0077811	18133104
CG5104	FBgn0037009	1.50593	0.000118	-1.47371	0.000153	This gene is referred to in FlyBase by the symbol Dmel\CG5104 (FBgn0037009). It is a protein_coding_gene from Drosophila melanogaster. Its molecular function is unknown. An electronic pipeline based on InterPro domains suggests that it is involved in the biological process: vesicle-mediated transport. 4 alleles are reported. No phenotypic data is available. It has one annotated transcript and one…	FBtr0078209	18170295
CG10283	FBgn0032681	1.50355	0.000443	1.60208	0.000704	This gene is referred to in FlyBase by the symbol Dmel\CG10283 (FBgn0032681). It is a protein_coding_gene from Drosophila melanogaster. Its molecular function is unknown. The biological processes in which it is involved are not known. 6 alleles are reported. No phenotypic data is available. It has 4 annotated transcripts and 4 annotated polypeptides. Summary of modENCODE Temporal Expression Profi…	FBtr0081085	18143723
Acsl	FBgn0263120	1.50276	0.000193	-1.72034	0.000112	The gene Acyl-CoA synthetase long-chain is referred to in FlyBase by the symbol Dmel\Acsl (CG8732, FBgn0263120). It is a protein_coding_gene from Drosophila melanogaster. Based on sequence similarity, it is predicted to have molecular function: long-chain fatty acid-CoA ligase activity. There is experimental evidence that it is involved in the biological process: synaptic transmission; axon guida…	FBtr0088699	18155798
CG7071	FBgn0260467	1.50023	0.00013	-1.63574	3.3e-05	This gene is referred to in FlyBase by the symbol Dmel\CG7071 (FBgn0260467). It is a protein_coding_gene from Drosophila melanogaster. Its molecular function is unknown. The biological processes in which it is involved are not known. 5 alleles are reported. No phenotypic data is available. It has 2 annotated transcripts and 2 annotated polypeptides. Protein features are: ATPase, vacuolar ER assem…	FBtr0084211	18190852
CG14883	FBgn0038432	1.49949	0.000406	-1.55809	0.000113	This gene is referred to in FlyBase by the symbol Dmel\CG14883 (FBgn0038432). It is a protein_coding_gene from Drosophila melanogaster. An electronic pipeline based on InterPro domains suggests that it has the molecular function: glycerophosphodiester phosphodiesterase activity. An electronic pipeline based on InterPro domains suggests that it is involved in the biological process: glycerol metab…	FBtr0083291	18186655
l(2)k09913	FBgn0021979	1.49518	0.000208	-1.51226	0.000428	The gene lethal (2) k09913 is referred to in FlyBase by the symbol Dmel\l(2)k09913 (CG3082, FBgn0021979). It is a protein_coding_gene from Drosophila melanogaster. Its molecular function is unknown. The biological processes in which it is involved are not known. 9 alleles are reported. No phenotypic data is available. It has 4 annotated transcripts and 4 annotated polypeptides. Protein features a…	FBtr0071958	18148376
CG10803	FBgn0029666	1.49447	0.000248	-1.69022	7.6e-05	This gene is referred to in FlyBase by the symbol Dmel\CG10803 (FBgn0029666). It is a protein_coding_gene from Drosophila melanogaster. An electronic pipeline based on InterPro domains suggests that it has the molecular function: RNA binding. The biological processes in which it is involved are not known. 4 alleles are reported. No phenotypic data is available. It has 5 annotated transcripts and …	FBtr0070569	18207406
CG6951	FBgn0036959	1.49335	0.000192	-1.40214	0.000755	This gene is referred to in FlyBase by the symbol Dmel\CG6951 (FBgn0036959). It is a protein_coding_gene from Drosophila melanogaster. Based on sequence similarity, it is predicted to have molecular function: dCMP deaminase activity. The biological processes in which it is involved are not known. 6 alleles are reported. No phenotypic data is available. It has 2 annotated transcripts and 2 annotat…	FBtr0074828	18170168
CG16742	FBgn0034529	1.4915	8.8e-05	-1.71423	3.4e-05	This gene is referred to in FlyBase by the symbol Dmel\CG16742 (FBgn0034529). It is a protein_coding_gene from Drosophila melanogaster. Its molecular function is unknown. The biological processes in which it is involved are not known. 2 alleles are reported. No phenotypic data is available. It has one annotated transcript and one annotated polypeptide. Summary of modENCODE Temporal Expression Pro…	FBtr0086227	18151834
CG32676	FBgn0052676	1.48791	0.000432	-1.48893	0.000175	This gene is referred to in FlyBase by the symbol Dmel\CG32676 (FBgn0052676). It is a protein_coding_gene from Drosophila melanogaster. Its molecular function is unknown. There is experimental evidence that it is involved in the biological process: lateral inhibition; cellular process. 37 alleles are reported. No phenotypic data is available. It has one annotated transcript and one annotated poly…	FBtr0071503	18217366
scw	FBgn0005590	1.48702	0.000488	-1.81483	0.000546	The gene screw is referred to in FlyBase by the symbol Dmel\scw (CG31695, FBgn0005590). It is a protein_coding_gene from Drosophila melanogaster. There is experimental evidence that it has the molecular function: protein heterodimerization activity. There is experimental evidence that it is involved in the biological process: dorsal/ventral pattern formation; digestive tract mesoderm development;…	FBtr0081261	18139546
CG3797	FBgn0036842	1.48258	0.000558	-1.53896	0.000162	This gene is referred to in FlyBase by the symbol Dmel\CG3797 (FBgn0036842). It is a protein_coding_gene from Drosophila melanogaster. Based on sequence similarity, it is predicted to have molecular function: glucuronosyltransferase activity. An electronic pipeline based on InterPro domains suggests that it is involved in the biological process: metabolic process. 2 alleles are reported. No pheno…	FBtr0075037	18178812
CG42557	FBgn0260759	1.4822	0.000639	-1.45532	0.00057	This gene is referred to in FlyBase by the symbol Dmel\CG42557 (FBgn0260759). It is a protein_coding_gene from Drosophila melanogaster. Its molecular function is unknown. The biological processes in which it is involved are not known. 3 alleles are reported. No phenotypic data is available. It has one annotated transcript and one annotated polypeptide. Summary of modENCODE Temporal Expression Pro…	FBtr0301256	18191697
CG42557	FBgn0260759	1.4822	0.000639	-1.45532	0.00057	This gene is referred to in FlyBase by the symbol Dmel\CG42557 (FBgn0260759). It is a protein_coding_gene from Drosophila melanogaster. Its molecular function is unknown. The biological processes in which it is involved are not known. 3 alleles are reported. No phenotypic data is available. It has one annotated transcript and one annotated polypeptide. Summary of modENCODE Temporal Expression Pro…	FBtr0301256	18191701
CG9536	FBgn0031818	1.48104	0.000383	-1.35458	0.000845	This gene is referred to in FlyBase by the symbol Dmel\CG9536 (FBgn0031818). It is a protein_coding_gene from Drosophila melanogaster. Its molecular function is unknown. The biological processes in which it is involved are not known. 5 alleles are reported. No phenotypic data is available. It has 2 annotated transcripts and 2 annotated polypeptides. Protein features are: Protein of unknown functi…	FBtr0079267	18142050
CdGAPr	FBgn0032821	1.47995	0.000361	-1.52989	6.5e-05	The gene CdGAPr is referred to in FlyBase by the symbol Dmel\CdGAPr (CG10538, FBgn0032821). It is a protein_coding_gene from Drosophila melanogaster. Based on sequence similarity, it is predicted to have molecular function: GTPase activator activity. There is experimental evidence that it is involved in the biological process: retinal ganglion cell axon guidance. 14 alleles are reported. The phen…	FBtr0332179	18144027
CG3164	FBgn0025683	1.47714	0.000578	-1.31366	0.000865	This gene is referred to in FlyBase by the symbol Dmel\CG3164 (FBgn0025683). It is a protein_coding_gene from Drosophila melanogaster. Based on sequence similarity, it is predicted to have molecular function: ATPase activity, coupled to transmembrane movement of substances; transporter activity. The biological processes in which it is involved are not known. 11 alleles are reported. No phenotypic…	FBtr0078153	18140440
CG32549	FBgn0052549	1.47659	0.000531	-1.709	0.000192	This gene is referred to in FlyBase by the symbol Dmel\CG32549 (FBgn0052549). It is a protein_coding_gene from Drosophila melanogaster. Based on sequence similarity, it is predicted to have molecular function: 5'-nucleotidase activity. Based on sequence similarity, it is predicted to be involved in the biological process: nucleobase-containing compound metabolic process. 16 alleles are reported. …	FBtr0074570	18217221
CG13124	FBgn0032156	1.47504	0.000242	-1.46486	0.000152	This gene is referred to in FlyBase by the symbol Dmel\CG13124 (FBgn0032156). It is a protein_coding_gene from Drosophila melanogaster. Its molecular function is unknown. An electronic pipeline based on InterPro domains suggests that it is involved in the biological process: RNA metabolic process. 3 alleles are reported. No phenotypic data is available. It has 9 annotated transcripts and 9 annota…	FBtr0079902	18142822
Pez	FBgn0031799	1.46591	0.000146	-1.37755	0.000363	The gene Pez is referred to in FlyBase by the symbol Dmel\Pez (CG9493, FBgn0031799). It is a protein_coding_gene from Drosophila melanogaster. Based on sequence similarity, it is predicted to have molecular function: protein tyrosine phosphatase activity; cytoskeletal protein binding. There is experimental evidence that it is involved in the biological process: negative regulation of stem cell pr…	FBtr0079284	18141990
CG15365	FBgn0030077	1.46366	0.00097	3.51381	1e-06	This gene is referred to in FlyBase by the symbol Dmel\CG15365 (FBgn0030077). It is a protein_coding_gene from Drosophila melanogaster. Its molecular function is unknown. The biological processes in which it is involved are not known. 5 alleles are reported. No phenotypic data is available. It has one annotated transcript and one annotated polypeptide. Protein features are: Fez1. Summary of modEN…	FBtr0071357	18214779
Pak	FBgn0014001	1.46181	0.000645	-1.42296	0.000515	The gene PAK-kinase is referred to in FlyBase by the symbol Dmel\Pak (CG10295, FBgn0014001). It is a protein_coding_gene from Drosophila melanogaster. There is experimental evidence that it has the molecular function: protein serine/threonine kinase activity. There is experimental evidence that it is involved in the biological process: regulation of cell shape; dorsal closure; regulation of axono…	FBtr0081714	18183423
CR42861	FBgn0262108	1.45406	0.000255	-1.49719	0.000156	This gene is referred to in FlyBase by the symbol Dmel\CR42861 (FBgn0262108). It is a non_protein_coding_gene from Drosophila melanogaster. Its molecular function is unknown. The biological processes in which it is involved are not known. No alleles are reported. It has 2 annotated transcripts. Gene sequence location is X:13638961..13639509.	FBtr0304031	18211679
SPoCk	FBgn0052451	1.43937	0.000208	-1.4136	0.000358	The gene Secretory Pathway Calcium atpase is referred to in FlyBase by the symbol Dmel\SPoCk (CG32451, FBgn0052451). It is a protein_coding_gene from Drosophila melanogaster. Based on sequence similarity, it is predicted to have molecular function: manganese-transporting ATPase activity; calcium-transporting ATPase activity. There is experimental evidence that it is involved in the biological pro…	FBtr0078533	18171645
CG16953	FBgn0038809	1.43233	0.000203	-1.37993	0.000629	This gene is referred to in FlyBase by the symbol Dmel\CG16953 (FBgn0038809). It is a protein_coding_gene from Drosophila melanogaster. Its molecular function is unknown. The biological processes in which it is involved are not known. 5 alleles are reported. No phenotypic data is available. It has one annotated transcript and one annotated polypeptide. Protein features are: Mucin-like glycoprotei…	FBtr0300803	18198475
pigs	FBgn0029881	1.42862	0.000741	-1.40691	0.000678	The gene pickled eggs is referred to in FlyBase by the symbol Dmel\pigs (CG3973, FBgn0029881). It is a protein_coding_gene from Drosophila melanogaster. Its molecular function is unknown. There is experimental evidence that it is involved in the biological process: negative regulation of Notch signaling pathway; ovarian follicle cell stalk formation; ovarian follicle cell development. 16 alleles …	FBtr0070948	18207879
CG10479	FBgn0035656	1.41283	0.000663	-1.59052	3.5e-05	This gene is referred to in FlyBase by the symbol Dmel\CG10479 (FBgn0035656). It is a protein_coding_gene from Drosophila melanogaster. Its molecular function is unknown. The biological processes in which it is involved are not known. 5 alleles are reported. The phenotype of these alleles is annotated with: mesothoracic tergum. It has 2 annotated transcripts and 2 annotated polypeptides. Protein …	FBtr0077070	18176586
CG30380	FBgn0050380	1.4009	0.000746	-1.42546	0.000779	This gene is referred to in FlyBase by the symbol Dmel\CG30380 (FBgn0050380). It is a protein_coding_gene from Drosophila melanogaster. Its molecular function is unknown. The biological processes in which it is involved are not known. 3 alleles are reported. No phenotypic data is available. It has one annotated transcript and one annotated polypeptide. Summary of modENCODE Temporal Expression Pro…	FBtr0088881	18162982
E(spl)malpha-BFM	FBgn0002732	1.39372	0.000966	2.3351	1.7e-05	The gene E(spl) region transcript malpha is referred to in FlyBase by the symbol Dmel\malpha (CG8337, FBgn0002732). It is a protein_coding_gene from Drosophila melanogaster. Its molecular function is unknown. There is experimental evidence that it is involved in the biological process: sensory organ development; Notch signaling pathway; cell fate specification. 13 alleles are reported. The phenot…	FBtr0084956	18182475
GS	FBgn0030882	1.38848	0.000549	-1.4982	0.00016	The gene Glutathione Synthetase is referred to in FlyBase by the symbol Dmel\GS (CG6835, FBgn0030882). It is a protein_coding_gene from Drosophila melanogaster. Based on sequence similarity, it is predicted to have molecular function: glutathione synthase activity. There is experimental evidence that it is involved in the biological process: response to DNA damage stimulus. 2 alleles are reported…	FBtr0300969	18209539
CG32495	FBgn0052495	1.38848	0.000549	-1.4982	0.00016	This gene is referred to in FlyBase by the symbol Dmel\CG32495 (FBgn0052495). It is a protein_coding_gene from Drosophila melanogaster. Based on sequence similarity, it is predicted to have molecular function: glutathione synthase activity. There is experimental evidence that it is involved in the biological process: response to DNA damage stimulus. One allele is reported. No phenotypic data is a…	FBtr0300975	18210318
Drp1	FBgn0026479	1.38657	0.000338	-1.41035	0.00026	The gene Dynamin related protein 1 is referred to in FlyBase by the symbol Dmel\Drp1 (CG3210, FBgn0026479). It is a protein_coding_gene from Drosophila melanogaster. An electronic pipeline based on InterPro domains suggests that it has the molecular function: GTP binding; GTPase activity. There is experimental evidence that it is involved in the biological process: sperm mitochondrion organizatio…	FBtr0077744	18140541
att-ORFA	FBgn0067783	1.38526	0.000798	-1.4206	0.000575	The gene alternative testis transcripts open reading frame A is referred to in FlyBase by the symbol Dmel\att-ORFA (CG4241, FBgn0067783). It is a protein_coding_gene from Drosophila melanogaster. Based on sequence similarity, it is predicted to have molecular function: transmembrane transporter activity. An electronic pipeline based on InterPro domains suggests that it is involved in the biologic…	FBtr0089480	18202134
DIP1	FBgn0024807	1.37574	0.000422	-1.36645	0.000553	The gene DISCO Interacting Protein 1 is referred to in FlyBase by the symbol Dmel\DIP1 (CG17686, FBgn0024807). It is a protein_coding_gene from Drosophila melanogaster. There is experimental evidence that it has the molecular function: double-stranded RNA binding; protein binding; pre-miRNA binding. The biological processes in which it is involved are not known. 21 alleles are reported. The pheno…	FBtr0077371	18213432
Ocrl	FBgn0023508	1.36407	0.000588	-1.45244	0.000301	The gene Oculocerebrorenal syndrome of Lowe 1 ortholog is referred to in FlyBase by the symbol Dmel\Ocrl (CG3573, FBgn0023508). It is a protein_coding_gene from Drosophila melanogaster. There is experimental evidence that it has the molecular function: phosphatidylinositol bisphosphate phosphatase activity. There is experimental evidence that it is involved in the biological process: phosphatidyl…	FBtr0070317	18206614
CG6406	FBgn0034269	1.34699	0.000549	-1.40426	0.000541	This gene is referred to in FlyBase by the symbol Dmel\CG6406 (FBgn0034269). It is a protein_coding_gene from Drosophila melanogaster. Its molecular function is unknown. The biological processes in which it is involved are not known. 2 alleles are reported. No phenotypic data is available. It has 2 annotated transcripts and 2 annotated polypeptides. Protein features are: Hyccin. Summary of modENC…	FBtr0086883	18160832
CG9391	FBgn0037063	-1.33835	0.000727	1.38979	0.000737	This gene is referred to in FlyBase by the symbol Dmel\CG9391 (FBgn0037063). It is a protein_coding_gene from Drosophila melanogaster. It is reported to have molecular function: inositol monophosphate 1-phosphatase activity. It is reported to be involved in the biological process: dephosphorylation. 3 alleles are reported. No phenotypic data is available. It has 2 annotated transcripts and 2 anno…	FBtr0078417	18179275
Ada	FBgn0037661	-1.37701	0.000825	1.43163	0.000687	The gene Adenosine deaminase is referred to in FlyBase by the symbol Dmel\Ada (CG11994, FBgn0037661). It is a protein_coding_gene from Drosophila melanogaster. Based on sequence similarity, it is predicted to have molecular function: adenosine deaminase activity. An electronic pipeline based on InterPro domains suggests that it is involved in the biological process: purine ribonucleoside monophos…	FBtr0081971	18185304
Prp18	FBgn0027784	-1.41651	0.000326	1.40039	0.000691	The gene Prp18 is referred to in FlyBase by the symbol Dmel\Prp18 (CG6011, FBgn0027784). It is a protein_coding_gene from Drosophila melanogaster. It is reported to have molecular function: poly(U) RNA binding. Based on sequence similarity, it is predicted to be involved in the biological process: nuclear mRNA splicing, via spliceosome. 5 alleles are reported. No phenotypic data is available. It …	FBtr0083717	18195243
CG4611	FBgn0035591	-1.42379	0.00049	1.74532	0.000193	This gene is referred to in FlyBase by the symbol Dmel\CG4611 (FBgn0035591). It is a protein_coding_gene from Drosophila melanogaster. Its molecular function is unknown. The biological processes in which it is involved are not known. 2 alleles are reported. The phenotype of these alleles is annotated with: trichogen cell. It has one annotated transcript and one annotated polypeptide. Protein feat…	FBtr0077165	18167928
RpL3	FBgn0020910	-1.43489	0.000465	1.37017	0.000951	The gene Ribosomal protein L3 is referred to in FlyBase by the symbol Dmel\RpL3 (CG4863, FBgn0020910). It is a protein_coding_gene from Drosophila melanogaster. Based on sequence similarity, it is predicted to have molecular function: structural constituent of ribosome. There is experimental evidence that it is involved in the biological process: centrosome organization; mitotic spindle elongatio…	FBtr0082346	18183822
Ef1beta	FBgn0028737	-1.43961	0.000389	1.35753	0.000721	The gene Elongation factor 1 beta is referred to in FlyBase by the symbol Dmel\Ef1beta (CG6341, FBgn0028737). It is a protein_coding_gene from Drosophila melanogaster. Based on sequence similarity, it is predicted to have molecular function: translation elongation factor activity; translation release factor activity. Based on sequence similarity, it is predicted to be involved in the biological p…	FBtr0087041	18148883
l(3)87Df	FBgn0002354	-1.44921	0.000239	1.55195	0.000333	The gene lethal (3) 87Df is referred to in FlyBase by the symbol Dmel\l(3)87Df (CG7620, FBgn0002354). It is a protein_coding_gene from Drosophila melanogaster. Its molecular function is unknown. The biological processes in which it is involved are not known. 18 alleles are reported. The phenotype of these alleles is annotated with: macrochaeta. It has one annotated transcript and one annotated po…	FBtr0082703	18182452
mRpL54	FBgn0034579	-1.45128	0.000652	1.79287	0.000113	The gene mitochondrial ribosomal protein L54 is referred to in FlyBase by the symbol Dmel\mRpL54 (CG9353, FBgn0034579). It is a protein_coding_gene from Drosophila melanogaster. Based on sequence similarity, it is predicted to have molecular function: structural constituent of ribosome. The biological processes in which it is involved are not known. 2 alleles are reported. The phenotypes of these…	FBtr0071533	18151933
toc	FBgn0015600	-1.45681	0.000583	1.70504	0.000535	The gene toucan is referred to in FlyBase by the symbol Dmel\toc (CG9660, FBgn0015600). It is a protein_coding_gene from Drosophila melanogaster. It is reported to have molecular function: protein kinase binding. There is experimental evidence that it is involved in the biological process: syncytial blastoderm mitotic cell cycle. 36 alleles are reported. The phenotypes of these alleles are annota…	FBtr0077662	18139958
RpS23	FBgn0033912	-1.47201	0.000415	1.4554	0.000508	The gene Ribosomal protein S23 is referred to in FlyBase by the symbol Dmel\RpS23 (CG8415, FBgn0033912). It is a protein_coding_gene from Drosophila melanogaster. Based on sequence similarity, it is predicted to have molecular function: structural constituent of ribosome. There is experimental evidence that it is involved in the biological process: centrosome organization; centrosome duplication.…	FBtr0087575	18160209
RpL24	FBgn0032518	-1.47355	0.000435	1.32717	0.000805	The gene Ribosomal protein L24 is referred to in FlyBase by the symbol Dmel\RpL24 (CG9282, FBgn0032518). It is a protein_coding_gene from Drosophila melanogaster. Based on sequence similarity, it is predicted to have molecular function: structural constituent of ribosome. There is experimental evidence that it is involved in the biological process: mitotic spindle elongation; mitotic spindle orga…	FBtr0080524	18143495
trbl	FBgn0028978	-1.47613	0.000945	1.51943	0.000216	The gene tribbles is referred to in FlyBase by the symbol Dmel\trbl (CG5408, FBgn0028978). It is a protein_coding_gene from Drosophila melanogaster. Based on sequence similarity, it is predicted to have molecular function: protein serine/threonine kinase activity. There is experimental evidence that it is involved in the biological process: ventral furrow formation; negative regulation of mitosis…	FBtr0078235	18175558
lsn	FBgn0260940	-1.47655	0.000541	1.93726	1e-05	The gene larsen is referred to in FlyBase by the symbol Dmel\lsn (CG6637, FBgn0260940). It is a protein_coding_gene from Drosophila melanogaster. Its molecular function is unknown. There is experimental evidence that it is involved in the biological process: regulation of multivesicular body size involved in endosome transport; bicoid mRNA localization. 11 alleles are reported. The phenotypes of …	FBtr0084135	18191714
CG5543	FBgn0034908	-1.48379	0.000952	1.38366	0.000598	This gene is referred to in FlyBase by the symbol Dmel\CG5543 (FBgn0034908). It is a protein_coding_gene from Drosophila melanogaster. Its molecular function is unknown. There is experimental evidence that it is involved in the biological process: neurogenesis. 2 alleles are reported. No phenotypic data is available. It has one annotated transcript and one annotated polypeptide. Protein features …	FBtr0072124	18152537
Ogg1	FBgn0027864	-1.49427	0.000251	1.55402	0.000337	The gene Ogg1 is referred to in FlyBase by the symbol Dmel\Ogg1 (CG1795, FBgn0027864). It is a protein_coding_gene from Drosophila melanogaster. Based on sequence similarity, it is predicted to have molecular function: DNA-(apurinic or apyrimidinic site) lyase activity; oxidized purine base lesion DNA N-glycosylase activity. There is experimental evidence that it is involved in the biological pro…	FBtr0071223	18207200
CG7655	FBgn0038536	-1.49654	0.000531	1.58595	0.000303	This gene is referred to in FlyBase by the symbol Dmel\CG7655 (FBgn0038536). It is a protein_coding_gene from Drosophila melanogaster. Its molecular function is unknown. There is experimental evidence that it is involved in the biological process: lateral inhibition. 2 alleles are reported. The phenotype of these alleles is annotated with: chaeta. It has one annotated transcript and one annotated…	FBtr0083479	18186830
CG4743	FBgn0039357	-1.5032	0.000178	1.89405	2.3e-05	This gene is referred to in FlyBase by the symbol Dmel\CG4743 (FBgn0039357). It is a protein_coding_gene from Drosophila melanogaster. Based on sequence similarity, it is predicted to have molecular function: transmembrane transporter activity. An electronic pipeline based on InterPro domains suggests that it is involved in the biological process: transmembrane transport. 4 alleles are reported. …	FBtr0084933	18199578
CG10628	FBgn0032818	-1.516	0.000183	1.5766	3.5e-05	This gene is referred to in FlyBase by the symbol Dmel\CG10628 (FBgn0032818). It is a protein_coding_gene from Drosophila melanogaster. Based on sequence similarity, it is predicted to have molecular function: GTP binding. The biological processes in which it is involved are not known. 3 alleles are reported. The phenotype of these alleles is annotated with: trichogen cell. It has one annotated t…	FBtr0081323	18144018
Ccdc56	FBgn0261353	-1.53104	0.00011	1.6317	7.8e-05	This gene is referred to in FlyBase by the symbol Dmel\CG42630 (FBgn0261353). It is a protein_coding_gene from Drosophila melanogaster. Its molecular function is unknown. The biological processes in which it is involved are not known. 2 alleles are reported. No phenotypic data is available. It has one annotated transcript and one annotated polypeptide. Summary of modENCODE Temporal Expression Pro…	FBtr0302271	18172798
Ccdc56	FBgn0261353	-1.53104	0.00011	1.6317	7.8e-05	This gene is referred to in FlyBase by the symbol Dmel\CG42630 (FBgn0261353). It is a protein_coding_gene from Drosophila melanogaster. Its molecular function is unknown. The biological processes in which it is involved are not known. 2 alleles are reported. No phenotypic data is available. It has one annotated transcript and one annotated polypeptide. Summary of modENCODE Temporal Expression Pro…	FBtr0302271	18172801
CG2051	FBgn0037376	-1.53252	0.000249	1.35532	0.000882	This gene is referred to in FlyBase by the symbol Dmel\CG2051 (FBgn0037376). It is a protein_coding_gene from Drosophila melanogaster. Based on sequence similarity, it is predicted to have molecular function: histone acetyltransferase activity. An electronic pipeline based on InterPro domains suggests that it is involved in the biological process: histone acetylation; chromatin silencing at telom…	FBtr0078669	18195673
CG2118	FBgn0039877	-1.53376	5.8e-05	1.42308	0.000246	This gene is referred to in FlyBase by the symbol Dmel\CG2118 (FBgn0039877). It is a protein_coding_gene from Drosophila melanogaster. Based on sequence similarity, it is predicted to have molecular function: methylcrotonoyl-CoA carboxylase activity. Based on sequence similarity, it is predicted to be involved in the biological process: leucine metabolic process. 4 alleles are reported. No phenot…	FBtr0307551	18200581
wnd	FBgn0036896	-1.53675	0.000416	1.52457	0.000204	The gene wallenda is referred to in FlyBase by the symbol Dmel\wnd (CG8789, FBgn0036896). It is a protein_coding_gene from Drosophila melanogaster. Based on sequence similarity, it is predicted to have molecular function: protein serine/threonine kinase activity. There is experimental evidence that it is involved in the biological process: Golgi organization; collateral sprouting of injured axon.…	FBtr0074963	18178912
CG42613	FBgn0261262	-1.53762	0.000858	1.48577	0.00065	This gene is referred to in FlyBase by the symbol Dmel\CG42613 (FBgn0261262). It is a protein_coding_gene from Drosophila melanogaster. Its molecular function is unknown. The biological processes in which it is involved are not known. 6 alleles are reported. The phenotype of these alleles is annotated with: mesothoracic tergum. It has 4 annotated transcripts and 4 annotated polypeptides. Protein …	FBtr0304685	18191806
CG10413	FBgn0032689	-1.54792	6e-05	1.53505	7e-05	This gene is referred to in FlyBase by the symbol Dmel\CG10413 (FBgn0032689). It is a protein_coding_gene from Drosophila melanogaster. Based on sequence similarity, it is predicted to have molecular function: sodium:potassium:chloride symporter activity. An electronic pipeline based on InterPro domains suggests that it is involved in the biological process: transmembrane transport. 4 alleles are…	FBtr0081080	18143750
CG7730	FBgn0036689	-1.5491	0.000416	1.56124	0.000121	This gene is referred to in FlyBase by the symbol Dmel\CG7730 (FBgn0036689). It is a protein_coding_gene from Drosophila melanogaster. Its molecular function is unknown. The biological processes in which it is involved are not known. 4 alleles are reported. No phenotypic data is available. It has one annotated transcript and one annotated polypeptide. Summary of modENCODE Temporal Expression Prof…	FBtr0089584	18169731
CG15909	FBgn0033090	-1.54978	0.000967	1.43608	0.000677	This gene is referred to in FlyBase by the symbol Dmel\CG15909 (FBgn0033090). It is a protein_coding_gene from Drosophila melanogaster. Its molecular function is unknown. The biological processes in which it is involved are not known. 2 alleles are reported. No phenotypic data is available. It has one annotated transcript and one annotated polypeptide. Summary of modENCODE Temporal Expression Pro…	FBtr0086122	18149150
Ice2	FBgn0038860	-1.5503	0.000323	1.64192	0.000108	The gene Interacts with the C terminus of ELL 1 is referred to in FlyBase by the symbol Dmel\Ice2 (CG10825, FBgn0038860). It is a protein_coding_gene from Drosophila melanogaster. Its molecular function is unknown. The biological processes in which it is involved are not known. One allele is reported. The phenotype of this allele is annotated with: trichogen cell. It has 3 annotated transcripts a…	FBtr0084014	18187346
CG5885	FBgn0025700	-1.55227	0.000281	1.74442	5.6e-05	This gene is referred to in FlyBase by the symbol Dmel\CG5885 (FBgn0025700). It is a protein_coding_gene from Drosophila melanogaster. Its molecular function is unknown. An electronic pipeline based on InterPro domains suggests that it is involved in the biological process: cotranslational protein targeting to membrane. 5 alleles are reported. No phenotypic data is available. It has one annotated…	FBtr0079900	18140474
His2B:CG33908	FBgn0053908	-1.55626	8e-05	1.54048	8e-05	The gene His2B:CG33908 is referred to in FlyBase by the symbol Dmel\His2B:CG33908 (CG33908, FBgn0053908). This gene record represents a gene family, individual members of the family are: His2B. Based on sequence similarity, it is predicted to have molecular function: DNA binding. Based on sequence similarity, it is predicted to be involved in the biological process: chromatin assembly or disassem…	FBtr0091912	18145398
RpS24	FBgn0261596	-1.56106	0.000277	1.57046	0.000178	The gene Ribosomal protein S24 is referred to in FlyBase by the symbol Dmel\RpS24 (CG3751, FBgn0261596). It is a protein_coding_gene from Drosophila melanogaster. Based on sequence similarity, it is predicted to have molecular function: structural constituent of ribosome. Based on sequence similarity, it is predicted to be involved in the biological process: translation. 4 alleles are reported. N…	FBtr0071935	18164419
slv	FBgn0025469	-1.56824	0.000307	1.504	0.000325	The gene saliva is referred to in FlyBase by the symbol Dmel\slv (CG8717, FBgn0025469). It is a protein_coding_gene from Drosophila melanogaster. Its molecular function is unknown. An electronic pipeline based on InterPro domains suggests that it is involved in the biological process: DNA recombination. 9 alleles are reported. The phenotype of these alleles is annotated with: Kenyon cell. It has …	FBtr0088824	18157793
Bgb	FBgn0013753	-1.56904	0.000527	1.3625	0.000818	The gene Big brother is referred to in FlyBase by the symbol Dmel\Bgb (CG7959, FBgn0013753). It is a protein_coding_gene from Drosophila melanogaster. There is experimental evidence that it has the molecular function: transcription coactivator activity. Based on sequence similarity, it is predicted to be involved in the biological process: positive regulation of transcription from RNA polymerase …	FBtr0072758	18166143
Npc2h	FBgn0039801	-1.57593	0.000457	1.68493	8.3e-05	The gene Niemann-Pick type C-2h is referred to in FlyBase by the symbol Dmel\Npc2h (CG11315, FBgn0039801). It is a protein_coding_gene from Drosophila melanogaster. Based on sequence similarity, it is predicted to have molecular function: sterol binding. Based on sequence similarity, it is predicted to be involved in the biological process: sterol transport. 3 alleles are reported. No phenotypic …	FBtr0085721	18200425
CG4338	FBgn0038313	-1.57722	0.000116	1.41838	0.00092	This gene is referred to in FlyBase by the symbol Dmel\CG4338 (FBgn0038313). It is a protein_coding_gene from Drosophila melanogaster. Its molecular function is unknown. The biological processes in which it is involved are not known. 5 alleles are reported. No phenotypic data is available. It has one annotated transcript and one annotated polypeptide. Protein features are: Domain of unknown funct…	FBtr0083066	18186445
nbs	FBgn0261530	-1.58062	0.000276	1.42738	0.00071	The gene nbs is referred to in FlyBase by the symbol Dmel\nbs (CG6754, FBgn0261530). It is a protein_coding_gene from Drosophila melanogaster. Its molecular function is unknown. There is experimental evidence that it is involved in the biological process: double-strand break repair via synthesis-dependent strand annealing; response to DNA damage stimulus; telomere maintenance; mitotic cell cycle …	FBtr0306039	18181298
RpS25	FBgn0086472	-1.58264	7.4e-05	1.45804	0.000204	The gene Ribosomal protein S25 is referred to in FlyBase by the symbol Dmel\RpS25 (CG6684, FBgn0086472). It is a protein_coding_gene from Drosophila melanogaster. Based on sequence similarity, it is predicted to have molecular function: structural constituent of ribosome. Based on sequence similarity, it is predicted to be involved in the biological process: translation. 3 alleles are reported. N…	FBtr0082369	18202385
stops	FBgn0086704	-1.5881	0.000785	1.4657	0.000641	The gene slow termination of phototransduction is referred to in FlyBase by the symbol Dmel\stops (CG31006, FBgn0086704). It is a protein_coding_gene from Drosophila melanogaster. Its molecular function is unknown. There is experimental evidence that it is involved in the biological process: deactivation of rhodopsin mediated signaling. 15 alleles are reported. The phenotype of these alleles is a…	FBtr0085781	18202441
Galk	FBgn0263199	-1.59176	0.000296	1.43827	0.00024	The gene Galactokinase is referred to in FlyBase by the symbol Dmel\Galk (CG5288, FBgn0263199). It is a protein_coding_gene from Drosophila melanogaster. Based on sequence similarity, it is predicted to have molecular function: galactokinase activity. An electronic pipeline based on InterPro domains suggests that it is involved in the biological process: galactose metabolic process; carbohydrate …	FBtr0076553	18181757
CG16753	FBgn0035393	-1.5927	0.000798	1.56842	0.000601	This gene is referred to in FlyBase by the symbol Dmel\CG16753 (FBgn0035393). It is a protein_coding_gene from Drosophila melanogaster. Its molecular function is unknown. The biological processes in which it is involved are not known. 3 alleles are reported. No phenotypic data is available. It has one annotated transcript and one annotated polypeptide. Summary of modENCODE Temporal Expression Pro…	FBtr0072990	18167459
CG14721	FBgn0037942	-1.59551	0.000112	1.57892	8.1e-05	This gene is referred to in FlyBase by the symbol Dmel\CG14721 (FBgn0037942). It is a protein_coding_gene from Drosophila melanogaster. Based on sequence similarity, it is predicted to have molecular function: thiamine diphosphokinase activity. An electronic pipeline based on InterPro domains suggests that it is involved in the biological process: thiamine metabolic process; thiamine diphosphate …	FBtr0082430	18185790
mars	FBgn0033845	-1.59613	0.000865	2.21067	2.2e-05	The gene mars is referred to in FlyBase by the symbol Dmel\mars (CG17064, FBgn0033845). It is a protein_coding_gene from Drosophila melanogaster. There is experimental evidence that it has the molecular function: protein phosphatase 1 binding. There is experimental evidence that it is involved in the biological process: spindle stabilization; kinetochore assembly; centrosome localization; chromos…	FBtr0301387	18150499
mRpL35	FBgn0038923	-1.60107	0.00025	1.52407	0.000432	The gene mitochondrial ribosomal protein L35 is referred to in FlyBase by the symbol Dmel\mRpL35 (CG13410, FBgn0038923). It is a protein_coding_gene from Drosophila melanogaster. Based on sequence similarity, it is predicted to have molecular function: structural constituent of ribosome. It is reported to be involved in the biological process: translation. 2 alleles are reported. The phenotype of…	FBtr0084171	18187486
mRpL37	FBgn0261380	-1.60174	9.2e-05	1.69017	2.9e-05	The gene mitochondrial ribosomal protein L37 is referred to in FlyBase by the symbol Dmel\mRpL37 (CG42632, FBgn0261380). It is a protein_coding_gene from Drosophila melanogaster. Based on sequence similarity, it is predicted to have molecular function: structural constituent of ribosome. Based on sequence similarity, it is predicted to be involved in the biological process: translation. 3 alleles…	FBtr0302273	18203018
dj-1beta	FBgn0039802	-1.60232	5.6e-05	1.43484	0.000222	The gene dj-1beta is referred to in FlyBase by the symbol Dmel\dj-1beta (CG1349, FBgn0039802). It is a protein_coding_gene from Drosophila melanogaster. Its molecular function is unknown. There is experimental evidence that it is involved in the biological process: response to oxidative stress; adult locomotory behavior. 17 alleles are reported. The phenotype of these alleles is annotated with: d…	FBtr0085703	18189252
His2B:CG33872	FBgn0053872	-1.6046	0.00012	1.52619	0.000212	The gene His2B:CG33872 is referred to in FlyBase by the symbol Dmel\His2B:CG33872 (CG33872, FBgn0053872). This gene record represents a gene family, individual members of the family are: His2B. Based on sequence similarity, it is predicted to have molecular function: DNA binding. Based on sequence similarity, it is predicted to be involved in the biological process: chromatin assembly or disassem…	FBtr0091876	18145326
His2B:CG33874	FBgn0053874	-1.6046	0.00012	1.52619	0.000212	The gene His2B:CG33874 is referred to in FlyBase by the symbol Dmel\His2B:CG33874 (CG33874, FBgn0053874). This gene record represents a gene family, individual members of the family are: His2B. Based on sequence similarity, it is predicted to have molecular function: DNA binding. Based on sequence similarity, it is predicted to be involved in the biological process: chromatin assembly or disassem…	FBtr0091878	18145330
His2B:CG33876	FBgn0053876	-1.6046	0.00012	1.52619	0.000212	The gene His2B:CG33876 is referred to in FlyBase by the symbol Dmel\His2B:CG33876 (CG33876, FBgn0053876). This gene record represents a gene family, individual members of the family are: His2B. Based on sequence similarity, it is predicted to have molecular function: DNA binding. Based on sequence similarity, it is predicted to be involved in the biological process: chromatin assembly or disassem…	FBtr0091880	18145334
Nlp	FBgn0016685	-1.6105	0.0001	1.57613	0.000301	The gene Nucleoplasmin is referred to in FlyBase by the symbol Dmel\Nlp (CG7917, FBgn0016685). It is a protein_coding_gene from Drosophila melanogaster. It is reported to have molecular function: histone binding; ATPase activity, coupled. It is reported to be involved in the biological process: nucleosome positioning. 6 alleles are reported. No phenotypic data is available. It has one annotated t…	FBtr0085552	18183668
CG6388	FBgn0032430	-1.61111	0.000294	1.39517	0.000512	This gene is referred to in FlyBase by the symbol Dmel\CG6388 (FBgn0032430). It is a protein_coding_gene from Drosophila melanogaster. Based on sequence similarity, it is predicted to have molecular function: tRNA (guanine-N2-)-methyltransferase activity. Based on sequence similarity, it is predicted to be involved in the biological process: tRNA modification. 6 alleles are reported. No phenotypi…	FBtr0080367	18135081
SmB	FBgn0262601	-1.61373	0.000427	1.88034	4e-05	The gene Small ribonucleoprotein particle protein SmB is referred to in FlyBase by the symbol Dmel\SmB (CG5352, FBgn0262601). It is a protein_coding_gene from Drosophila melanogaster. Its molecular function is unknown. There is experimental evidence that it is involved in the biological process: gonad development; mitotic spindle organization; germ cell development. 19 alleles are reported. No ph…	FBtr0080045	18146534
CG12895	FBgn0033523	-1.61849	0.000101	1.48111	0.0003	This gene is referred to in FlyBase by the symbol Dmel\CG12895 (FBgn0033523). It is a protein_coding_gene from Drosophila melanogaster. Its molecular function is unknown. The biological processes in which it is involved are not known. 4 alleles are reported. The phenotypes of these alleles are annotated with: trichogen cell; mesothoracic tergum. It has 2 annotated transcripts and 2 annotated poly…	FBtr0330615	18159466
CG7332	FBgn0030973	-1.61992	0.000108	1.45134	0.00018	This gene is referred to in FlyBase by the symbol Dmel\CG7332 (FBgn0030973). It is a protein_coding_gene from Drosophila melanogaster. An electronic pipeline based on InterPro domains suggests that it has the molecular function: calcium ion binding. The biological processes in which it is involved are not known. One allele is reported. No phenotypic data is available. It has one annotated transcr…	FBtr0074647	18209685
NELF-B	FBgn0027553	-1.62166	0.000682	1.42895	0.0007	The gene NELF-B is referred to in FlyBase by the symbol Dmel\NELF-B (CG32721, FBgn0027553). It is a protein_coding_gene from Drosophila melanogaster. Based on sequence similarity, it is predicted to have molecular function: mRNA binding. There is experimental evidence that it is involved in the biological process: negative regulation of transcription elongation from RNA polymerase II promoter. 6 …	FBtr0071077	18213933
raw	FBgn0003209	-1.62195	0.00064	1.46478	0.000717	The gene raw is referred to in FlyBase by the symbol Dmel\raw (CG12437, FBgn0003209). It is a protein_coding_gene from Drosophila melanogaster. Its molecular function is unknown. There is experimental evidence for 14 unique biological process terms, many of which group under: anatomical structure development; digestive tract development; gland morphogenesis; biological regulation; multicellular o…	FBtr0079745	18139331
Karybeta3	FBgn0087013	-1.62341	3.5e-05	1.40914	0.000243	The gene Karyopherin beta 3 is referred to in FlyBase by the symbol Dmel\Karybeta3 (CG1059, FBgn0087013). It is a protein_coding_gene from Drosophila melanogaster. Based on sequence similarity, it is predicted to have molecular function: protein transmembrane transporter activity. Based on sequence similarity, it is predicted to be involved in the biological process: protein import into nucleus. …	FBtr0078860	18191242
woc	FBgn0010328	-1.62404	4.6e-05	1.38685	0.000442	The gene without children is referred to in FlyBase by the symbol Dmel\woc (CG5965, FBgn0010328). It is a protein_coding_gene from Drosophila melanogaster. There is experimental evidence that it has the molecular function: protein binding; chromatin binding. There is experimental evidence that it is involved in the biological process: regulation of transcription, DNA-dependent; regulation of tran…	FBtr0085178	18193878
EfTuM	FBgn0024556	-1.62529	6.9e-05	1.37798	0.000428	The gene Elongation factor Tu mitochondrial is referred to in FlyBase by the symbol Dmel\EfTuM (CG6050, FBgn0024556). It is a protein_coding_gene from Drosophila melanogaster. Based on sequence similarity, it is predicted to have molecular function: translation elongation factor activity. There is experimental evidence that it is involved in the biological process: Golgi organization; mitotic cel…	FBtr0087670	18148528
CG5537	FBgn0035639	-1.62904	4.8e-05	1.45885	0.000703	This gene is referred to in FlyBase by the symbol Dmel\CG5537 (FBgn0035639). It is a protein_coding_gene from Drosophila melanogaster. Based on sequence similarity, it is predicted to have molecular function: uracil phosphoribosyltransferase activity. The biological processes in which it is involved are not known. 3 alleles are reported. No phenotypic data is available. It has 3 annotated transcr…	FBtr0077112	18167984
xmas-1	FBgn0016080	-1.62927	0.000338	1.38966	0.000377	The gene xmas-1 is referred to in FlyBase by the symbol Dmel\xmas-1 (CG32561, FBgn0016080). It is a protein_coding_gene from Drosophila melanogaster. Its molecular function is unknown. It is reported to be involved in the biological process: embryo development; oogenesis; spermatogenesis. 10 alleles are reported. No phenotypic data is available. It has one annotated transcript and one annotated p…	FBtr0074405	18213117
Su(var)205	FBgn0003607	-1.63058	5.6e-05	1.43828	0.000315	The gene Suppressor of variegation 205 is referred to in FlyBase by the symbol Dmel\Su(var)205 (CG8409, FBgn0003607). It is a protein_coding_gene from Drosophila melanogaster. There is experimental evidence that it has the molecular function: protein binding; satellite DNA binding; rDNA binding; chromatin binding. There is experimental evidence for 11 unique biological process terms, many of whic…	FBtr0079635	18139396
mRpL1	FBgn0037566	-1.63279	3.5e-05	1.42075	0.000614	The gene mitochondrial ribosomal protein L1 is referred to in FlyBase by the symbol Dmel\mRpL1 (CG7494, FBgn0037566). It is a protein_coding_gene from Drosophila melanogaster. Based on sequence similarity, it is predicted to have molecular function: structural constituent of ribosome. Based on sequence similarity, it is predicted to be involved in the biological process: translation. 5 alleles ar…	FBtr0081832	18185097
His2B:CG33868	FBgn0053868	-1.63973	5.7e-05	1.54012	0.000118	The gene His2B:CG33868 is referred to in FlyBase by the symbol Dmel\His2B:CG33868 (CG33868, FBgn0053868). This gene record represents a gene family, individual members of the family are: His2B. Based on sequence similarity, it is predicted to have molecular function: DNA binding. Based on sequence similarity, it is predicted to be involved in the biological process: chromatin assembly or disassem…	FBtr0091872	18145318
His2B:CG33870	FBgn0053870	-1.63973	5.7e-05	1.54012	0.000118	The gene His2B:CG33870 is referred to in FlyBase by the symbol Dmel\His2B:CG33870 (CG33870, FBgn0053870). This gene record represents a gene family, individual members of the family are: His2B. Based on sequence similarity, it is predicted to have molecular function: DNA binding. Based on sequence similarity, it is predicted to be involved in the biological process: chromatin assembly or disassem…	FBtr0091874	18145322
His2B:CG33878	FBgn0053878	-1.63973	5.7e-05	1.54012	0.000118	The gene His2B:CG33878 is referred to in FlyBase by the symbol Dmel\His2B:CG33878 (CG33878, FBgn0053878). This gene record represents a gene family, individual members of the family are: His2B. Based on sequence similarity, it is predicted to have molecular function: DNA binding. Based on sequence similarity, it is predicted to be involved in the biological process: chromatin assembly or disassem…	FBtr0091882	18145338
His2B:CG33880	FBgn0053880	-1.63973	5.7e-05	1.54012	0.000118	The gene His2B:CG33880 is referred to in FlyBase by the symbol Dmel\His2B:CG33880 (CG33880, FBgn0053880). This gene record represents a gene family, individual members of the family are: His2B. Based on sequence similarity, it is predicted to have molecular function: DNA binding. Based on sequence similarity, it is predicted to be involved in the biological process: chromatin assembly or disassem…	FBtr0091884	18145342
His2B:CG33882	FBgn0053882	-1.63973	5.7e-05	1.54012	0.000118	The gene His2B:CG33882 is referred to in FlyBase by the symbol Dmel\His2B:CG33882 (CG33882, FBgn0053882). This gene record represents a gene family, individual members of the family are: His2B. Based on sequence similarity, it is predicted to have molecular function: DNA binding. Based on sequence similarity, it is predicted to be involved in the biological process: chromatin assembly or disassem…	FBtr0091886	18145346
His2B:CG33884	FBgn0053884	-1.63973	5.7e-05	1.54012	0.000118	The gene His2B:CG33884 is referred to in FlyBase by the symbol Dmel\His2B:CG33884 (CG33884, FBgn0053884). This gene record represents a gene family, individual members of the family are: His2B. Based on sequence similarity, it is predicted to have molecular function: DNA binding. Based on sequence similarity, it is predicted to be involved in the biological process: chromatin assembly or disassem…	FBtr0091888	18145350
His2B:CG33886	FBgn0053886	-1.63973	5.7e-05	1.54012	0.000118	The gene His2B:CG33886 is referred to in FlyBase by the symbol Dmel\His2B:CG33886 (CG33886, FBgn0053886). This gene record represents a gene family, individual members of the family are: His2B. Based on sequence similarity, it is predicted to have molecular function: DNA binding. Based on sequence similarity, it is predicted to be involved in the biological process: chromatin assembly or disassem…	FBtr0091890	18145354
His2B:CG33888	FBgn0053888	-1.63973	5.7e-05	1.54012	0.000118	The gene His2B:CG33888 is referred to in FlyBase by the symbol Dmel\His2B:CG33888 (CG33888, FBgn0053888). This gene record represents a gene family, individual members of the family are: His2B. Based on sequence similarity, it is predicted to have molecular function: DNA binding. Based on sequence similarity, it is predicted to be involved in the biological process: chromatin assembly or disassem…	FBtr0091892	18145358
CG2915	FBgn0033241	-1.64351	5.6e-05	1.46097	0.000289	This gene is referred to in FlyBase by the symbol Dmel\CG2915 (FBgn0033241). It is a protein_coding_gene from Drosophila melanogaster. Based on sequence similarity, it is predicted to have molecular function: metallocarboxypeptidase activity. An electronic pipeline based on InterPro domains suggests that it is involved in the biological process: proteolysis. 4 alleles are reported. No phenotypic …	FBtr0088878	18158853
trsn	FBgn0033528	-1.64404	6.5e-05	1.40516	0.000467	The gene translin is referred to in FlyBase by the symbol Dmel\trsn (CG11761, FBgn0033528). It is a protein_coding_gene from Drosophila melanogaster. There is experimental evidence that it has the molecular function: endoribonuclease activity. There is experimental evidence that it is involved in the biological process: RNA interference; protein stabilization; jump response. 10 alleles are report…	FBtr0088306	18159492
CG7457	FBgn0035812	-1.64697	0.000145	1.38565	0.000637	This gene is referred to in FlyBase by the symbol Dmel\CG7457 (FBgn0035812). It is a protein_coding_gene from Drosophila melanogaster. An electronic pipeline based on InterPro domains suggests that it has the molecular function: binding. The biological processes in which it is involved are not known. 2 alleles are reported. No phenotypic data is available. It has one annotated transcript and one …	FBtr0076814	18176875
CG6479	FBgn0036710	-1.64743	0.0001	1.4664	0.000139	This gene is referred to in FlyBase by the symbol Dmel\CG6479 (FBgn0036710). It is a protein_coding_gene from Drosophila melanogaster. Its molecular function is unknown. There is experimental evidence that it is involved in the biological process: phagocytosis, engulfment. 3 alleles are reported. The phenotype of these alleles is annotated with: mesothoracic tergum. It has 3 annotated transcripts…	FBtr0075245	18178491
RpL32	FBgn0002626	-1.65199	0.00034	1.51402	0.000675	The gene Ribosomal protein L32 is referred to in FlyBase by the symbol Dmel\RpL32 (CG7939, FBgn0002626). It is a protein_coding_gene from Drosophila melanogaster. Based on sequence similarity, it is predicted to have molecular function: structural constituent of ribosome. There is experimental evidence that it is involved in the biological process: mitotic spindle elongation; mitotic spindle orga…	FBtr0085592	18193177
CG3328	FBgn0034985	-1.65435	3.6e-05	1.36575	0.000855	This gene is referred to in FlyBase by the symbol Dmel\CG3328 (FBgn0034985). It is a protein_coding_gene from Drosophila melanogaster. An electronic pipeline based on InterPro domains suggests that it has the molecular function: DNA binding; sequence-specific DNA binding transcription factor activity. An electronic pipeline based on InterPro domains suggests that it is involved in the biological …	FBtr0072257	18152680
Mat1	FBgn0024956	-1.65675	6.9e-05	1.41661	0.000725	The gene Mat1 is referred to in FlyBase by the symbol Dmel\Mat1 (CG7614, FBgn0024956). It is a protein_coding_gene from Drosophila melanogaster. There is experimental evidence that it has the molecular function: cyclin-dependent protein kinase activity; RNA polymerase II carboxy-terminal domain kinase activity. Based on sequence similarity, it is predicted to be involved in the biological process…	FBtr0088255	18157764
CG3893	FBgn0036826	-1.65965	4.8e-05	1.44258	0.000466	This gene is referred to in FlyBase by the symbol Dmel\CG3893 (FBgn0036826). It is a protein_coding_gene from Drosophila melanogaster. Its molecular function is unknown. The biological processes in which it is involved are not known. One allele is reported. No phenotypic data is available. It has one annotated transcript and one annotated polypeptide. Protein features are: TRM13/UPF0224 family, U…	FBtr0075075	18178766
AlkB	FBgn0065035	-1.66467	0.000299	1.54514	0.000417	The gene AlkB is referred to in FlyBase by the symbol Dmel\AlkB (CG33250, FBgn0065035). It is a protein_coding_gene from Drosophila melanogaster. An electronic pipeline based on InterPro domains suggests that it has the molecular function: oxidoreductase activity, acting on paired donors, with incorporation or reduction of molecular oxygen, 2-oxoglutarate as one donor, and incorporation of one at…	FBtr0074168	18217790
vig2	FBgn0046214	-1.66662	8.2e-05	1.50211	0.00036	The gene vig2 is referred to in FlyBase by the symbol Dmel\vig2 (CG11844, FBgn0046214). It is a protein_coding_gene from Drosophila melanogaster. Its molecular function is unknown. There is experimental evidence that it is involved in the biological process: heterochromatin organization; histone H3-K9 methylation; regulation of chromatin silencing. 5 alleles are reported. No phenotypic data is av…	FBtr0084775	18189771
CG11089	FBgn0039241	-1.66816	0.000306	1.4803	0.000211	This gene is referred to in FlyBase by the symbol Dmel\CG11089 (FBgn0039241). It is a protein_coding_gene from Drosophila melanogaster. Based on sequence similarity, it is predicted to have molecular function: phosphoribosylaminoimidazolecarboxamide formyltransferase activity; IMP cyclohydrolase activity. There is experimental evidence that it is involved in the biological process: wound healing.…	FBtr0084710	18188128
CG11089	FBgn0039241	-1.66816	0.000306	1.4803	0.000211	This gene is referred to in FlyBase by the symbol Dmel\CG11089 (FBgn0039241). It is a protein_coding_gene from Drosophila melanogaster. Based on sequence similarity, it is predicted to have molecular function: phosphoribosylaminoimidazolecarboxamide formyltransferase activity; IMP cyclohydrolase activity. There is experimental evidence that it is involved in the biological process: wound healing.…	FBtr0084710	18189692
CG2972	FBgn0030177	-1.6687	0.00019	1.39133	0.000734	This gene is referred to in FlyBase by the symbol Dmel\CG2972 (FBgn0030177). It is a protein_coding_gene from Drosophila melanogaster. Its molecular function is unknown. There is experimental evidence that it is involved in the biological process: neurogenesis. 2 alleles are reported. The phenotypes of these alleles are annotated with: trichogen cell; mesothoracic tergum. It has one annotated tra…	FBtr0071430	18208334
CG7154	FBgn0031947	-1.67012	0.000212	1.42123	0.000952	This gene is referred to in FlyBase by the symbol Dmel\CG7154 (FBgn0031947). It is a protein_coding_gene from Drosophila melanogaster. Based on sequence similarity, it is predicted to have molecular function: DNA binding. The biological processes in which it is involved are not known. 3 alleles are reported. The phenotype of these alleles is annotated with: mesothoracic tergum. It has one annotat…	FBtr0079488	18134180
Nurf-38	FBgn0016687	-1.67139	5.8e-05	1.47938	0.000191	The gene Nucleosome remodeling factor - 38kD is referred to in FlyBase by the symbol Dmel\Nurf-38 (CG4634, FBgn0016687). It is a protein_coding_gene from Drosophila melanogaster. There is experimental evidence that it has the molecular function: inorganic diphosphatase activity. There is experimental evidence that it is involved in the biological process: ecdysone receptor-mediated signaling path…	FBtr0072343	18157332
l(3)neo18	FBgn0011455	-1.67334	4.8e-05	1.4653	0.000484	The gene lethal (3) neo18 is referred to in FlyBase by the symbol Dmel\l(3)neo18 (CG9762, FBgn0011455). It is a protein_coding_gene from Drosophila melanogaster. Based on sequence similarity, it is predicted to have molecular function: NADH dehydrogenase activity; NADH dehydrogenase (ubiquinone) activity. There is experimental evidence that it is involved in the biological process: determination …	FBtr0076023	18174581
CG42708	FBgn0261625	-1.67341	0.000786	1.51974	0.00034	This gene is referred to in FlyBase by the symbol Dmel\CG42708 (FBgn0261625). It is a protein_coding_gene from Drosophila melanogaster. Based on sequence similarity, it is predicted to have molecular function: glutaminase activity. Based on sequence similarity, it is predicted to be involved in the biological process: glutamine metabolic process. 5 alleles are reported. No phenotypic data is avai…	FBtr0302974	18164435
Apc2	FBgn0026598	-1.67821	0.000228	1.43905	0.000661	The gene Adenomatous polyposis coli tumor suppressor homolog 2 is referred to in FlyBase by the symbol Dmel\Apc2 (CG6193, FBgn0026598). It is a protein_coding_gene from Drosophila melanogaster. There is experimental evidence that it has the molecular function: protein binding. There is experimental evidence for 16 unique biological process terms, many of which group under: system development; mul…	FBtr0084552	18184076
CG4407	FBgn0030431	-1.68153	7.6e-05	1.50147	0.000303	This gene is referred to in FlyBase by the symbol Dmel\CG4407 (FBgn0030431). It is a protein_coding_gene from Drosophila melanogaster. Based on sequence similarity, it is predicted to have molecular function: FMN adenylyltransferase activity. An electronic pipeline based on InterPro domains suggests that it is involved in the biological process: metabolic process. 4 alleles are reported. No pheno…	FBtr0073695	18215275
Mesh1	FBgn0039650	-1.68177	6.7e-05	1.59063	0.000155	The gene Metazoan SpoT homolog-1 is referred to in FlyBase by the symbol Dmel\Mesh1 (CG11900, FBgn0039650). It is a protein_coding_gene from Drosophila melanogaster. There is experimental evidence that it has the molecular function: guanosine-3',5'-bis(diphosphate) 3'-diphosphatase activity. There is experimental evidence that it is involved in the biological process: response to starvation; guan…	FBtr0085407	18200076
grp	FBgn0261278	-1.68221	5.1e-05	1.47952	0.000359	The gene grapes is referred to in FlyBase by the symbol Dmel\grp (CG17161, FBgn0261278). It is a protein_coding_gene from Drosophila melanogaster. Based on sequence similarity, it is predicted to have molecular function: protein kinase activity; protein serine/threonine kinase activity. There is experimental evidence that it is involved in the biological process: female meiosis chromosome segrega…	FBtr0080885	18137940
CG1749	FBgn0030305	-1.68412	5.5e-05	1.34906	0.000906	This gene is referred to in FlyBase by the symbol Dmel\CG1749 (FBgn0030305). It is a protein_coding_gene from Drosophila melanogaster. Based on sequence similarity, it is predicted to have molecular function: Mo-molybdopterin cofactor sulfurase activity. Based on sequence similarity, it is predicted to be involved in the biological process: Mo-molybdopterin cofactor biosynthetic process. 3 allele…	FBtr0073505	18208532
Rae1	FBgn0034646	-1.6861	4.7e-05	1.43008	0.000646	The gene Rae1 is referred to in FlyBase by the symbol Dmel\Rae1 (CG9862, FBgn0034646). It is a protein_coding_gene from Drosophila melanogaster. Its molecular function is unknown. There is experimental evidence that it is involved in the biological process: centrosome organization; regulation of G1/S transition of mitotic cell cycle. 9 alleles are reported. The phenotypes of these alleles are ann…	FBtr0071683	18161519
Rbf	FBgn0015799	-1.69004	9.9e-05	1.38926	0.000462	The gene Retinoblastoma-family protein is referred to in FlyBase by the symbol Dmel\Rbf (CG7413, FBgn0015799). It is a protein_coding_gene from Drosophila melanogaster. There is experimental evidence that it has the molecular function: protein binding; transcription factor binding; transcription regulatory region DNA binding. There is experimental evidence for 12 unique biological process terms, …	FBtr0070146	18213108
CG31125	FBgn0051125	-1.69123	7.9e-05	1.42817	0.00065	This gene is referred to in FlyBase by the symbol Dmel\CG31125 (FBgn0051125). It is a protein_coding_gene from Drosophila melanogaster. Its molecular function is unknown. The biological processes in which it is involved are not known. One allele is reported. No phenotypic data is available. It has one annotated transcript and one annotated polypeptide. Summary of modENCODE Temporal Expression Pro…	FBtr0084665	18201283
CG42327	FBgn0259227	-1.69193	0.000454	1.58596	9.2e-05	This gene is referred to in FlyBase by the symbol Dmel\CG42327 (FBgn0259227). It is a protein_coding_gene from Drosophila melanogaster. It is reported to have molecular function: protein tyrosine phosphatase activity. It is reported to be involved in the biological process: protein dephosphorylation. 11 alleles are reported. No phenotypic data is available. It has one annotated transcript and one…	FBtr0299789	18191409
His2B:CG33910	FBgn0053910	-1.69204	3.4e-05	1.59891	4.7e-05	The gene His2B:CG33910 is referred to in FlyBase by the symbol Dmel\His2B:CG33910 (CG33910, FBgn0053910). This gene record represents a gene family, individual members of the family are: His2B. Based on sequence similarity, it is predicted to have molecular function: DNA binding. Based on sequence similarity, it is predicted to be involved in the biological process: chromatin assembly or disassem…	FBtr0091914	18145402
CG11980	FBgn0037652	-1.69748	0.000129	1.48283	0.000179	This gene is referred to in FlyBase by the symbol Dmel\CG11980 (FBgn0037652). It is a protein_coding_gene from Drosophila melanogaster. Its molecular function is unknown. The biological processes in which it is involved are not known. 2 alleles are reported. No phenotypic data is available. It has 3 annotated transcripts and 3 annotated polypeptides. Protein features are: Metal-dependent protein …	FBtr0081962	18185275
GlyP	FBgn0004507	-1.69875	0.000133	1.69093	0.000621	The gene Glycogen phosphorylase is referred to in FlyBase by the symbol Dmel\GlyP (CG7254, FBgn0004507). It is a protein_coding_gene from Drosophila melanogaster. There is experimental evidence that it has the molecular function: glycogen phosphorylase activity; pyridoxal phosphate binding; protein homodimerization activity. There is experimental evidence that it is involved in the biological pro…	FBtr0077828	18131216
CG10420	FBgn0039296	-1.70227	0.000142	1.5979	0.000518	This gene is referred to in FlyBase by the symbol Dmel\CG10420 (FBgn0039296). It is a protein_coding_gene from Drosophila melanogaster. An electronic pipeline based on InterPro domains suggests that it has the molecular function: binding. The biological processes in which it is involved are not known. 6 alleles are reported. No phenotypic data is available. It has one annotated transcript and one…	FBtr0084870	18199488
Jafrac2	FBgn0040308	-1.70233	0.000287	1.3886	0.000494	The gene thioredoxin peroxidase 2 is referred to in FlyBase by the symbol Dmel\Jafrac2 (CG1274, FBgn0040308). It is a protein_coding_gene from Drosophila melanogaster. There is experimental evidence that it has the molecular function: thioredoxin peroxidase activity. There is experimental evidence that it is involved in the biological process: induction of apoptosis; response to DNA damage stimul…	FBtr0072982	18170728
fd68A	FBgn0036134	-1.71095	0.000108	1.34692	0.000778	The gene forkhead domain 68A is referred to in FlyBase by the symbol Dmel\fd68A (CG11799, FBgn0036134). It is a protein_coding_gene from Drosophila melanogaster. There is experimental evidence that it has the molecular function: sequence-specific DNA binding transcription factor activity. An electronic pipeline based on InterPro domains suggests that it is involved in the biological process: regu…	FBtr0300783	18177423
His2B:CG33890	FBgn0053890	-1.7112	2.6e-05	1.6064	3.4e-05	The gene His2B:CG33890 is referred to in FlyBase by the symbol Dmel\His2B:CG33890 (CG33890, FBgn0053890). This gene record represents a gene family, individual members of the family are: His2B. Based on sequence similarity, it is predicted to have molecular function: DNA binding. Based on sequence similarity, it is predicted to be involved in the biological process: chromatin assembly or disassem…	FBtr0091894	18145362
[truncated: 1,107 more rows]
