# Supplementary material for: Steroid Hormone Signaling Is Essential to Regulate Innate Immune Cells and Fight Bacterial Infection in Drosophila
Source: PLoS Pathog. 2013 Oct 24;9(10):e1003720. doi: 10.1371/journal.ppat.1003720 (PMC3812043; doi:10.1371/journal.ppat.1003720)
Supplement: Table S2 — Microarray data. Data obtained from the microarrays, with four conditions (control and EcRDN-expressing hemocytes, at larval and pupal stage) including three biological repetitions each. The table also presents the FC and p values for the following comparisons: control pupa vs control larva, EcRDN pupa vs EcRDN larva, EcRDN larva vs control larva and EcRDN pupa vs control pupa. (XLSX) [file ppat.1003720.s010.xlsx]

## Sheet: RMA export with annotation.RMA-
															Control pupa vs control larva		EcRDN pupa vs EcRDN larva		EcRDN larva vs Control larva		EcRDN pupa vs Control pupa
Probe Set ID	Gene Accession	Gene Symbol	Control Larva 1	Control Larva 2	Control Larva 3	Control Pupa 1	Control Pupa 2	Control Pupa 3	EcRDN Larva 1	EcRDN Larva 2	EcRDN Larva 3	EcRDN Pupa 1	EcRDN Pupa 2	EcRDN Pupa 3	p.adjusted	FC (log2)	p.adjusted	FC (log2)	p.adjusted	FC (log2)	p.adjusted	FC (log2)	Gene Description	mRNA Accession	mRNA Source	mRna - Description	Chromosome	Strand	Start	Stop	transcript_cluster_id	total_probes
18130640	FBtr0006151	Adhr-RA,FBgn0000056	4.44639	4.49997	4.5457	4.55962	4.47664	4.50033	4.54922	4.51252	4.66068	4.97501	4.5318	4.6607	0.878863	0.0148467	0.405902	0.148365	0.620418	0.076784	0.180277	0.210303	The gene Adh-related is referred to in FlyBase by the symbol Dmel\Adhr (CG3484, FBgn0000056). It is a protein_coding_gene from Drosophila melanogaster. An electronic pipeline based on InterPro domains suggests that it has the molecular function: alcohol dehydrogenase (NAD) activity; nucleotide binding. An electronic pipeline based on InterPro domains suggests that it is involved in the biological…	FBtr0006151	FlyBase	The gene Adh-related is referred to in FlyBase by the symbol Dmel\Adhr (CG3484, FBgn0000056). It is a protein_coding_gene from Drosophila melanogaster. An electronic pipeline based on InterPro domains suggests that it has the molecular function: alcohol dehydrogenase (NAD) activity; nucleotide binding. An electronic pipeline based on InterPro domains suggests that it is involved in the biological…	chr2L	+	14615555	14618902	18130640	29
18130650	FBtr0006151	Adhr-RA,FBgn0000056	4.93234	4.99175	5.07636	5.01724	4.95753	4.98372	5.13536	5.03485	5.1383	5.38315	4.9273	5.11471	0.890733	-0.0139897	0.847133	0.0388827	0.482716	0.102685	0.317639	0.155558	The gene Adh-related is referred to in FlyBase by the symbol Dmel\Adhr (CG3484, FBgn0000056). It is a protein_coding_gene from Drosophila melanogaster. An electronic pipeline based on InterPro domains suggests that it has the molecular function: alcohol dehydrogenase (NAD) activity; nucleotide binding. An electronic pipeline based on InterPro domains suggests that it is involved in the biological…	FBtr0006151	FlyBase	The gene Adh-related is referred to in FlyBase by the symbol Dmel\Adhr (CG3484, FBgn0000056). It is a protein_coding_gene from Drosophila melanogaster. An electronic pipeline based on InterPro domains suggests that it has the molecular function: alcohol dehydrogenase (NAD) activity; nucleotide binding. An electronic pipeline based on InterPro domains suggests that it is involved in the biological…	chr2L	+	14615555	14618902	18130650	32
18130659	FBtr0078053	al-RA,FBgn0000061	4.3803	4.31106	4.28102	4.40373	4.3664	4.73744	4.62706	4.42841	4.348	4.29016	4.36296	4.24942	0.218336	0.178394	0.206299	-0.166975	0.416213	0.143696	0.172178	-0.201674	The gene aristaless is referred to in FlyBase by the symbol Dmel\al (CG3935, FBgn0000061). It is a protein_coding_gene from Drosophila melanogaster. There is experimental evidence that it has the molecular function: sequence-specific DNA binding. There is experimental evidence that it is involved in the biological process: chaeta development; antennal morphogenesis; positive regulation of Notch s…	FBtr0078053	FlyBase	The gene aristaless is referred to in FlyBase by the symbol Dmel\al (CG3935, FBgn0000061). It is a protein_coding_gene from Drosophila melanogaster. There is experimental evidence that it has the molecular function: sequence-specific DNA binding. There is experimental evidence that it is involved in the biological process: chaeta development; antennal morphogenesis; positive regulation of Notch s…	chr2L	+	378112	387439	18130659	23
18130665	FBtr0081153	amd-RB,FBgn0000075	4.37954	4.4783	4.75999	4.64509	4.52089	4.51714	4.3934	4.4203	4.40092	4.55774	4.82786	4.54094	0.894765	0.021761	0.082389	0.237306	0.537034	-0.134402	0.54589	0.081143	The gene alpha methyl dopa-resistant is referred to in FlyBase by the symbol Dmel\amd (CG10501, FBgn0000075). It is a protein_coding_gene from Drosophila melanogaster. There is experimental evidence that it has the molecular function: carboxy-lyase activity; deaminase activity. It is reported to be involved in the biological process: dopamine metabolic process; chitin-based cuticle development; c…	FBtr0081153	FlyBase	The gene alpha methyl dopa-resistant is referred to in FlyBase by the symbol Dmel\amd (CG10501, FBgn0000075). It is a protein_coding_gene from Drosophila melanogaster. There is experimental evidence that it has the molecular function: carboxy-lyase activity; deaminase activity. It is reported to be involved in the biological process: dopamine metabolic process; chitin-based cuticle development; c…	chr2L	+	19110159	19114110	18130665	21
18130670	FBtr0331998	aret-RK,FBgn0000114	4.08257	3.99919	3.96152	4.24137	4.41512	4.30364	4.02716	4.04049	4.06847	4.3542	4.17003	4.22315	0.0096	0.305616	0.068265	0.203754	0.860046	0.0309457	0.534068	-0.070916	The gene arrest is referred to in FlyBase by the symbol Dmel\aret (CG31762, FBgn0000114). It is a protein_coding_gene from Drosophila melanogaster. There is experimental evidence that it has the molecular function: protein binding; RNA binding; mRNA 3'-UTR binding. There is experimental evidence that it is involved in the biological process: inter-male aggressive behavior; oogenesis; negative reg…	FBtr0331998	FlyBase	The gene arrest is referred to in FlyBase by the symbol Dmel\aret (CG31762, FBgn0000114). It is a protein_coding_gene from Drosophila melanogaster. There is experimental evidence that it has the molecular function: protein binding; RNA binding; mRNA 3'-UTR binding. There is experimental evidence that it is involved in the biological process: inter-male aggressive behavior; oogenesis; negative reg…	chr2L	+	12175004	12313438	18130670	40
18130693	FBtr0081030	Arr1-RA,FBgn0000120	3.43091	3.50054	3.41869	3.44845	3.54306	3.44678	3.25339	3.46003	3.43794	3.36951	3.41832	3.44043	0.75455	0.0293857	0.853211	0.025632	0.719167	-0.0662597	0.448299	-0.0700133	The gene Arrestin 1 is referred to in FlyBase by the symbol Dmel\Arr1 (CG5711, FBgn0000120). It is a protein_coding_gene from Drosophila melanogaster. Based on sequence similarity, it is predicted to have molecular function: metarhodopsin binding. There is experimental evidence that it is involved in the biological process: photoreceptor cell maintenance; deactivation of rhodopsin mediated signal…	FBtr0081030	FlyBase	The gene Arrestin 1 is referred to in FlyBase by the symbol Dmel\Arr1 (CG5711, FBgn0000120). It is a protein_coding_gene from Drosophila melanogaster. Based on sequence similarity, it is predicted to have molecular function: metarhodopsin binding. There is experimental evidence that it is involved in the biological process: photoreceptor cell maintenance; deactivation of rhodopsin mediated signal…	chr2L	+	18078269	18081187	18130693	25
18130699	FBtr0080542	b-RA,FBgn0000153	5.8627	5.86998	5.7706	5.74925	5.71959	5.93483	5.82952	5.92188	6.23176	5.8422	6.10742	5.9591	0.776264	-0.0332037	0.908413	-0.0248127	0.479368	0.159963	0.199432	0.168354	The gene black is referred to in FlyBase by the symbol Dmel\b (CG7811, FBgn0000153). It is a protein_coding_gene from Drosophila melanogaster. There is experimental evidence that it has the molecular function: aspartate 1-decarboxylase activity. There is experimental evidence that it is involved in the biological process: visual behavior. 216 alleles are reported. The phenotypes of these alleles …	FBtr0080542	FlyBase	The gene black is referred to in FlyBase by the symbol Dmel\b (CG7811, FBgn0000153). It is a protein_coding_gene from Drosophila melanogaster. There is experimental evidence that it has the molecular function: aspartate 1-decarboxylase activity. There is experimental evidence that it is involved in the biological process: visual behavior. 216 alleles are reported. The phenotypes of these alleles …	chr2L	+	13821248	13823979	18130699	23
18130704	FBtr0079929	bib-RA,FBgn0000180	5.6249	5.64623	5.68977	8.97645	8.90611	8.99558	5.56806	5.27897	5.12432	8.00721	7.88373	8.0251	0	3.30575	1e-06	2.64823	0.140789	-0.329847	7e-06	-0.987366	The gene big brain is referred to in FlyBase by the symbol Dmel\bib (CG4722, FBgn0000180). It is a protein_coding_gene from Drosophila melanogaster. There is experimental evidence that it has the molecular function: cation channel activity. There is experimental evidence that it is involved in the biological process: endosomal lumen acidification; lateral inhibition; endosome organization; cell-c…	FBtr0079929	FlyBase	The gene big brain is referred to in FlyBase by the symbol Dmel\bib (CG4722, FBgn0000180). It is a protein_coding_gene from Drosophila melanogaster. There is experimental evidence that it has the molecular function: cation channel activity. There is experimental evidence that it is involved in the biological process: endosomal lumen acidification; lateral inhibition; endosome organization; cell-c…	chr2L	+	9984634	9995538	18130704	22
18130710	FBtr0080803	BicC-RA,FBgn0000182	3.92314	3.95131	3.81501	4.07931	4.13237	4.25524	3.84828	3.74051	3.85651	4.12588	4.01227	4.06089	0.023114	0.259151	0.027795	0.251243	0.6034	-0.0813863	0.388456	-0.0892937	The gene Bicaudal C is referred to in FlyBase by the symbol Dmel\BicC (CG4824, FBgn0000182). It is a protein_coding_gene from Drosophila melanogaster. There is experimental evidence that it has the molecular function: protein binding. There is experimental evidence that it is involved in the biological process: mitosis; oogenesis; microtubule cytoskeleton organization; actin cytoskeleton organiza…	FBtr0080803	FlyBase	The gene Bicaudal C is referred to in FlyBase by the symbol Dmel\BicC (CG4824, FBgn0000182). It is a protein_coding_gene from Drosophila melanogaster. There is experimental evidence that it has the molecular function: protein binding. There is experimental evidence that it is involved in the biological process: mitosis; oogenesis; microtubule cytoskeleton organization; actin cytoskeleton organiza…	chr2L	+	16042032	16048626	18130710	25
18130724	FBtr0081412	cad-RA,FBgn0000251	5.51059	5.57552	5.7388	5.48489	5.53679	5.29178	5.66412	5.74938	5.7007	5.75964	5.33369	5.65439	0.182729	-0.170485	0.481514	-0.122161	0.572676	0.0964327	0.391488	0.144757	The gene caudal is referred to in FlyBase by the symbol Dmel\cad (CG1759, FBgn0000251). It is a protein_coding_gene from Drosophila melanogaster. There is experimental evidence that it has the molecular function: RNA polymerase II regulatory region sequence-specific DNA binding; sequence-specific DNA binding transcription factor activity. There is experimental evidence that it is involved in the …	FBtr0081412	FlyBase	The gene caudal is referred to in FlyBase by the symbol Dmel\cad (CG1759, FBgn0000251). It is a protein_coding_gene from Drosophila melanogaster. There is experimental evidence that it has the molecular function: RNA polymerase II regulatory region sequence-specific DNA binding; sequence-specific DNA binding transcription factor activity. There is experimental evidence that it is involved in the …	chr2L	+	20770736	20783135	18130724	26
18130728	FBtr0307093	salr-RC,FBgn0000287	5.43217	5.17492	5.09006	5.45202	5.32815	5.71899	4.98153	4.88994	5.19603	5.41807	5.31104	5.35277	0.129799	0.26734	0.023114	0.338125	0.372146	-0.209881	0.334803	-0.139096	The gene spalt-related is referred to in FlyBase by the symbol Dmel\salr (CG4881, FBgn0000287). It is a protein_coding_gene from Drosophila melanogaster. Based on sequence similarity, it is predicted to have molecular function: sequence-specific DNA binding transcription factor activity. There is experimental evidence that it is involved in the biological process: male gonad development; male gen…	FBtr0307093	FlyBase	The gene spalt-related is referred to in FlyBase by the symbol Dmel\salr (CG4881, FBgn0000287). It is a protein_coding_gene from Drosophila melanogaster. Based on sequence similarity, it is predicted to have molecular function: sequence-specific DNA binding transcription factor activity. There is experimental evidence that it is involved in the biological process: male gonad development; male gen…	chr2L	+	11358873	11373637	18130728	27
18130739	FBtr0079002	Cg25C-RB,FBgn0000299	11.395	11.5203	11.552	10.0596	9.95469	9.94731	11.205	11.4717	11.3891	10.8283	11.0138	10.9257	2e-06	-1.50186	0.007297	-0.432663	0.468275	-0.13381	1.6e-05	0.935382	The gene Collagen type IV is referred to in FlyBase by the symbol Dmel\Cg25C (CG4145, FBgn0000299). It is a protein_coding_gene from Drosophila melanogaster. An electronic pipeline based on InterPro domains suggests that it has the molecular function: binding; extracellular matrix structural constituent. There is experimental evidence that it is involved in the biological process: oviduct morphog…	FBtr0079002	FlyBase	The gene Collagen type IV is referred to in FlyBase by the symbol Dmel\Cg25C (CG4145, FBgn0000299). It is a protein_coding_gene from Drosophila melanogaster. An electronic pipeline based on InterPro domains suggests that it has the molecular function: binding; extracellular matrix structural constituent. There is experimental evidence that it is involved in the biological process: oviduct morphog…	chr2L	+	5029615	5037114	18130739	27
18130750	FBtr0329967	cl-RB,FBgn0000318	10.6688	10.7721	10.8461	10.6578	10.6558	10.4353	10.4239	10.6448	10.564	10.7457	10.9089	10.8204	0.137253	-0.179363	0.034212	0.28075	0.190438	-0.21808	0.054815	0.242033	The gene clot is referred to in FlyBase by the symbol Dmel\cl (CG11024, FBgn0000318). It is a protein_coding_gene from Drosophila melanogaster. It is reported to have molecular function: disulfide oxidoreductase activity. There is experimental evidence that it is involved in the biological process: eye pigment biosynthetic process. 17 alleles are reported. The phenotypes of these alleles are anno…	FBtr0329967	FlyBase	The gene clot is referred to in FlyBase by the symbol Dmel\cl (CG11024, FBgn0000318). It is a protein_coding_gene from Drosophila melanogaster. It is reported to have molecular function: disulfide oxidoreductase activity. There is experimental evidence that it is involved in the biological process: eye pigment biosynthetic process. 17 alleles are reported. The phenotypes of these alleles are anno…	chr2L	+	5520135	5521382	18130750	26
18130756	FBtr0081512	crc-RA,FBgn0000370	10.1542	10.16	10.1024	9.96547	9.7876	9.86352	10.3357	10.3952	10.2574	10.002	10.037	10.0766	0.014602	-0.266654	0.013138	-0.290927	0.149488	0.190607	0.103356	0.166334	The gene cryptocephal is referred to in FlyBase by the symbol Dmel\crc (CG8669, FBgn0000370). It is a protein_coding_gene from Drosophila melanogaster. There is experimental evidence that it has the molecular function: RNA polymerase II distal enhancer sequence-specific DNA binding. There is experimental evidence that it is involved in the biological process: metamorphosis; molting cycle, chitin-…	FBtr0081512	FlyBase	The gene cryptocephal is referred to in FlyBase by the symbol Dmel\crc (CG8669, FBgn0000370). It is a protein_coding_gene from Drosophila melanogaster. There is experimental evidence that it has the molecular function: RNA polymerase II distal enhancer sequence-specific DNA binding. There is experimental evidence that it is involved in the biological process: metamorphosis; molting cycle, chitin-…	chr2L	+	21310866	21319527	18130756	29
18130765	FBtr0111126	cta-RA,FBgn0000384	7.52339	7.58406	7.27138	8.04943	8.1276	7.8493	7.56355	7.52117	7.57189	7.69001	7.80126	7.84804	0.00393	0.549164	0.040575	0.227565	0.654605	0.0925953	0.077805	-0.229003	The gene concertina is referred to in FlyBase by the symbol Dmel\cta (CG17678, FBgn0000384). It is a protein_coding_gene from Drosophila melanogaster. Based on sequence similarity, it is predicted to have molecular function: GTPase activity. There is experimental evidence that it is involved in the biological process: regulation of embryonic cell shape; gastrulation involving germ band extension.…	FBtr0111126	FlyBase	The gene concertina is referred to in FlyBase by the symbol Dmel\cta (CG17678, FBgn0000384). It is a protein_coding_gene from Drosophila melanogaster. Based on sequence similarity, it is predicted to have molecular function: GTPase activity. There is experimental evidence that it is involved in the biological process: regulation of embryonic cell shape; gastrulation involving germ band extension.…	chr2L	+	22874534	22885080	18130765	14
18130772	FBtr0290322	cup-RB,FBgn0000392	6.54392	6.70432	6.92673	7.57346	7.44765	7.66184	6.8541	6.70864	6.62588	7.06935	6.83172	7.02968	0.000413	0.835992	0.080373	0.247375	0.989471	0.00454967	0.000907	-0.584068	The gene cup is referred to in FlyBase by the symbol Dmel\cup (CG11181, FBgn0000392). It is a protein_coding_gene from Drosophila melanogaster. There is experimental evidence that it has the molecular function: protein binding; RNA binding; translation regulator activity. There is experimental evidence for 11 unique biological process terms, many of which group under: biological regulation; cellu…	FBtr0290322	FlyBase	The gene cup is referred to in FlyBase by the symbol Dmel\cup (CG11181, FBgn0000392). It is a protein_coding_gene from Drosophila melanogaster. There is experimental evidence that it has the molecular function: protein binding; RNA binding; translation regulator activity. There is experimental evidence for 11 unique biological process terms, many of which group under: biological regulation; cellu…	chr2L	+	6663965	6674790	18130772	22
18130780	FBtr0080889	Cyt-c-p-RA,FBgn0000409	7.97509	7.81517	8.09837	7.63689	7.74053	7.7686	8.10458	8.15243	7.9512	7.72438	7.84471	7.73059	0.052046	-0.247536	0.02087	-0.302843	0.609961	0.106525	0.620773	0.0512177	The gene Cytochrome c proximal is referred to in FlyBase by the symbol Dmel\Cyt-c-p (CG17903, FBgn0000409). It is a protein_coding_gene from Drosophila melanogaster. There is experimental evidence that it has the molecular function: electron carrier activity. Based on sequence similarity, it is predicted to be involved in the biological process: oxidative phosphorylation. 15 alleles are reported.…	FBtr0080889	FlyBase	The gene Cytochrome c proximal is referred to in FlyBase by the symbol Dmel\Cyt-c-p (CG17903, FBgn0000409). It is a protein_coding_gene from Drosophila melanogaster. There is experimental evidence that it has the molecular function: electron carrier activity. Based on sequence similarity, it is predicted to be involved in the biological process: oxidative phosphorylation. 15 alleles are reported.…	chr2L	+	16719874	16722659	18130780	24
18130783	FBtr0080008	da-RA,FBgn0000413	7.98923	8.04263	7.87434	8.4988	8.49635	8.43229	7.88735	8.10635	8.00179	8.25752	8.29295	8.30777	0.000518	0.50708	0.02187	0.287584	0.903187	0.0297623	0.041445	-0.189734	The gene daughterless is referred to in FlyBase by the symbol Dmel\da (CG5102, FBgn0000413). It is a protein_coding_gene from Drosophila melanogaster. There is experimental evidence that it has the molecular function: RNA polymerase II regulatory region sequence-specific DNA binding; sequence-specific DNA binding transcription factor activity; protein heterodimerization activity; protein homodime…	FBtr0080008	FlyBase	The gene daughterless is referred to in FlyBase by the symbol Dmel\da (CG5102, FBgn0000413). It is a protein_coding_gene from Drosophila melanogaster. There is experimental evidence that it has the molecular function: RNA polymerase II regulatory region sequence-specific DNA binding; sequence-specific DNA binding transcription factor activity; protein heterodimerization activity; protein homodime…	chr2L	+	10388105	10393228	18130783	28
18130788	FBtr0331242	Lar-RI,FBgn0000464	7.47016	7.32875	7.16755	7.81537	8.05555	7.98431	7.36792	7.37333	7.47595	7.31838	7.37234	7.27686	0.001223	0.629589	0.440063	-0.0832053	0.689159	0.0835833	0.000284	-0.629211	The gene Leukocyte-antigen-related-like is referred to in FlyBase by the symbol Dmel\Lar (CG10443, FBgn0000464). It is a protein_coding_gene from Drosophila melanogaster. There is experimental evidence that it has the molecular function: protein tyrosine phosphatase activity; SAM domain binding. There is experimental evidence for 12 unique biological process terms, many of which group under: anat…	FBtr0331242	FlyBase	The gene Leukocyte-antigen-related-like is referred to in FlyBase by the symbol Dmel\Lar (CG10443, FBgn0000464). It is a protein_coding_gene from Drosophila melanogaster. There is experimental evidence that it has the molecular function: protein tyrosine phosphatase activity; SAM domain binding. There is experimental evidence for 12 unique biological process terms, many of which group under: anat…	chr2L	+	19586623	19731798	18130788	25
18130815	FBtr0077771	dpp-RA,FBgn0000490	7.28378	7.35748	7.37031	7.85874	7.86603	7.70982	6.92145	7.37003	7.48045	7.46716	7.40712	7.43458	0.000847	0.47434	0.391541	0.178973	0.825809	-0.0798787	0.002827	-0.375246	The gene decapentaplegic is referred to in FlyBase by the symbol Dmel\dpp (CG9885, FBgn0000490). It is a protein_coding_gene from Drosophila melanogaster. There is experimental evidence that it has the molecular function: protein heterodimerization activity; protein binding; protein homodimerization activity. There is experimental evidence for 35 unique biological process terms, many of which gro…	FBtr0077771	FlyBase	The gene decapentaplegic is referred to in FlyBase by the symbol Dmel\dpp (CG9885, FBgn0000490). It is a protein_coding_gene from Drosophila melanogaster. There is experimental evidence that it has the molecular function: protein heterodimerization activity; protein binding; protein homodimerization activity. There is experimental evidence for 35 unique biological process terms, many of which gro…	chr2L	+	2428372	2459823	18130815	28
18130822	FBtr0077465	ed-RA,FBgn0000547	9.04467	9.26207	9.29707	7.99377	8.06011	7.98023	9.23589	9.15158	9.2223	8.7144	8.80687	8.6393	1.3e-05	-1.1899	0.001275	-0.48307	0.994551	0.001989	6.2e-05	0.708817	The gene echinoid is referred to in FlyBase by the symbol Dmel\ed (CG12676, FBgn0000547). It is a protein_coding_gene from Drosophila melanogaster. There is experimental evidence that it has the molecular function: protein binding. There is experimental evidence for 19 unique biological process terms, many of which group under: anatomical structure development; biological regulation; cellular com…	FBtr0077465	FlyBase	The gene echinoid is referred to in FlyBase by the symbol Dmel\ed (CG12676, FBgn0000547). It is a protein_coding_gene from Drosophila melanogaster. There is experimental evidence that it has the molecular function: protein binding. There is experimental evidence for 19 unique biological process terms, many of which group under: anatomical structure development; biological regulation; cellular com…	chr2L	+	4031379	4115059	18130822	23
18130832	FBtr0081051	Fas3-RA,FBgn0000636	6.46385	6.07113	6.31291	7.83913	8.21599	8.05786	6.78198	6.77489	6.68612	7.40655	7.45093	7.27157	1.7e-05	1.75503	0.00037	0.628686	0.036838	0.46503	0.001033	-0.661313	The gene Fasciclin 3 is referred to in FlyBase by the symbol Dmel\Fas3 (CG5803, FBgn0000636). It is a protein_coding_gene from Drosophila melanogaster. Its molecular function is unknown. There is experimental evidence that it is involved in the biological process: olfactory learning; synaptic target recognition; axon guidance; learning or memory. 44 alleles are reported. The phenotypes of these a…	FBtr0081051	FlyBase	The gene Fasciclin 3 is referred to in FlyBase by the symbol Dmel\Fas3 (CG5803, FBgn0000636). It is a protein_coding_gene from Drosophila melanogaster. Its molecular function is unknown. There is experimental evidence that it is involved in the biological process: olfactory learning; synaptic target recognition; axon guidance; learning or memory. 44 alleles are reported. The phenotypes of these a…	chr2L	+	18320101	18393441	18130832	25
18130846	FBtr0079808	Fbp2-RA,FBgn0000640	5.32703	6.3282	6.60158	7.00656	6.45464	6.60766	5.67174	6.0767	5.40581	7.01755	6.74595	7.1178	0.163797	0.604011	0.000746	1.24235	0.605694	-0.367524	0.204759	0.270817	The gene Fat body protein 2 is referred to in FlyBase by the symbol Dmel\Fbp2 (CG3763, FBgn0000640). It is a protein_coding_gene from Drosophila melanogaster. It is reported to have molecular function: nutrient reservoir activity. An electronic pipeline based on InterPro domains suggests that it is involved in the biological process: oxidation-reduction process. 2 alleles are reported. The phenot…	FBtr0079808	FlyBase	The gene Fat body protein 2 is referred to in FlyBase by the symbol Dmel\Fbp2 (CG3763, FBgn0000640). It is a protein_coding_gene from Drosophila melanogaster. It is reported to have molecular function: nutrient reservoir activity. An electronic pipeline based on InterPro domains suggests that it is involved in the biological process: oxidation-reduction process. 2 alleles are reported. The phenot…	chr2L	+	9426860	9427835	18130846	24
18130849	FBtr0301669	tj-RB,FBgn0000964	4.19404	4.15795	4.32684	4.28317	4.21619	4.20516	4.18313	4.21378	4.29541	4.2201	3.80158	3.96231	0.937458	0.008565	0.146875	-0.236109	0.984903	0.004495	0.111674	-0.240179	The gene traffic jam is referred to in FlyBase by the symbol Dmel\tj (CG10034, FBgn0000964). It is a protein_coding_gene from Drosophila melanogaster. Based on sequence similarity, it is predicted to have molecular function: sequence-specific DNA binding transcription factor activity; sequence-specific DNA binding RNA polymerase II transcription factor activity; protein heterodimerization activit…	FBtr0301669	FlyBase	The gene traffic jam is referred to in FlyBase by the symbol Dmel\tj (CG10034, FBgn0000964). It is a protein_coding_gene from Drosophila melanogaster. Based on sequence similarity, it is predicted to have molecular function: sequence-specific DNA binding transcription factor activity; sequence-specific DNA binding RNA polymerase II transcription factor activity; protein heterodimerization activit…	chr2L	+	19464267	19467758	18130849	23
18130851	FBtr0080833	fzy-RA,FBgn0001086	8.13005	8.29432	8.27021	5.3692	5.25307	5.37683	8.14284	8.21721	8.30145	7.50059	7.50851	7.60282	0	-2.89849	0.000196	-0.683196	0.964437	-0.011025	0	2.20427	The gene fizzy is referred to in FlyBase by the symbol Dmel\fzy (CG4274, FBgn0001086). It is a protein_coding_gene from Drosophila melanogaster. Its molecular function is unknown. There is experimental evidence that it is involved in the biological process: germ-line stem cell maintenance; female meiosis II; cyclin catabolic process; cellular process; female meiosis I; mitosis; cell cycle; protei…	FBtr0080833	FlyBase	The gene fizzy is referred to in FlyBase by the symbol Dmel\fzy (CG4274, FBgn0001086). It is a protein_coding_gene from Drosophila melanogaster. Its molecular function is unknown. There is experimental evidence that it is involved in the biological process: germ-line stem cell maintenance; female meiosis II; cyclin catabolic process; cellular process; female meiosis I; mitosis; cell cycle; protei…	chr2L	+	16310929	16313097	18130851	25
18130855	FBtr0079725	Glt-RC,FBgn0001114	9.55642	9.56707	9.6282	9.5987	9.47026	9.51577	9.29836	9.55241	9.23714	9.46381	9.48044	9.541	0.542213	-0.0556563	0.352587	0.132447	0.231705	-0.221263	0.741294	-0.03316	The gene Glutactin is referred to in FlyBase by the symbol Dmel\Glt (CG9280, FBgn0001114). It is a protein_coding_gene from Drosophila melanogaster. It is reported to have molecular function: calcium ion binding. The biological processes in which it is involved are not known. 3 alleles are reported. No phenotypic data is available. It has 4 annotated transcripts and 4 annotated polypeptides. Prot…	FBtr0079725	FlyBase	The gene Glutactin is referred to in FlyBase by the symbol Dmel\Glt (CG9280, FBgn0001114). It is a protein_coding_gene from Drosophila melanogaster. It is reported to have molecular function: calcium ion binding. The biological processes in which it is involved are not known. 3 alleles are reported. No phenotypic data is available. It has 4 annotated transcripts and 4 annotated polypeptides. Prot…	chr2L	+	8672043	8676811	18130855	26
18130861	FBtr0079146	Gpdh-RB,FBgn0001128	10.0759	9.86726	10.0106	9.55862	9.59488	9.66992	10.0668	10.0648	9.98434	9.79405	9.70779	9.87329	0.004352	-0.376797	0.033034	-0.246913	0.773227	0.0540207	0.078549	0.183904	The gene Glycerol 3 phosphate dehydrogenase is referred to in FlyBase by the symbol Dmel\Gpdh (CG9042, FBgn0001128). It is a protein_coding_gene from Drosophila melanogaster. Based on sequence similarity, it is predicted to have molecular function: glycerol-3-phosphate dehydrogenase [NAD+] activity. There is experimental evidence that it is involved in the biological process: triglyceride metabol…	FBtr0079146	FlyBase	The gene Glycerol 3 phosphate dehydrogenase is referred to in FlyBase by the symbol Dmel\Gpdh (CG9042, FBgn0001128). It is a protein_coding_gene from Drosophila melanogaster. Based on sequence similarity, it is predicted to have molecular function: glycerol-3-phosphate dehydrogenase [NAD+] activity. There is experimental evidence that it is involved in the biological process: triglyceride metabol…	chr2L	+	5943682	5949092	18130861	29
18130873	FBtr0078114	Gs1-RB,FBgn0001142	7.78038	6.48205	6.52158	10.8441	10.8867	10.842	5.94542	5.73926	6.29943	9.58985	9.61682	9.46002	2.9e-05	3.92962	1e-06	3.56086	0.166841	-0.933304	1e-06	-1.30207	The gene Glutamine synthetase 1 is referred to in FlyBase by the symbol Dmel\Gs1 (CG2718, FBgn0001142). It is a protein_coding_gene from Drosophila melanogaster. There is experimental evidence that it has the molecular function: glutamate-ammonia ligase activity. There is experimental evidence that it is involved in the biological process: glutamine metabolic process; mitochondrion organization. …	FBtr0078114	FlyBase	The gene Glutamine synthetase 1 is referred to in FlyBase by the symbol Dmel\Gs1 (CG2718, FBgn0001142). It is a protein_coding_gene from Drosophila melanogaster. There is experimental evidence that it has the molecular function: glutamate-ammonia ligase activity. There is experimental evidence that it is involved in the biological process: glutamine metabolic process; mitochondrion organization. …	chr2L	+	132060	134472	18130873	25
18130878	FBtr0080883	her-RA,FBgn0001185	8.18971	8.45299	8.27088	7.37087	7.79708	7.41171	8.13041	8.24439	8.35098	7.89476	7.791	7.93949	0.001465	-0.777974	0.0099	-0.366846	0.790465	-0.0626027	0.044525	0.348526	The gene hermaphrodite is referred to in FlyBase by the symbol Dmel\her (CG4694, FBgn0001185). It is a protein_coding_gene from Drosophila melanogaster. Based on sequence similarity, it is predicted to have molecular function: sequence-specific DNA binding transcription factor activity. There is experimental evidence that it is involved in the biological process: neurogenesis; sex determination. …	FBtr0080883	FlyBase	The gene hermaphrodite is referred to in FlyBase by the symbol Dmel\her (CG4694, FBgn0001185). It is a protein_coding_gene from Drosophila melanogaster. Based on sequence similarity, it is predicted to have molecular function: sequence-specific DNA binding transcription factor activity. There is experimental evidence that it is involved in the biological process: neurogenesis; sex determination. …	chr2L	+	16677210	16679383	18130878	23
18130882	FBtr0079179	ifc-RA,FBgn0001941	10.6962	10.3788	10.6065	11.1049	10.8851	10.8962	10.5885	10.8399	10.7763	10.586	10.6834	10.7985	0.014315	0.401543	0.776032	-0.0455467	0.419064	0.174343	0.040504	-0.272747	The gene infertile crescent is referred to in FlyBase by the symbol Dmel\ifc (CG9078, FBgn0001941). It is a protein_coding_gene from Drosophila melanogaster. There is experimental evidence that it has the molecular function: sphingolipid delta-4 desaturase activity. There is experimental evidence that it is involved in the biological process: spindle assembly involved in male meiosis; spermatogen…	FBtr0079179	FlyBase	The gene infertile crescent is referred to in FlyBase by the symbol Dmel\ifc (CG9078, FBgn0001941). It is a protein_coding_gene from Drosophila melanogaster. There is experimental evidence that it has the molecular function: sphingolipid delta-4 desaturase activity. There is experimental evidence that it is involved in the biological process: spindle assembly involved in male meiosis; spermatogen…	chr2L	+	5986348	5988854	18130882	24
18130886	FBtr0079175	eIF-4a-RA,FBgn0001942	11.8433	11.8756	11.8175	11.8655	11.8123	11.8529	11.8637	11.878	11.8961	11.8819	11.8869	11.8798	0.983828	-0.00194	0.97755	0.00359	0.830098	0.03381	0.656731	0.03934	The gene Eukaryotic initiation factor 4a is referred to in FlyBase by the symbol Dmel\eIF-4a (CG9075, FBgn0001942). It is a protein_coding_gene from Drosophila melanogaster. Based on sequence similarity, it is predicted to have molecular function: translation initiation factor activity; RNA helicase activity. There is experimental evidence that it is involved in the biological process: centrosome…	FBtr0079175	FlyBase	The gene Eukaryotic initiation factor 4a is referred to in FlyBase by the symbol Dmel\eIF-4a (CG9075, FBgn0001942). It is a protein_coding_gene from Drosophila melanogaster. Based on sequence similarity, it is predicted to have molecular function: translation initiation factor activity; RNA helicase activity. There is experimental evidence that it is involved in the biological process: centrosome…	chr2L	+	5981764	5985793	18130886	22
18130896	FBtr0080541	Sos-RA,FBgn0001965	8.47694	8.70389	8.53507	8.45435	8.46012	8.49399	8.28196	8.49256	8.59416	8.44896	8.28294	8.49011	0.325028	-0.102481	0.777945	-0.048889	0.607363	-0.115741	0.564943	-0.0621493	The gene Son of sevenless is referred to in FlyBase by the symbol Dmel\Sos (CG7793, FBgn0001965). It is a protein_coding_gene from Drosophila melanogaster. There is experimental evidence that it has the molecular function: protein binding. There is experimental evidence that it is involved in the biological process: regulation of cell shape; negative regulation of S phase of mitotic cell cycle; t…	FBtr0080541	FlyBase	The gene Son of sevenless is referred to in FlyBase by the symbol Dmel\Sos (CG7793, FBgn0001965). It is a protein_coding_gene from Drosophila melanogaster. There is experimental evidence that it has the molecular function: protein binding. There is experimental evidence that it is involved in the biological process: regulation of cell shape; negative regulation of S phase of mitotic cell cycle; t…	chr2L	+	13813816	13819826	18130896	26
18130904	FBtr0080629	Pgant35A-RA,FBgn0001970	6.53918	6.37594	6.45693	6.78074	6.77411	6.85121	5.85609	6.28978	6.38488	6.64335	6.62203	6.35738	0.004007	0.344675	0.097023	0.364001	0.306737	-0.280428	0.048862	-0.261102	The gene Polypeptide N-acetylgalactosaminyltransferase 35A is referred to in FlyBase by the symbol Dmel\Pgant35A (CG7480, FBgn0001970). It is a protein_coding_gene from Drosophila melanogaster. There is experimental evidence that it has the molecular function: polypeptide N-acetylgalactosaminyltransferase activity. There is experimental evidence that it is involved in the biological process: olig…	FBtr0080629	FlyBase	The gene Polypeptide N-acetylgalactosaminyltransferase 35A is referred to in FlyBase by the symbol Dmel\Pgant35A (CG7480, FBgn0001970). It is a protein_coding_gene from Drosophila melanogaster. There is experimental evidence that it has the molecular function: polypeptide N-acetylgalactosaminyltransferase activity. There is experimental evidence that it is involved in the biological process: olig…	chr2L	+	14359252	14361411	18130904	19
18130906	FBtr0080696	l(2)35Bd-RA,FBgn0001974	8.40153	8.35749	8.42948	8.77047	8.8612	8.66681	8.45599	8.35315	8.21485	8.70449	8.62485	8.72533	0.00346	0.369996	0.012992	0.34356	0.779069	-0.0548377	0.440544	-0.0812737	The gene lethal (2) 35Bd is referred to in FlyBase by the symbol Dmel\l(2)35Bd (CG3688, FBgn0001974). It is a protein_coding_gene from Drosophila melanogaster. Based on sequence similarity, it is predicted to have molecular function: mRNA (guanine-N7-)-methyltransferase activity; RNA binding. Based on sequence similarity, it is predicted to be involved in the biological process: mRNA capping. 11 …	FBtr0080696	FlyBase	The gene lethal (2) 35Bd is referred to in FlyBase by the symbol Dmel\l(2)35Bd (CG3688, FBgn0001974). It is a protein_coding_gene from Drosophila melanogaster. Based on sequence similarity, it is predicted to have molecular function: mRNA (guanine-N7-)-methyltransferase activity; RNA binding. Based on sequence similarity, it is predicted to be involved in the biological process: mRNA capping. 11 …	chr2L	+	15009939	15011764	18130906	26
18130909	FBtr0080705	stc-RB,FBgn0001978	7.79286	7.61916	7.4959	7.22481	7.32617	7.31436	7.21618	7.49508	7.30407	7.27367	7.42616	7.29545	0.013051	-0.347526	0.97075	-0.006684	0.154033	-0.297528	0.682534	0.0433137	The gene shuttle craft is referred to in FlyBase by the symbol Dmel\stc (CG3647, FBgn0001978). It is a protein_coding_gene from Drosophila melanogaster. Based on sequence similarity, it is predicted to have molecular function: sequence-specific DNA binding transcription factor activity. Based on sequence similarity, it is predicted to be involved in the biological process: regulation of transcrip…	FBtr0080705	FlyBase	The gene shuttle craft is referred to in FlyBase by the symbol Dmel\stc (CG3647, FBgn0001978). It is a protein_coding_gene from Drosophila melanogaster. Based on sequence similarity, it is predicted to have molecular function: sequence-specific DNA binding transcription factor activity. Based on sequence similarity, it is predicted to be involved in the biological process: regulation of transcrip…	chr2L	+	15113480	15118069	18130909	24
18130915	FBtr0080734	esg-RA,FBgn0001981	5.42759	5.63055	5.82742	5.80682	5.61728	5.89627	6.6254	5.76835	5.87396	5.53213	5.64539	5.78623	0.374818	0.144935	0.160747	-0.43465	0.300934	0.460716	0.387187	-0.118869	The gene escargot is referred to in FlyBase by the symbol Dmel\esg (CG3758, FBgn0001981). It is a protein_coding_gene from Drosophila melanogaster. There is experimental evidence that it has the molecular function: RNA polymerase II core promoter proximal region sequence-specific DNA binding transcription factor activity involved in negative regulation of transcription. There is experimental evid…	FBtr0080734	FlyBase	The gene escargot is referred to in FlyBase by the symbol Dmel\esg (CG3758, FBgn0001981). It is a protein_coding_gene from Drosophila melanogaster. There is experimental evidence that it has the molecular function: RNA polymerase II core promoter proximal region sequence-specific DNA binding transcription factor activity involved in negative regulation of transcription. There is experimental evid…	chr2L	+	15333864	15336150	18130915	20
18130917	FBtr0080760	l(2)35Df-RA,FBgn0001986	8.66272	8.35779	8.4397	7.0187	7.10698	7.19993	8.05241	8.11048	8.16422	7.75519	7.99715	7.85287	1.2e-05	-1.3782	0.057288	-0.240628	0.048527	-0.377703	0.000133	0.759866	The gene lethal (2) 35Df is referred to in FlyBase by the symbol Dmel\l(2)35Df (CG4152, FBgn0001986). It is a protein_coding_gene from Drosophila melanogaster. Based on sequence similarity, it is predicted to have molecular function: ATP-dependent RNA helicase activity. There is experimental evidence that it is involved in the biological process: neurogenesis. 11 alleles are reported. The phenoty…	FBtr0080760	FlyBase	The gene lethal (2) 35Df is referred to in FlyBase by the symbol Dmel\l(2)35Df (CG4152, FBgn0001986). It is a protein_coding_gene from Drosophila melanogaster. Based on sequence similarity, it is predicted to have molecular function: ATP-dependent RNA helicase activity. There is experimental evidence that it is involved in the biological process: neurogenesis. 11 alleles are reported. The phenoty…	chr2L	+	15752253	15755905	18130917	24
18130920	FBtr0332021	Ca-alpha1D-RF,FBgn0001991	4.28679	4.41449	4.39426	4.1801	4.1779	4.12423	4.03775	4.06562	4.2899	3.9747	4.03449	4.1451	0.034247	-0.204439	0.58443	-0.0796587	0.177561	-0.234095	0.267734	-0.109314	The gene Ca2+-channel protein alpha1 subunit D is referred to in FlyBase by the symbol Dmel\Ca-alpha1D (CG4894, FBgn0001991). It is a protein_coding_gene from Drosophila melanogaster. Based on sequence similarity, it is predicted to have molecular function: voltage-gated calcium channel activity. There is experimental evidence that it is involved in the biological process: epithelial fluid transp…	FBtr0332021	FlyBase	The gene Ca2+-channel protein alpha1 subunit D is referred to in FlyBase by the symbol Dmel\Ca-alpha1D (CG4894, FBgn0001991). It is a protein_coding_gene from Drosophila melanogaster. Based on sequence similarity, it is predicted to have molecular function: voltage-gated calcium channel activity. There is experimental evidence that it is involved in the biological process: epithelial fluid transp…	chr2L	+	16165831	16190540	18130920	37
18130962	FBtr0080828	Cyp303a1-RA,FBgn0001992	3.60844	3.53148	3.60409	3.7978	3.67248	3.67816	3.58732	3.72736	3.59516	3.69818	3.64768	3.42576	0.142917	0.134808	0.770901	-0.0460747	0.741054	0.0552747	0.311729	-0.125608	The gene Cyp303a1 is referred to in FlyBase by the symbol Dmel\Cyp303a1 (CG4163, FBgn0001992). It is a protein_coding_gene from Drosophila melanogaster. Based on sequence similarity, it is predicted to have molecular function: electron carrier activity. There is experimental evidence that it is involved in the biological process: sensory organ development. 10 alleles are reported. The phenotypes …	FBtr0080828	FlyBase	The gene Cyp303a1 is referred to in FlyBase by the symbol Dmel\Cyp303a1 (CG4163, FBgn0001992). It is a protein_coding_gene from Drosophila melanogaster. Based on sequence similarity, it is predicted to have molecular function: electron carrier activity. There is experimental evidence that it is involved in the biological process: sensory organ development. 10 alleles are reported. The phenotypes …	chr2L	+	16294207	16295997	18130962	23
18130964	FBtr0081143	Catsup-RA,FBgn0002022	9.66096	9.72753	9.61625	9.40752	9.23508	9.20441	9.48157	9.56192	9.50799	9.2594	9.46373	9.25925	0.004016	-0.38591	0.114307	-0.189697	0.24249	-0.151087	0.731332	0.0451257	The gene Catecholamines up is referred to in FlyBase by the symbol Dmel\Catsup (CG10449, FBgn0002022). It is a protein_coding_gene from Drosophila melanogaster. There is experimental evidence that it has the molecular function: enzyme regulator activity. There is experimental evidence that it is involved in the biological process: regulation of catecholamine metabolic process; ovarian nurse cell …	FBtr0081143	FlyBase	The gene Catecholamines up is referred to in FlyBase by the symbol Dmel\Catsup (CG10449, FBgn0002022). It is a protein_coding_gene from Drosophila melanogaster. There is experimental evidence that it has the molecular function: enzyme regulator activity. There is experimental evidence that it is involved in the biological process: regulation of catecholamine metabolic process; ovarian nurse cell …	chr2L	+	19041714	19043614	18130964	23
18130967	FBtr0081155	CG10561-RA,FBgn0002036	5.83698	5.9403	5.67851	6.00587	6.19654	6.20863	5.52869	5.92596	5.6654	5.95689	5.84818	5.88036	0.024465	0.318415	0.232538	0.188462	0.67672	-0.111915	0.039782	-0.241868	This gene is referred to in FlyBase by the symbol Dmel\CG10561 (FBgn0002036). It is a protein_coding_gene from Drosophila melanogaster. An electronic pipeline based on InterPro domains suggests that it has the molecular function: oxidoreductase activity. An electronic pipeline based on InterPro domains suggests that it is involved in the biological process: oxidation-reduction process. 3 alleles …	FBtr0081155	FlyBase	This gene is referred to in FlyBase by the symbol Dmel\CG10561 (FBgn0002036). It is a protein_coding_gene from Drosophila melanogaster. An electronic pipeline based on InterPro domains suggests that it has the molecular function: oxidoreductase activity. An electronic pipeline based on InterPro domains suggests that it is involved in the biological process: oxidation-reduction process. 3 alleles …	chr2L	+	19114401	19116571	18130967	26
18130971	FBtr0081244	swm-RA,FBgn0002044	8.90273	8.95928	8.80894	9.23762	9.22965	9.21607	8.66547	8.7886	8.85667	8.92895	8.96344	9.01531	0.003414	0.337465	0.081355	0.198986	0.455053	-0.120072	0.010366	-0.258551	The gene second mitotic wave missing is referred to in FlyBase by the symbol Dmel\swm (CG10084, FBgn0002044). It is a protein_coding_gene from Drosophila melanogaster. An electronic pipeline based on InterPro domains suggests that it has the molecular function: nucleotide binding; zinc ion binding; nucleic acid binding. There is experimental evidence that it is involved in the biological process:…	FBtr0081244	FlyBase	The gene second mitotic wave missing is referred to in FlyBase by the symbol Dmel\swm (CG10084, FBgn0002044). It is a protein_coding_gene from Drosophila melanogaster. An electronic pipeline based on InterPro domains suggests that it has the molecular function: nucleotide binding; zinc ion binding; nucleic acid binding. There is experimental evidence that it is involved in the biological process:…	chr2L	+	19493251	19497978	18130971	31
18130980	FBtr0080738	lace-RA,FBgn0002524	9.95807	9.75933	9.97663	10.5471	10.546	10.5001	10.3113	10.2236	10.2616	10.2848	10.3811	10.3532	0.000274	0.633053	0.481654	0.0742367	0.03274	0.367476	0.043735	-0.19134	The gene lace is referred to in FlyBase by the symbol Dmel\lace (CG4162, FBgn0002524). It is a protein_coding_gene from Drosophila melanogaster. There is experimental evidence that it has the molecular function: serine C-palmitoyltransferase activity. There is experimental evidence that it is involved in the biological process: imaginal disc development; sphingolipid biosynthetic process. 33 alle…	FBtr0080738	FlyBase	The gene lace is referred to in FlyBase by the symbol Dmel\lace (CG4162, FBgn0002524). It is a protein_coding_gene from Drosophila melanogaster. There is experimental evidence that it has the molecular function: serine C-palmitoyltransferase activity. There is experimental evidence that it is involved in the biological process: imaginal disc development; sphingolipid biosynthetic process. 33 alle…	chr2L	+	15499110	15505018	18130980	28
18130985	FBtr0079100	Lam-RA,FBgn0002525	10.1916	10.1165	10.0743	9.31787	9.5326	9.24667	9.6793	9.7054	9.87369	9.73405	9.77016	9.82723	0.000209	-0.761749	0.859763	0.0243507	0.027434	-0.374665	0.005341	0.411435	The gene Lamin is referred to in FlyBase by the symbol Dmel\Lam (CG6944, FBgn0002525). It is a protein_coding_gene from Drosophila melanogaster. There is experimental evidence that it has the molecular function: protein binding. There is experimental evidence for 12 unique biological process terms, many of which group under: anatomical structure development; cellular component organization or bio…	FBtr0079100	FlyBase	The gene Lamin is referred to in FlyBase by the symbol Dmel\Lam (CG6944, FBgn0002525). It is a protein_coding_gene from Drosophila melanogaster. There is experimental evidence that it has the molecular function: protein binding. There is experimental evidence for 12 unique biological process terms, many of which group under: anatomical structure development; cellular component organization or bio…	chr2L	+	5542544	5546642	18130985	26
18130992	FBtr0078025	Lsp1beta-RA,FBgn0002563	9.9609	10.5591	10.3427	8.8026	8.40492	8.52495	10.1649	10.2709	9.3866	8.38514	7.65627	8.45979	7.5e-05	-1.71009	0.001459	-1.77374	0.504297	-0.346773	0.160662	-0.410425	The gene Larval serum protein 1 beta is referred to in FlyBase by the symbol Dmel\Lsp1beta (CG4178, FBgn0002563). It is a protein_coding_gene from Drosophila melanogaster. It is reported to have molecular function: nutrient reservoir activity. There is experimental evidence that it is involved in the biological process: lateral inhibition. 6 alleles are reported. The phenotypes of these alleles a…	FBtr0078025	FlyBase	The gene Larval serum protein 1 beta is referred to in FlyBase by the symbol Dmel\Lsp1beta (CG4178, FBgn0002563). It is a protein_coding_gene from Drosophila melanogaster. It is reported to have molecular function: nutrient reservoir activity. There is experimental evidence that it is involved in the biological process: lateral inhibition. 6 alleles are reported. The phenotypes of these alleles a…	chr2L	+	898644	901316	18130992	17
18130995	FBtr0111123	lt-RC,FBgn0002566	8.73769	8.91069	8.77852	8.78618	8.72191	8.77526	8.74923	9.04299	8.91752	8.73984	8.7168	8.57713	0.631636	-0.0478507	0.1079	-0.225321	0.654605	0.0942753	0.403594	-0.0831947	The gene light is referred to in FlyBase by the symbol Dmel\lt (CG18028, FBgn0002566). It is a protein_coding_gene from Drosophila melanogaster. An electronic pipeline based on InterPro domains suggests that it has the molecular function: zinc ion binding. There is experimental evidence that it is involved in the biological process: dsRNA transport; determination of adult lifespan; ommochrome bio…	FBtr0111123	FlyBase	The gene light is referred to in FlyBase by the symbol Dmel\lt (CG18028, FBgn0002566). It is a protein_coding_gene from Drosophila melanogaster. An electronic pipeline based on InterPro domains suggests that it has the molecular function: zinc ion binding. There is experimental evidence that it is involved in the biological process: dsRNA transport; determination of adult lifespan; ommochrome bio…	chr2L	+	22817519	22833492	18130995	24
18131009	FBtr0078056	RpLP1-RA,FBgn0002593	10.0927	9.98237	9.99838	9.49944	9.32471	9.36772	9.94047	10.1691	9.94303	9.81836	9.86724	10.0069	0.000211	-0.627194	0.389953	-0.120044	0.981096	-0.006945	0.001165	0.500205	The gene Ribosomal protein LP1 is referred to in FlyBase by the symbol Dmel\RpLP1 (CG4087, FBgn0002593). It is a protein_coding_gene from Drosophila melanogaster. Based on sequence similarity, it is predicted to have molecular function: structural constituent of ribosome. Based on sequence similarity, it is predicted to be involved in the biological process: translation. 3 alleles are reported. T…	FBtr0078056	FlyBase	The gene Ribosomal protein LP1 is referred to in FlyBase by the symbol Dmel\RpLP1 (CG4087, FBgn0002593). It is a protein_coding_gene from Drosophila melanogaster. Based on sequence similarity, it is predicted to have molecular function: structural constituent of ribosome. Based on sequence similarity, it is predicted to be involved in the biological process: translation. 3 alleles are reported. T…	chr2L	+	419952	420864	18131009	25
18131013	FBtr0080887	squ-RA,FBgn0002652	8.39063	8.34769	8.05043	6.89479	7.10299	6.57853	8.25154	8.57758	8.54121	7.94315	7.93558	8.07166	0.000121	-1.40415	0.00747	-0.473313	0.444057	0.193857	0.000131	1.12469	The gene squash is referred to in FlyBase by the symbol Dmel\squ (CG4711, FBgn0002652). It is a protein_coding_gene from Drosophila melanogaster. Its molecular function is unknown. There is experimental evidence that it is involved in the biological process: gene silencing by RNA; oogenesis; dorsal appendage formation. 9 alleles are reported. The phenotypes of these alleles are annotated with: eg…	FBtr0080887	FlyBase	The gene squash is referred to in FlyBase by the symbol Dmel\squ (CG4711, FBgn0002652). It is a protein_coding_gene from Drosophila melanogaster. Its molecular function is unknown. There is experimental evidence that it is involved in the biological process: gene silencing by RNA; oogenesis; dorsal appendage formation. 9 alleles are reported. The phenotypes of these alleles are annotated with: eg…	chr2L	+	16680056	16681655	18131013	22
18131018	FBtr0005674	mus201-RB,FBgn0002887	5.69252	5.74805	5.67673	6.1019	5.5267	5.88853	5.97462	5.68197	5.86671	5.55491	5.61193	5.84724	0.483813	0.133275	0.292405	-0.16974	0.448234	0.135335	0.416068	-0.167681	The gene mutagen-sensitive 201 is referred to in FlyBase by the symbol Dmel\mus201 (CG10890, FBgn0002887). It is a protein_coding_gene from Drosophila melanogaster. Based on sequence similarity, it is predicted to have molecular function: single-stranded DNA specific endodeoxyribonuclease activity. Based on sequence similarity, it is predicted to be involved in the biological process: base-excisi…	FBtr0005674	FlyBase	The gene mutagen-sensitive 201 is referred to in FlyBase by the symbol Dmel\mus201 (CG10890, FBgn0002887). It is a protein_coding_gene from Drosophila melanogaster. Based on sequence similarity, it is predicted to have molecular function: single-stranded DNA specific endodeoxyribonuclease activity. Based on sequence similarity, it is predicted to be involved in the biological process: base-excisi…	chr2L	+	8437411	8442352	18131018	25
18131026	FBtr0078023	ninaA-RA,FBgn0002936	6.71415	6.7808	6.88471	6.33698	6.14179	6.51007	6.8205	6.88464	6.89979	6.04974	6.05971	6.18933	0.007021	-0.46361	8.6e-05	-0.768715	0.636285	0.075089	0.10969	-0.230016	The gene neither inactivation nor afterpotential A is referred to in FlyBase by the symbol Dmel\ninaA (CG3966, FBgn0002936). It is a protein_coding_gene from Drosophila melanogaster. There is experimental evidence that it has the molecular function: cyclosporin A binding. There is experimental evidence that it is involved in the biological process: phototransduction; rhodopsin biosynthetic proces…	FBtr0078023	FlyBase	The gene neither inactivation nor afterpotential A is referred to in FlyBase by the symbol Dmel\ninaA (CG3966, FBgn0002936). It is a protein_coding_gene from Drosophila melanogaster. There is experimental evidence that it has the molecular function: cyclosporin A binding. There is experimental evidence that it is involved in the biological process: phototransduction; rhodopsin biosynthetic proces…	chr2L	+	877302	878270	18131026	22
18131029	FBtr0079436	ninaC-RB,FBgn0002938	4.37678	4.50531	4.6813	4.43012	4.53354	4.51695	4.55233	4.36911	4.46743	4.45736	4.2368	4.51891	0.83899	-0.0275937	0.711465	-0.058601	0.811092	-0.058176	0.473752	-0.0891833	The gene neither inactivation nor afterpotential C is referred to in FlyBase by the symbol Dmel\ninaC (CG5125, FBgn0002938). It is a protein_coding_gene from Drosophila melanogaster. There is experimental evidence that it has the molecular function: protein serine/threonine kinase activity; calmodulin binding; phosphatidylinositol binding. There is experimental evidence that it is involved in the…	FBtr0079436	FlyBase	The gene neither inactivation nor afterpotential C is referred to in FlyBase by the symbol Dmel\ninaC (CG5125, FBgn0002938). It is a protein_coding_gene from Drosophila melanogaster. There is experimental evidence that it has the molecular function: protein serine/threonine kinase activity; calmodulin binding; phosphatidylinositol binding. There is experimental evidence that it is involved in the…	chr2L	+	7377718	7384344	18131029	25
18131045	FBtr0081031	ninaD-RA,FBgn0002939	4.67599	4.66623	4.71767	4.71418	4.65818	4.7545	4.67083	4.56795	4.70877	4.8109	4.72878	4.65124	0.807962	0.022327	0.49642	0.0811197	0.831881	-0.0374437	0.84791	0.021349	The gene neither inactivation nor afterpotential D is referred to in FlyBase by the symbol Dmel\ninaD (CG31783, FBgn0002939). It is a protein_coding_gene from Drosophila melanogaster. There is experimental evidence that it has the molecular function: scavenger receptor activity. There is experimental evidence that it is involved in the biological process: carotenoid transport; phototransduction; …	FBtr0081031	FlyBase	The gene neither inactivation nor afterpotential D is referred to in FlyBase by the symbol Dmel\ninaD (CG31783, FBgn0002939). It is a protein_coding_gene from Drosophila melanogaster. There is experimental evidence that it has the molecular function: scavenger receptor activity. There is experimental evidence that it is involved in the biological process: carotenoid transport; phototransduction; …	chr2L	+	18081630	18083608	18131045	23
18131052	FBtr0079821	numb-RB,FBgn0002973	6.51488	6.59267	6.54002	6.70839	6.78545	6.66675	6.41298	6.42665	6.33155	7.02603	6.91688	7.17678	0.063651	0.171008	0.00055	0.649502	0.213893	-0.158797	0.015266	0.319698	The gene numb is referred to in FlyBase by the symbol Dmel\numb (CG3779, FBgn0002973). It is a protein_coding_gene from Drosophila melanogaster. There is experimental evidence that it has the molecular function: protein binding. There is experimental evidence for 12 unique biological process terms, many of which group under: anatomical structure development; biological regulation; organ developme…	FBtr0079821	FlyBase	The gene numb is referred to in FlyBase by the symbol Dmel\numb (CG3779, FBgn0002973). It is a protein_coding_gene from Drosophila melanogaster. There is experimental evidence that it has the molecular function: protein binding. There is experimental evidence for 12 unique biological process terms, many of which group under: anatomical structure development; biological regulation; organ developme…	chr2L	+	9437469	9463787	18131052	26
18131061	FBtr0079388	Pcp-RA,FBgn0003046	5.51273	5.65621	5.60489	5.9029	5.60914	5.93147	5.71762	5.19086	5.5793	5.58111	5.22663	5.61796	0.108817	0.223225	0.944271	-0.020693	0.770013	-0.0953513	0.069822	-0.339269	The gene Pupal cuticle protein is referred to in FlyBase by the symbol Dmel\Pcp (CG3440, FBgn0003046). It is a protein_coding_gene from Drosophila melanogaster. Based on sequence similarity, it is predicted to have molecular function: structural constituent of pupal chitin-based cuticle; structural constituent of chitin-based cuticle. The biological processes in which it is involved are not known…	FBtr0079388	FlyBase	The gene Pupal cuticle protein is referred to in FlyBase by the symbol Dmel\Pcp (CG3440, FBgn0003046). It is a protein_coding_gene from Drosophila melanogaster. Based on sequence similarity, it is predicted to have molecular function: structural constituent of pupal chitin-based cuticle; structural constituent of chitin-based cuticle. The biological processes in which it is involved are not known…	chr2L	+	7021682	7022473	18131061	24
18131064	FBtr0080001	pim-RA,FBgn0003087	6.46668	6.63033	6.37609	4.0843	4.16033	4.1382	6.75797	7.11163	7.07219	5.89492	5.98143	5.98071	0	-2.36342	0.000127	-1.02824	0.042626	0.489561	0	1.82474	The gene pimples is referred to in FlyBase by the symbol Dmel\pim (CG5052, FBgn0003087). It is a protein_coding_gene from Drosophila melanogaster. Its molecular function is unknown. There is experimental evidence for 12 unique biological process terms, many of which group under: anatomical structure development; cellular component organization or biogenesis; cell cycle; cell cycle process; multic…	FBtr0080001	FlyBase	The gene pimples is referred to in FlyBase by the symbol Dmel\pim (CG5052, FBgn0003087). It is a protein_coding_gene from Drosophila melanogaster. Its molecular function is unknown. There is experimental evidence for 12 unique biological process terms, many of which group under: anatomical structure development; cellular component organization or biogenesis; cell cycle; cell cycle process; multic…	chr2L	+	10362989	10364092	18131064	28
18131069	FBtr0081253	ref(2)P-RA,FBgn0003231	8.90322	8.81111	8.75031	9.67381	9.54123	9.62285	9.1002	9.14924	9.12841	9.25634	9.3576	9.3092	5.1e-05	0.791083	0.069907	0.181764	0.035151	0.304404	0.007327	-0.304916	The gene refractory to sigma P is referred to in FlyBase by the symbol Dmel\ref(2)P (CG10360, FBgn0003231). It is a protein_coding_gene from Drosophila melanogaster. An electronic pipeline based on InterPro domains suggests that it has the molecular function: zinc ion binding. It is reported to be involved in the biological process: viral infectious cycle. 51 alleles are reported. No phenotypic d…	FBtr0081253	FlyBase	The gene refractory to sigma P is referred to in FlyBase by the symbol Dmel\ref(2)P (CG10360, FBgn0003231). It is a protein_coding_gene from Drosophila melanogaster. An electronic pipeline based on InterPro domains suggests that it has the molecular function: zinc ion binding. It is reported to be involved in the biological process: viral infectious cycle. 51 alleles are reported. No phenotypic d…	chr2L	+	19542446	19545548	18131069	25
18131074	FBtr0078054	RpI135-RA,FBgn0003278	7.64678	7.2768	7.30307	5.03885	5.09506	5.41032	7.07442	7.07066	6.99613	6.56136	6.72407	6.41845	6e-06	-2.22747	0.003977	-0.479112	0.092428	-0.361811	2.3e-05	1.38655	The gene RNA polymerase I 135kD subunit is referred to in FlyBase by the symbol Dmel\RpI135 (CG4033, FBgn0003278). It is a protein_coding_gene from Drosophila melanogaster. Based on sequence similarity, it is predicted to have molecular function: DNA-directed RNA polymerase activity. There is experimental evidence that it is involved in the biological process: neurogenesis. 5 alleles are reported…	FBtr0078054	FlyBase	The gene RNA polymerase I 135kD subunit is referred to in FlyBase by the symbol Dmel\RpI135 (CG4033, FBgn0003278). It is a protein_coding_gene from Drosophila melanogaster. Based on sequence similarity, it is predicted to have molecular function: DNA-directed RNA polymerase activity. There is experimental evidence that it is involved in the biological process: neurogenesis. 5 alleles are reported…	chr2L	+	404305	407969	18131074	25
18131078	FBtr0307104	CG43355-RB,FBgn0263087	3.79759	3.74114	3.80513	3.99203	3.82871	4.09185	3.67391	4.03787	3.79696	3.96525	3.8118	3.86303	0.096911	0.18958	0.807051	0.0437793	0.832248	0.054961	0.458046	-0.09084	This gene is referred to in FlyBase by the symbol Dmel\CG43355 (FBgn0263087). It is a protein_coding_gene from Drosophila melanogaster. Its molecular function is unknown. The biological processes in which it is involved are not known. No alleles are reported. It has 3 annotated transcripts and 3 annotated polypeptides. Gene sequence location is 2L:11484707..11486949.	FBtr0307104	FlyBase	This gene is referred to in FlyBase by the symbol Dmel\CG43355 (FBgn0263087). It is a protein_coding_gene from Drosophila melanogaster. Its molecular function is unknown. The biological processes in which it is involved are not known. No alleles are reported. It has 3 annotated transcripts and 3 annotated polypeptides. Gene sequence location is 2L:11484707..11486949.	chr2L	+	11484707	11486949	18131078	30
18131085	FBtr0081234	RanGap-RA,FBgn0003346	9.11586	8.89373	9.02916	7.93016	7.95417	8.00288	8.91402	8.96876	9.09644	8.69531	8.83798	8.85543	1.5e-05	-1.05052	0.105434	-0.196832	0.93887	-0.019843	2.3e-05	0.83384	The gene Ran GTPase activating protein is referred to in FlyBase by the symbol Dmel\RanGap (CG9999, FBgn0003346). It is a protein_coding_gene from Drosophila melanogaster. There is experimental evidence that it has the molecular function: Ran GTPase activator activity. There is experimental evidence that it is involved in the biological process: neurogenesis. 28 alleles are reported. The phenotyp…	FBtr0081234	FlyBase	The gene Ran GTPase activating protein is referred to in FlyBase by the symbol Dmel\RanGap (CG9999, FBgn0003346). It is a protein_coding_gene from Drosophila melanogaster. There is experimental evidence that it has the molecular function: Ran GTPase activator activity. There is experimental evidence that it is involved in the biological process: neurogenesis. 28 alleles are reported. The phenotyp…	chr2L	+	19442041	19447322	18131085	30
18131092	FBtr0077393	Sgs1-RA,FBgn0003372	3.33756	3.47552	3.46566	3.21227	3.18631	3.26483	3.17266	3.22681	3.22747	3.05667	3.11296	3.07934	0.039223	-0.205107	0.188757	-0.125988	0.111425	-0.217265	0.122219	-0.138146	The gene Salivary gland secretion 1 is referred to in FlyBase by the symbol Dmel\Sgs1 (CG3047, FBgn0003372). It is a protein_coding_gene from Drosophila melanogaster. It is reported to have molecular function: structural molecule activity. It is reported to be involved in the biological process: puparial adhesion. 11 alleles are reported. No phenotypic data is available. It has one annotated tran…	FBtr0077393	FlyBase	The gene Salivary gland secretion 1 is referred to in FlyBase by the symbol Dmel\Sgs1 (CG3047, FBgn0003372). It is a protein_coding_gene from Drosophila melanogaster. It is reported to have molecular function: structural molecule activity. It is reported to be involved in the biological process: puparial adhesion. 11 alleles are reported. No phenotypic data is available. It has one annotated tran…	chr2L	+	4937409	4941424	18131092	21
18131095	FBtr0089274	Shaw-RA,FBgn0003386	5.57877	6.01876	6.08107	6.11791	5.83904	6.08403	6.05256	5.73901	5.9914	5.80671	5.69689	5.8035	0.553428	0.120787	0.266897	-0.158624	0.938498	0.034788	0.061903	-0.244623	The gene Shaker cognate w is referred to in FlyBase by the symbol Dmel\Shaw (CG2822, FBgn0003386). It is a protein_coding_gene from Drosophila melanogaster. It is reported to have molecular function: voltage-gated potassium channel activity. There is experimental evidence that it is involved in the biological process: sleep. 10 alleles are reported. The phenotypes of these alleles are annotated w…	FBtr0089274	FlyBase	The gene Shaker cognate w is referred to in FlyBase by the symbol Dmel\Shaw (CG2822, FBgn0003386). It is a protein_coding_gene from Drosophila melanogaster. It is reported to have molecular function: voltage-gated potassium channel activity. There is experimental evidence that it is involved in the biological process: sleep. 10 alleles are reported. The phenotypes of these alleles are annotated w…	chr2L	+	3718185	3729145	18131095	18
18131109	FBtr0077499	slp1-RA,FBgn0003430	4.30578	4.32338	4.45849	4.25847	4.1831	4.2315	4.39113	4.19148	4.15457	4.12573	4.23658	4.30967	0.145121	-0.138192	0.891868	-0.0217343	0.527496	-0.116819	0.997921	-0.000361333	The gene sloppy paired 1 is referred to in FlyBase by the symbol Dmel\slp1 (CG16738, FBgn0003430). It is a protein_coding_gene from Drosophila melanogaster. There is experimental evidence that it has the molecular function: sequence-specific distal enhancer binding RNA polymerase II transcription factor activity. There is experimental evidence that it is involved in the biological process: heart …	FBtr0077499	FlyBase	The gene sloppy paired 1 is referred to in FlyBase by the symbol Dmel\slp1 (CG16738, FBgn0003430). It is a protein_coding_gene from Drosophila melanogaster. There is experimental evidence that it has the molecular function: sequence-specific distal enhancer binding RNA polymerase II transcription factor activity. There is experimental evidence that it is involved in the biological process: heart …	chr2L	+	3825680	3827137	18131109	19
18131111	FBtr0078129	smo-RA,FBgn0003444	8.25372	8.1359	7.99201	8.43844	8.70694	8.4418	8.08387	7.97509	8.03886	8.35678	8.4978	8.50305	0.013619	0.401847	0.002905	0.419936	0.608637	-0.094606	0.567197	-0.076517	The gene smoothened is referred to in FlyBase by the symbol Dmel\smo (CG11561, FBgn0003444). It is a protein_coding_gene from Drosophila melanogaster. There is experimental evidence that it has the molecular function: protein binding. There is experimental evidence that it is involved in the biological process: blastoderm segmentation; smoothened signaling pathway; eye-antennal disc morphogenesis…	FBtr0078129	FlyBase	The gene smoothened is referred to in FlyBase by the symbol Dmel\smo (CG11561, FBgn0003444). It is a protein_coding_gene from Drosophila melanogaster. There is experimental evidence that it has the molecular function: protein binding. There is experimental evidence that it is involved in the biological process: blastoderm segmentation; smoothened signaling pathway; eye-antennal disc morphogenesis…	chr2L	+	277587	282167	18131111	28
18131118	FBtr0081352	spir-RA,FBgn0003475	7.25443	6.61603	6.73077	6.36421	6.46225	6.42894	7.50457	7.13676	7.27495	6.94746	6.71087	7.0405	0.049427	-0.448609	0.032951	-0.405816	0.204645	0.438351	0.003364	0.481144	The gene spire is referred to in FlyBase by the symbol Dmel\spir (CG10076, FBgn0003475). It is a protein_coding_gene from Drosophila melanogaster. There is experimental evidence that it has the molecular function: protein binding; microtubule binding. There is experimental evidence that it is involved in the biological process: chorion-containing eggshell formation; actin filament-based process; …	FBtr0081352	FlyBase	The gene spire is referred to in FlyBase by the symbol Dmel\spir (CG10076, FBgn0003475). It is a protein_coding_gene from Drosophila melanogaster. There is experimental evidence that it has the molecular function: protein binding; microtubule binding. There is experimental evidence that it is involved in the biological process: chorion-containing eggshell formation; actin filament-based process; …	chr2L	+	20311219	20348386	18131118	36
18131139	FBtr0077822	Su(dx)-RB,FBgn0003557	8.57692	8.78293	8.66142	9.6736	9.7278	9.69239	8.5608	8.64484	8.60622	8.78501	8.89677	8.74602	1.4e-05	1.02417	0.061191	0.205314	0.686459	-0.0698053	1.2e-05	-0.888665	The gene Suppressor of deltex is referred to in FlyBase by the symbol Dmel\Su(dx) (CG4244, FBgn0003557). It is a protein_coding_gene from Drosophila melanogaster. There is experimental evidence that it has the molecular function: Notch binding. There is experimental evidence that it is involved in the biological process: negative regulation of Notch signaling pathway; receptor internalization; im…	FBtr0077822	FlyBase	The gene Suppressor of deltex is referred to in FlyBase by the symbol Dmel\Su(dx) (CG4244, FBgn0003557). It is a protein_coding_gene from Drosophila melanogaster. There is experimental evidence that it has the molecular function: Notch binding. There is experimental evidence that it is involved in the biological process: negative regulation of Notch signaling pathway; receptor internalization; im…	chr2L	+	2037802	2044373	18131139	23
18131149	FBtr0085906	tsh-RA,FBgn0003866	4.47338	4.67	4.62102	4.57337	4.59857	4.78085	5.03134	4.85537	5.0444	4.64342	4.35516	4.58327	0.607675	0.0627963	0.008298	-0.449751	0.033888	0.388901	0.364916	-0.123646	The gene teashirt is referred to in FlyBase by the symbol Dmel\tsh (CG1374, FBgn0003866). It is a protein_coding_gene from Drosophila melanogaster. There is experimental evidence that it has the molecular function: RNA polymerase II core promoter proximal region sequence-specific DNA binding transcription factor activity involved in negative regulation of transcription. There is experimental evid…	FBtr0085906	FlyBase	The gene teashirt is referred to in FlyBase by the symbol Dmel\tsh (CG1374, FBgn0003866). It is a protein_coding_gene from Drosophila melanogaster. There is experimental evidence that it has the molecular function: RNA polymerase II core promoter proximal region sequence-specific DNA binding transcription factor activity involved in negative regulation of transcription. There is experimental evid…	chr2L	+	21828593	21837011	18131149	25
18131153	FBtr0081293	FBgn0003923	2.66102	2.6372	2.59181	2.60338	2.71915	2.65355	2.75649	2.80463	2.70055	2.85019	2.67375	2.63977	0.758767	0.0286857	0.816007	-0.0326507	0.334451	0.12388	0.582644	0.0625433	The gene small nuclear RNA U2 at 38ABb is referred to in FlyBase by the symbol Dmel\snRNA:U2:38ABb (CR32878, FBgn0003923). It is a snRNA_gene from Drosophila melanogaster. Its molecular function is unknown. Based on sequence similarity, it is predicted to be involved in the biological process: nuclear mRNA splicing, via spliceosome. One allele is reported. No phenotypic data is available. It has …	FBtr0081293	FlyBase	The gene small nuclear RNA U2 at 38ABb is referred to in FlyBase by the symbol Dmel\snRNA:U2:38ABb (CR32878, FBgn0003923). It is a snRNA_gene from Drosophila melanogaster. Its molecular function is unknown. Based on sequence similarity, it is predicted to be involved in the biological process: nuclear mRNA splicing, via spliceosome. One allele is reported. No phenotypic data is available. It has …	chr2L	+	19812646	19812836	18131153	10
18131155	FBtr0077928	FBgn0003926	4.22834	4.52587	4.75232	4.62434	4.39283	4.6556	4.34202	4.36242	4.58384	4.60929	4.49072	4.60037	0.789953	0.055413	0.29344	0.13737	0.841392	-0.072749	0.952008	0.009208	The gene small nuclear RNA U3 at 22A is referred to in FlyBase by the symbol Dmel\snRNA:U3:22A (CR31927, FBgn0003926). It is a snRNA_gene from Drosophila melanogaster. Its molecular function is unknown. It is reported to be involved in the biological process: nuclear mRNA splicing, via spliceosome. No alleles are reported. It has one annotated transcript. Summary of modENCODE Temporal Expression …	FBtr0077928	FlyBase	The gene small nuclear RNA U3 at 22A is referred to in FlyBase by the symbol Dmel\snRNA:U3:22A (CR31927, FBgn0003926). It is a snRNA_gene from Drosophila melanogaster. Its molecular function is unknown. It is reported to be involved in the biological process: nuclear mRNA splicing, via spliceosome. No alleles are reported. It has one annotated transcript. Summary of modENCODE Temporal Expression …	chr2L	+	1432711	1432921	18131155	24
18131157	FBtr0081292	FBgn0003931	3.97027	3.23724	3.25991	3.21011	3.30193	3.1794	3.55039	3.18787	3.60472	3.20472	3.18047	3.07278	0.315225	-0.25866	0.088629	-0.295007	0.94928	-0.041477	0.436703	-0.0778237	The gene small nuclear RNA U4 at 38AB is referred to in FlyBase by the symbol Dmel\snRNA:U4:38AB (CR32879, FBgn0003931). It is a snRNA_gene from Drosophila melanogaster. Its molecular function is unknown. Based on sequence similarity, it is predicted to be involved in the biological process: nuclear mRNA splicing, via spliceosome. No alleles are reported. It has one annotated transcript. Summary …	FBtr0081292	FlyBase	The gene small nuclear RNA U4 at 38AB is referred to in FlyBase by the symbol Dmel\snRNA:U4:38AB (CR32879, FBgn0003931). It is a snRNA_gene from Drosophila melanogaster. Its molecular function is unknown. Based on sequence similarity, it is predicted to be involved in the biological process: nuclear mRNA splicing, via spliceosome. No alleles are reported. It has one annotated transcript. Summary …	chr2L	+	19810734	19810875	18131157	15
18131159	FBtr0077658	FBgn0003934	2.5719	2.59606	2.61584	2.5424	2.67018	2.53024	2.59393	2.72971	2.40219	2.53116	2.48754	2.68339	0.894194	-0.0136597	0.967921	-0.00791433	0.945835	-0.019322	0.918319	-0.0135767	The gene small nuclear RNA U5 at 23DE is referred to in FlyBase by the symbol Dmel\snRNA:U5:23D (CR32999, FBgn0003934). It is a snRNA_gene from Drosophila melanogaster. Its molecular function is unknown. Based on sequence similarity, it is predicted to be involved in the biological process: nuclear mRNA splicing, via spliceosome. No alleles are reported. It has one annotated transcript. Summary o…	FBtr0077658	FlyBase	The gene small nuclear RNA U5 at 23DE is referred to in FlyBase by the symbol Dmel\snRNA:U5:23D (CR32999, FBgn0003934). It is a snRNA_gene from Drosophila melanogaster. Its molecular function is unknown. Based on sequence similarity, it is predicted to be involved in the biological process: nuclear mRNA splicing, via spliceosome. No alleles are reported. It has one annotated transcript. Summary o…	chr2L	+	3048701	3048831	18131159	8
18131161	FBtr0080451	FBgn0003935	2.94009	2.91176	3.14873	3.004	3.04028	2.95478	3.07416	3.22769	3.35271	3.23604	3.22334	3.24372	0.996907	-0.000502	0.91599	0.016179	0.26912	0.217997	0.016428	0.234678	The gene small nuclear RNA U5 at 34AB is referred to in FlyBase by the symbol Dmel\snRNA:U5:34A (CR31853, FBgn0003935). It is a snRNA_gene from Drosophila melanogaster. Its molecular function is unknown. Based on sequence similarity, it is predicted to be involved in the biological process: nuclear mRNA splicing, via spliceosome. One allele is reported. No phenotypic data is available. It has one…	FBtr0080451	FlyBase	The gene small nuclear RNA U5 at 34AB is referred to in FlyBase by the symbol Dmel\snRNA:U5:34A (CR31853, FBgn0003935). It is a snRNA_gene from Drosophila melanogaster. Its molecular function is unknown. Based on sequence similarity, it is predicted to be involved in the biological process: nuclear mRNA splicing, via spliceosome. One allele is reported. No phenotypic data is available. It has one…	chr2L	+	13244848	13244974	18131161	10
18131163	FBtr0077470	RpL40-RA,FBgn0003941	10.2765	10.1898	10.2803	10.1188	10.0492	9.88061	10.175	10.4529	10.3461	10.2234	10.3384	10.3143	0.046087	-0.232666	0.832451	-0.03265	0.706976	0.07583	0.026641	0.275846	The gene Ribosomal protein L40 is referred to in FlyBase by the symbol Dmel\RpL40 (CG2960, FBgn0003941). It is a protein_coding_gene from Drosophila melanogaster. Based on sequence similarity, it is predicted to have molecular function: structural constituent of ribosome. Based on sequence similarity, it is predicted to be involved in the biological process: ubiquitin-dependent protein catabolic …	FBtr0077470	FlyBase	The gene Ribosomal protein L40 is referred to in FlyBase by the symbol Dmel\RpL40 (CG2960, FBgn0003941). It is a protein_coding_gene from Drosophila melanogaster. Based on sequence similarity, it is predicted to have molecular function: structural constituent of ribosome. Based on sequence similarity, it is predicted to be involved in the biological process: ubiquitin-dependent protein catabolic …	chr2L	+	4227642	4228563	18131163	23
18131166	FBtr0080016	RpS27A-RA,FBgn0003942	11.3057	11.328	11.3002	11.1724	11.0635	11.1312	11.4396	11.3413	11.5057	11.3116	11.4498	11.3296	0.037526	-0.1889	0.597382	-0.0651667	0.394844	0.117547	0.025563	0.24128	The gene Ribosomal protein S27A is referred to in FlyBase by the symbol Dmel\RpS27A (CG5271, FBgn0003942). It is a protein_coding_gene from Drosophila melanogaster. Based on sequence similarity, it is predicted to have molecular function: structural constituent of ribosome. Based on sequence similarity, it is predicted to be involved in the biological process: translation. 7 alleles are reported.…	FBtr0080016	FlyBase	The gene Ribosomal protein S27A is referred to in FlyBase by the symbol Dmel\RpS27A (CG5271, FBgn0003942). It is a protein_coding_gene from Drosophila melanogaster. Based on sequence similarity, it is predicted to have molecular function: structural constituent of ribosome. Based on sequence similarity, it is predicted to be involved in the biological process: translation. 7 alleles are reported.…	chr2L	+	10408352	10410456	18131166	15
18131170	FBtr0079486	Uro-RA,FBgn0003961	4.57084	4.57322	4.6392	4.35114	4.55587	4.89353	4.44224	4.50084	4.51039	4.46036	4.71796	4.52895	0.978885	0.00575933	0.523035	0.0845987	0.384816	-0.10993	0.888647	-0.0310903	The gene Urate oxidase is referred to in FlyBase by the symbol Dmel\Uro (CG7171, FBgn0003961). It is a protein_coding_gene from Drosophila melanogaster. Based on sequence similarity, it is predicted to have molecular function: urate oxidase activity. It is reported to be involved in the biological process: allantoin biosynthetic process. 3 alleles are reported. No phenotypic data is available. It…	FBtr0079486	FlyBase	The gene Urate oxidase is referred to in FlyBase by the symbol Dmel\Uro (CG7171, FBgn0003961). It is a protein_coding_gene from Drosophila melanogaster. Based on sequence similarity, it is predicted to have molecular function: urate oxidase activity. It is reported to be involved in the biological process: allantoin biosynthetic process. 3 alleles are reported. No phenotypic data is available. It…	chr2L	+	7780085	7781415	18131170	25
18131173	FBtr0310027	ush-RB,FBgn0003963	10.2845	10.2081	10.2894	10.9599	10.9926	10.8924	10.3223	10.2465	10.4657	10.4966	10.3862	10.5179	5.8e-05	0.687663	0.324701	0.122077	0.625376	0.08415	0.000598	-0.481437	The gene u-shaped is referred to in FlyBase by the symbol Dmel\ush (CG2762, FBgn0003963). It is a protein_coding_gene from Drosophila melanogaster. There is experimental evidence that it has the molecular function: protein binding; transcription factor binding; RNA polymerase II activating transcription factor binding. There is experimental evidence for 12 unique biological process terms, many of…	FBtr0310027	FlyBase	The gene u-shaped is referred to in FlyBase by the symbol Dmel\ush (CG2762, FBgn0003963). It is a protein_coding_gene from Drosophila melanogaster. There is experimental evidence that it has the molecular function: protein binding; transcription factor binding; RNA polymerase II activating transcription factor binding. There is experimental evidence for 12 unique biological process terms, many of…	chr2L	+	490835	540560	18131173	29
18131184	FBtr0079171	Vm26Ab-RA,FBgn0003980	5.43658	5.3654	5.56846	5.78456	5.57717	5.74568	5.41946	5.6001	5.47682	5.52862	5.78138	5.47372	0.048503	0.245655	0.540028	0.0957827	0.848612	0.0419773	0.445181	-0.107895	The gene Vitelline membrane 26Ab is referred to in FlyBase by the symbol Dmel\Vm26Ab (CG9046, FBgn0003980). It is a protein_coding_gene from Drosophila melanogaster. It is reported to have molecular function: structural constituent of vitelline membrane. There is experimental evidence that it is involved in the biological process: chorion-containing eggshell formation; egg activation. 7 alleles a…	FBtr0079171	FlyBase	The gene Vitelline membrane 26Ab is referred to in FlyBase by the symbol Dmel\Vm26Ab (CG9046, FBgn0003980). It is a protein_coding_gene from Drosophila melanogaster. It is reported to have molecular function: structural constituent of vitelline membrane. There is experimental evidence that it is involved in the biological process: chorion-containing eggshell formation; egg activation. 7 alleles a…	chr2L	+	5957004	5957628	18131184	23
18131186	FBtr0079432	wg-RA,FBgn0004009	4.94381	4.89628	4.97468	5.09464	4.99637	4.96051	5.08921	4.85876	5.1981	5.03288	4.87682	4.98379	0.384021	0.0789167	0.597842	-0.0841917	0.596598	0.110433	0.620773	-0.0526757	The gene wingless is referred to in FlyBase by the symbol Dmel\wg (CG4889, FBgn0004009). It is a protein_coding_gene from Drosophila melanogaster. There is experimental evidence that it has the molecular function: frizzled-2 binding; eukaryotic cell surface binding; glycosaminoglycan binding; extracellular matrix binding. There is experimental evidence for 56 unique biological process terms, many…	FBtr0079432	FlyBase	The gene wingless is referred to in FlyBase by the symbol Dmel\wg (CG4889, FBgn0004009). It is a protein_coding_gene from Drosophila melanogaster. There is experimental evidence that it has the molecular function: frizzled-2 binding; eukaryotic cell surface binding; glycosaminoglycan binding; extracellular matrix binding. There is experimental evidence for 56 unique biological process terms, many…	chr2L	+	7307161	7316265	18131186	22
18131192	FBtr0079525	mts-RA,FBgn0004177	11.3243	11.3554	11.3618	11.5942	11.5332	11.5908	11.2992	11.339	11.278	11.4454	11.4655	11.4402	0.014894	0.225543	0.126468	0.144963	0.779616	-0.0417833	0.158255	-0.122363	The gene microtubule star is referred to in FlyBase by the symbol Dmel\mts (CG7109, FBgn0004177). It is a protein_coding_gene from Drosophila melanogaster. There is experimental evidence that it has the molecular function: phosphatase regulator activity; protein serine/threonine phosphatase activity. There is experimental evidence for 21 unique biological process terms, many of which group under:…	FBtr0079525	FlyBase	The gene microtubule star is referred to in FlyBase by the symbol Dmel\mts (CG7109, FBgn0004177). It is a protein_coding_gene from Drosophila melanogaster. There is experimental evidence that it has the molecular function: phosphatase regulator activity; protein serine/threonine phosphatase activity. There is experimental evidence for 21 unique biological process terms, many of which group under:…	chr2L	+	7827743	7832745	18131192	20
18131197	FBtr0080443	FBgn0004192	5.37608	5.28874	5.1974	4.94393	5.25443	4.94722	5.58257	5.27644	5.34963	5.11656	5.50365	5.41118	0.095659	-0.238881	0.779883	-0.0590787	0.586538	0.115469	0.098687	0.295271	The gene small nuclear RNA U2 at 34ABb is referred to in FlyBase by the symbol Dmel\snRNA:U2:34ABb (CR31854, FBgn0004192). It is a snRNA_gene from Drosophila melanogaster. Its molecular function is unknown. Based on sequence similarity, it is predicted to be involved in the biological process: nuclear mRNA splicing, via spliceosome. One allele is reported. No phenotypic data is available. It has …	FBtr0080443	FlyBase	The gene small nuclear RNA U2 at 34ABb is referred to in FlyBase by the symbol Dmel\snRNA:U2:34ABb (CR31854, FBgn0004192). It is a snRNA_gene from Drosophila melanogaster. Its molecular function is unknown. Based on sequence similarity, it is predicted to be involved in the biological process: nuclear mRNA splicing, via spliceosome. One allele is reported. No phenotypic data is available. It has …	chr2L	+	13215839	13216030	18131197	25
18131199	FBtr0081332	neb-RA,FBgn0004374	7.28901	7.71639	7.25157	5.88406	5.60787	5.81969	7.27864	7.4006	7.12238	6.5736	6.74632	6.64206	3.5e-05	-1.64845	0.001165	-0.613212	0.616095	-0.151783	7.5e-05	0.883456	The gene nebbish is referred to in FlyBase by the symbol Dmel\neb (CG10718, FBgn0004374). It is a protein_coding_gene from Drosophila melanogaster. There is experimental evidence that it has the molecular function: protein phosphatase 1 binding. There is experimental evidence that it is involved in the biological process: mitotic chromosome condensation; mitotic cell cycle, embryonic; meiosis; ov…	FBtr0081332	FlyBase	The gene nebbish is referred to in FlyBase by the symbol Dmel\neb (CG10718, FBgn0004374). It is a protein_coding_gene from Drosophila melanogaster. There is experimental evidence that it has the molecular function: protein phosphatase 1 binding. There is experimental evidence that it is involved in the biological process: mitotic chromosome condensation; mitotic cell cycle, embryonic; meiosis; ov…	chr2L	+	20075757	20089698	18131199	21
18131202	FBtr0080392	pdm2-RB,FBgn0004394	5.3956	5.15836	5.10616	5.55081	5.41399	5.70783	5.48511	5.26887	5.42123	5.22551	5.11604	5.29439	0.033746	0.33751	0.157745	-0.179755	0.393171	0.171699	0.016722	-0.345565	The gene POU domain protein 2 is referred to in FlyBase by the symbol Dmel\pdm2 (CG12287, FBgn0004394). It is a protein_coding_gene from Drosophila melanogaster. There is experimental evidence that it has the molecular function: RNA polymerase II core promoter proximal region sequence-specific DNA binding transcription factor activity involved in positive regulation of transcription. There is exp…	FBtr0080392	FlyBase	The gene POU domain protein 2 is referred to in FlyBase by the symbol Dmel\pdm2 (CG12287, FBgn0004394). It is a protein_coding_gene from Drosophila melanogaster. There is experimental evidence that it has the molecular function: RNA polymerase II core promoter proximal region sequence-specific DNA binding transcription factor activity involved in positive regulation of transcription. There is exp…	chr2L	+	12657829	12686313	18131202	28
18131209	FBtr0079975	me31B-RA,FBgn0004419	9.6043	9.43999	9.49274	9.63925	9.57986	9.57146	9.41556	9.44774	9.5237	9.52786	9.66103	9.52618	0.369709	0.0845123	0.322345	0.109356	0.779409	-0.050009	0.813245	-0.0251657	The gene maternal expression at 31B is referred to in FlyBase by the symbol Dmel\me31B (CG4916, FBgn0004419). It is a protein_coding_gene from Drosophila melanogaster. There is experimental evidence that it has the molecular function: RNA binding. There is experimental evidence that it is involved in the biological process: cytoplasmic mRNA processing body assembly; mitotic cell cycle G2/M transi…	FBtr0079975	FlyBase	The gene maternal expression at 31B is referred to in FlyBase by the symbol Dmel\me31B (CG4916, FBgn0004419). It is a protein_coding_gene from Drosophila melanogaster. There is experimental evidence that it has the molecular function: RNA binding. There is experimental evidence that it is involved in the biological process: cytoplasmic mRNA processing body assembly; mitotic cell cycle G2/M transi…	chr2L	+	10239326	10242172	18131209	30
18131216	FBtr0077828	GlyP-RA,FBgn0004507	8.14115	8.09331	8.01715	7.35526	7.17994	7.42299	7.52641	7.69984	7.46176	8.26601	7.88729	8.07832	0.000133	-0.764473	0.008061	0.514542	0.009615	-0.5212	0.000621	0.757814	The gene Glycogen phosphorylase is referred to in FlyBase by the symbol Dmel\GlyP (CG7254, FBgn0004507). It is a protein_coding_gene from Drosophila melanogaster. There is experimental evidence that it has the molecular function: glycogen phosphorylase activity; pyridoxal phosphate binding; protein homodimerization activity. There is experimental evidence that it is involved in the biological pro…	FBtr0077828	FlyBase	The gene Glycogen phosphorylase is referred to in FlyBase by the symbol Dmel\GlyP (CG7254, FBgn0004507). It is a protein_coding_gene from Drosophila melanogaster. There is experimental evidence that it has the molecular function: glycogen phosphorylase activity; pyridoxal phosphate binding; protein homodimerization activity. There is experimental evidence that it is involved in the biological pro…	chr2L	+	2130815	2137296	18131216	22
18131222	FBtr0077500	slp2-RA,FBgn0004567	3.61768	3.49489	3.54786	3.48691	3.62132	3.77175	3.53634	3.65621	3.67654	3.59732	3.6687	3.59038	0.549217	0.073182	0.97675	-0.00422867	0.668857	0.0695523	0.957835	-0.00785833	The gene sloppy paired 2 is referred to in FlyBase by the symbol Dmel\slp2 (CG2939, FBgn0004567). It is a protein_coding_gene from Drosophila melanogaster. It is reported to have molecular function: sequence-specific DNA binding transcription factor activity. Based on sequence similarity, it is predicted to be involved in the biological process: regulation of transcription, DNA-dependent. 10 alle…	FBtr0077500	FlyBase	The gene sloppy paired 2 is referred to in FlyBase by the symbol Dmel\slp2 (CG2939, FBgn0004567). It is a protein_coding_gene from Drosophila melanogaster. It is reported to have molecular function: sequence-specific DNA binding transcription factor activity. Based on sequence similarity, it is predicted to be involved in the biological process: regulation of transcription, DNA-dependent. 10 alle…	chr2L	+	3836842	3839201	18131222	21
18131224	FBtr0078059	ex-RA,FBgn0004583	9.48276	9.4126	9.45612	9.31233	9.33336	9.27316	9.29847	9.55014	9.46022	9.28987	9.36735	9.33504	0.087733	-0.14421	0.40483	-0.105529	0.954855	-0.0142123	0.79973	0.0244683	The gene expanded is referred to in FlyBase by the symbol Dmel\ex (CG4114, FBgn0004583). It is a protein_coding_gene from Drosophila melanogaster. There is experimental evidence that it has the molecular function: protein binding. There is experimental evidence for 17 unique biological process terms, many of which group under: biological regulation; regulation of biological process; anatomical st…	FBtr0078059	FlyBase	The gene expanded is referred to in FlyBase by the symbol Dmel\ex (CG4114, FBgn0004583). It is a protein_coding_gene from Drosophila melanogaster. There is experimental evidence that it has the molecular function: protein binding. There is experimental evidence for 17 unique biological process terms, many of which group under: biological regulation; regulation of biological process; anatomical st…	chr2L	+	431227	448701	18131224	26
18131232	FBtr0078047	Plc21C-RA,FBgn0004611	7.57036	8.20005	7.60177	6.78961	6.84894	6.85434	7.85208	7.94831	7.90645	8.60261	8.41534	8.65301	0.00165	-0.959761	0.000474	0.65471	0.781346	0.111552	1e-06	1.72602	The gene Phospholipase C at 21C is referred to in FlyBase by the symbol Dmel\Plc21C (CG4574, FBgn0004611). It is a protein_coding_gene from Drosophila melanogaster. Based on sequence similarity, it is predicted to have molecular function: phosphatidylinositol phospholipase C activity. There is experimental evidence that it is involved in the biological process: flight behavior. 16 alleles are rep…	FBtr0078047	FlyBase	The gene Phospholipase C at 21C is referred to in FlyBase by the symbol Dmel\Plc21C (CG4574, FBgn0004611). It is a protein_coding_gene from Drosophila melanogaster. Based on sequence similarity, it is predicted to have molecular function: phosphatidylinositol phospholipase C activity. There is experimental evidence that it is involved in the biological process: flight behavior. 16 alleles are rep…	chr2L	+	305931	347862	18131232	38
18131253	FBtr0079106	GluRIIA-RI,FBgn0004620	4.75735	4.72008	4.64184	4.8263	4.68327	4.59602	4.7201	4.67176	4.41331	4.48693	4.60664	4.56055	0.971888	-0.00455967	0.756778	-0.05035	0.614728	-0.1047	0.18069	-0.15049	The gene Glutamate receptor IIA is referred to in FlyBase by the symbol Dmel\GluRIIA (CG6992, FBgn0004620). It is a protein_coding_gene from Drosophila melanogaster. There is experimental evidence that it has the molecular function: glutamate receptor activity. There is experimental evidence that it is involved in the biological process: synaptic transmission; regulation of neurotransmitter secre…	FBtr0079106	FlyBase	The gene Glutamate receptor IIA is referred to in FlyBase by the symbol Dmel\GluRIIA (CG6992, FBgn0004620). It is a protein_coding_gene from Drosophila melanogaster. There is experimental evidence that it has the molecular function: glutamate receptor activity. There is experimental evidence that it is involved in the biological process: synaptic transmission; regulation of neurotransmitter secre…	chr2L	+	5555074	5558994	18131253	22
18131267	FBtr0080915	mdy-RA,FBgn0004797	7.22229	7.26526	7.52601	7.7925	7.79058	7.84573	6.72381	6.86908	6.73355	7.51393	7.54536	7.65051	0.003363	0.471749	0.0001	0.794453	0.013486	-0.562373	0.02163	-0.239669	The gene midway is referred to in FlyBase by the symbol Dmel\mdy (CG31991, FBgn0004797). It is a protein_coding_gene from Drosophila melanogaster. There is experimental evidence that it has the molecular function: diacylglycerol O-acyltransferase activity. There is experimental evidence that it is involved in the biological process: wing disc development; regulation of nurse cell apoptosis; oogen…	FBtr0080915	FlyBase	The gene midway is referred to in FlyBase by the symbol Dmel\mdy (CG31991, FBgn0004797). It is a protein_coding_gene from Drosophila melanogaster. There is experimental evidence that it has the molecular function: diacylglycerol O-acyltransferase activity. There is experimental evidence that it is involved in the biological process: wing disc development; regulation of nurse cell apoptosis; oogen…	chr2L	+	16816660	16826964	18131267	26
18131281	FBtr0080700	Su(H)-RA,FBgn0004837	8.12812	8.22598	8.10241	7.93901	8.03701	8.00774	8.09854	7.99198	8.2023	8.1143	8.07104	8.20009	0.09237	-0.15758	0.825921	0.030872	0.777881	-0.0545637	0.165078	0.133888	The gene Suppressor of Hairless is referred to in FlyBase by the symbol Dmel\Su(H) (CG3497, FBgn0004837). It is a protein_coding_gene from Drosophila melanogaster. There is experimental evidence that it has the molecular function: RNA polymerase II core promoter proximal region sequence-specific DNA binding transcription factor activity involved in negative regulation of transcription; protein bi…	FBtr0080700	FlyBase	The gene Suppressor of Hairless is referred to in FlyBase by the symbol Dmel\Su(H) (CG3497, FBgn0004837). It is a protein_coding_gene from Drosophila melanogaster. There is experimental evidence that it has the molecular function: RNA polymerase II core promoter proximal region sequence-specific DNA binding transcription factor activity involved in negative regulation of transcription; protein bi…	chr2L	+	15039496	15043335	18131281	25
18131286	FBtr0079346	Hrb27C-RA,FBgn0004838	10.2402	10.1442	10.1585	10.1626	10.1732	10.1249	9.96527	10.2599	10.1136	10.1042	10.1084	10.1609	0.763294	-0.0273367	0.944852	0.011555	0.748655	-0.0680283	0.753581	-0.0291367	The gene Heterogeneous nuclear ribonucleoprotein at 27C is referred to in FlyBase by the symbol Dmel\Hrb27C (CG10377, FBgn0004838). It is a protein_coding_gene from Drosophila melanogaster. There is experimental evidence that it has the molecular function: protein binding; mRNA 3'-UTR binding; single-stranded DNA binding. There is experimental evidence that it is involved in the biological proces…	FBtr0079346	FlyBase	The gene Heterogeneous nuclear ribonucleoprotein at 27C is referred to in FlyBase by the symbol Dmel\Hrb27C (CG10377, FBgn0004838). It is a protein_coding_gene from Drosophila melanogaster. There is experimental evidence that it has the molecular function: protein binding; mRNA 3'-UTR binding; single-stranded DNA binding. There is experimental evidence that it is involved in the biological proces…	chr2L	+	6920704	6932057	18131286	23
18131300	FBtr0077490	bowl-RB,FBgn0004893	3.79724	3.7185	3.74399	3.81872	3.77491	3.90099	3.69211	3.66652	3.91344	3.86639	3.64103	3.64903	0.380883	0.078299	0.822932	-0.0385437	0.987907	0.004115	0.333038	-0.112728	The gene brother of odd with entrails limited is referred to in FlyBase by the symbol Dmel\bowl (CG10021, FBgn0004893). It is a protein_coding_gene from Drosophila melanogaster. Based on sequence similarity, it is predicted to have molecular function: sequence-specific DNA binding RNA polymerase II transcription factor activity. There is experimental evidence that it is involved in the biological…	FBtr0077490	FlyBase	The gene brother of odd with entrails limited is referred to in FlyBase by the symbol Dmel\bowl (CG10021, FBgn0004893). It is a protein_coding_gene from Drosophila melanogaster. Based on sequence similarity, it is predicted to have molecular function: sequence-specific DNA binding RNA polymerase II transcription factor activity. There is experimental evidence that it is involved in the biological…	chr2L	+	3771198	3784121	18131300	25
18131310	FBtr0080025	TfIIB-RA,FBgn0004915	7.822	7.89693	7.92573	7.79151	7.75137	7.83332	7.96042	7.98218	8.01931	7.92659	7.86879	7.99406	0.301546	-0.089484	0.598651	-0.0574913	0.414929	0.105754	0.146537	0.137747	The gene Transcription factor IIB is referred to in FlyBase by the symbol Dmel\TfIIB (CG5193, FBgn0004915). It is a protein_coding_gene from Drosophila melanogaster. There is experimental evidence that it has the molecular function: transcription factor binding. There is experimental evidence that it is involved in the biological process: transcriptional start site selection at RNA polymerase II …	FBtr0080025	FlyBase	The gene Transcription factor IIB is referred to in FlyBase by the symbol Dmel\TfIIB (CG5193, FBgn0004915). It is a protein_coding_gene from Drosophila melanogaster. There is experimental evidence that it has the molecular function: transcription factor binding. There is experimental evidence that it is involved in the biological process: transcriptional start site selection at RNA polymerase II …	chr2L	+	10431344	10432999	18131310	26
18131315	FBtr0089437	Sam-S-RE,FBgn0005278	8.2239	8.16634	8.13083	6.04223	6.11876	6.05157	8.10041	8.19905	8.15546	7.47856	7.4287	7.6592	0	-2.10284	0.000551	-0.629487	0.909861	-0.022053	2e-06	1.4513	The gene S-adenosylmethionine Synthetase is referred to in FlyBase by the symbol Dmel\Sam-S (CG2674, FBgn0005278). It is a protein_coding_gene from Drosophila melanogaster. Based on sequence similarity, it is predicted to have molecular function: methionine adenosyltransferase activity. There is experimental evidence that it is involved in the biological process: chaeta development; wing disc dev…	FBtr0089437	FlyBase	The gene S-adenosylmethionine Synthetase is referred to in FlyBase by the symbol Dmel\Sam-S (CG2674, FBgn0005278). It is a protein_coding_gene from Drosophila melanogaster. Based on sequence similarity, it is predicted to have molecular function: methionine adenosyltransferase activity. There is experimental evidence that it is involved in the biological process: chaeta development; wing disc dev…	chr2L	+	106903	114432	18131315	35
18131334	FBtr0079946	RpL7-RA,FBgn0005593	11.9929	12.0094	11.9844	11.7737	11.7421	11.6994	11.869	12.0579	12.0402	11.9036	12.0886	11.9854	0.007988	-0.257153	0.983714	0.00350667	0.978839	-0.00652333	0.022351	0.254137	The gene Ribosomal protein L7 is referred to in FlyBase by the symbol Dmel\RpL7 (CG4897, FBgn0005593). It is a protein_coding_gene from Drosophila melanogaster. Based on sequence similarity, it is predicted to have molecular function: structural constituent of ribosome. There is experimental evidence that it is involved in the biological process: mitotic spindle elongation; mitotic spindle organi…	FBtr0079946	FlyBase	The gene Ribosomal protein L7 is referred to in FlyBase by the symbol Dmel\RpL7 (CG4897, FBgn0005593). It is a protein_coding_gene from Drosophila melanogaster. Based on sequence similarity, it is predicted to have molecular function: structural constituent of ribosome. There is experimental evidence that it is involved in the biological process: mitotic spindle elongation; mitotic spindle organi…	chr2L	+	10201101	10202145	18131334	22
18131338	FBtr0080281	Cry-RA,FBgn0005664	6.84965	6.90149	6.80864	7.02189	6.97476	7.06245	7.08524	6.36883	6.90896	6.93532	6.70625	6.80319	0.064093	0.166438	0.931787	0.027241	0.894612	-0.0655833	0.070457	-0.20478	The gene Crystallin is referred to in FlyBase by the symbol Dmel\Cry (CG16963, FBgn0005664). It is a protein_coding_gene from Drosophila melanogaster. There is experimental evidence that it has the molecular function: structural constituent of eye lens. The biological processes in which it is involved are not known. 3 alleles are reported. No phenotypic data is available. It has one annotated tra…	FBtr0080281	FlyBase	The gene Crystallin is referred to in FlyBase by the symbol Dmel\Cry (CG16963, FBgn0005664). It is a protein_coding_gene from Drosophila melanogaster. There is experimental evidence that it has the molecular function: structural constituent of eye lens. The biological processes in which it is involved are not known. 3 alleles are reported. No phenotypic data is available. It has one annotated tra…	chr2L	+	11944141	11946756	18131338	24
18131341	FBtr0080643	noc-RA,FBgn0005771	8.06396	8.20075	8.13583	8.2534	8.41792	8.39534	9.02881	9.13919	9.08098	8.08201	7.84619	8.25254	0.041242	0.222039	0.000158	-1.02275	0.000374	0.949482	0.062432	-0.295307	The gene no ocelli is referred to in FlyBase by the symbol Dmel\noc (CG4491, FBgn0005771). It is a protein_coding_gene from Drosophila melanogaster. There is experimental evidence that it has the molecular function: protein binding. There is experimental evidence that it is involved in the biological process: inter-male aggressive behavior; eye-antennal disc development; cell proliferation; negat…	FBtr0080643	FlyBase	The gene no ocelli is referred to in FlyBase by the symbol Dmel\noc (CG4491, FBgn0005771). It is a protein_coding_gene from Drosophila melanogaster. There is experimental evidence that it has the molecular function: protein binding. There is experimental evidence that it is involved in the biological process: inter-male aggressive behavior; eye-antennal disc development; cell proliferation; negat…	chr2L	+	14490862	14494019	18131341	25
18131344	FBtr0077660	PpD6-RA,FBgn0005779	4.07583	4.16864	4.10184	4.18839	4.27489	4.17415	4.00259	4.14077	3.87517	4.15934	3.90702	3.91804	0.269467	0.0970393	0.953418	-0.0113753	0.540014	-0.109262	0.080349	-0.217677	The gene Protein phosphatase D6 is referred to in FlyBase by the symbol Dmel\PpD6 (CG8822, FBgn0005779). It is a protein_coding_gene from Drosophila melanogaster. Based on sequence similarity, it is predicted to have molecular function: protein serine/threonine phosphatase activity. Based on sequence similarity, it is predicted to be involved in the biological process: protein dephosphorylation. …	FBtr0077660	FlyBase	The gene Protein phosphatase D6 is referred to in FlyBase by the symbol Dmel\PpD6 (CG8822, FBgn0005779). It is a protein_coding_gene from Drosophila melanogaster. Based on sequence similarity, it is predicted to have molecular function: protein serine/threonine phosphatase activity. Based on sequence similarity, it is predicted to be involved in the biological process: protein dephosphorylation. …	chr2L	+	3109672	3110998	18131344	19
18131346	FBtr0081473	Acon-RB,FBgn0010100	10.2409	9.86839	10.1508	10.0869	10.0368	9.98034	9.93607	10.0566	10.1534	10.0099	10.0327	10.0826	0.729134	-0.0520353	0.964175	-0.00696933	0.909541	-0.0380043	0.950696	0.00706167	The gene Aconitase is referred to in FlyBase by the symbol Dmel\Acon (CG9244, FBgn0010100). It is a protein_coding_gene from Drosophila melanogaster. Based on sequence similarity, it is predicted to have molecular function: aconitate hydratase activity. An electronic pipeline based on InterPro domains suggests that it is involved in the biological process: tricarboxylic acid cycle. 21 alleles are…	FBtr0081473	FlyBase	The gene Aconitase is referred to in FlyBase by the symbol Dmel\Acon (CG9244, FBgn0010100). It is a protein_coding_gene from Drosophila melanogaster. Based on sequence similarity, it is predicted to have molecular function: aconitate hydratase activity. An electronic pipeline based on InterPro domains suggests that it is involved in the biological process: tricarboxylic acid cycle. 21 alleles are…	chr2L	+	21168616	21173017	18131346	23
18131352	FBtr0290237	Rbp9-RH,FBgn0010263	5.50446	5.11153	5.40387	5.04873	5.2572	5.05501	5.68775	5.59395	5.53903	4.96346	5.17541	4.96509	0.165751	-0.219638	0.001162	-0.572257	0.216027	0.266957	0.510871	-0.0856617	The gene RNA-binding protein 9 is referred to in FlyBase by the symbol Dmel\Rbp9 (CG3151, FBgn0010263). It is a protein_coding_gene from Drosophila melanogaster. Based on sequence similarity, it is predicted to have molecular function: mRNA binding. There is experimental evidence that it is involved in the biological process: establishment of blood-brain barrier. 28 alleles are reported. The phen…	FBtr0290237	FlyBase	The gene RNA-binding protein 9 is referred to in FlyBase by the symbol Dmel\Rbp9 (CG3151, FBgn0010263). It is a protein_coding_gene from Drosophila melanogaster. Based on sequence similarity, it is predicted to have molecular function: mRNA binding. There is experimental evidence that it is involved in the biological process: establishment of blood-brain barrier. 28 alleles are reported. The phen…	chr2L	+	2954762	2968434	18131352	30
18131365	FBtr0079542	Trf-RA,FBgn0010287	6.05829	6.02608	5.92331	5.27855	5.4984	5.6619	6.19693	6.14514	6.1387	5.947	5.77054	5.83322	0.00393	-0.522942	0.012197	-0.309999	0.234893	0.157696	0.02203	0.370638	The gene TBP-related factor is referred to in FlyBase by the symbol Dmel\Trf (CG7562, FBgn0010287). It is a protein_coding_gene from Drosophila melanogaster. There is experimental evidence that it has the molecular function: TFIIB-class transcription factor binding; transcription factor binding; TFIIA-class transcription factor binding; core promoter sequence-specific DNA binding; sequence-specif…	FBtr0079542	FlyBase	The gene TBP-related factor is referred to in FlyBase by the symbol Dmel\Trf (CG7562, FBgn0010287). It is a protein_coding_gene from Drosophila melanogaster. There is experimental evidence that it has the molecular function: TFIIB-class transcription factor binding; transcription factor binding; TFIIA-class transcription factor binding; core promoter sequence-specific DNA binding; sequence-specif…	chr2L	+	8072895	8073948	18131365	23
18131368	FBtr0081158	brat-RA,FBgn0010300	8.62229	8.84318	8.85356	8.50666	8.54871	8.39286	8.66822	8.79687	8.59539	9.09549	9.26654	9.21474	0.026227	-0.290265	0.00196	0.505426	0.679547	-0.086181	0.000102	0.709511	The gene brain tumor is referred to in FlyBase by the symbol Dmel\brat (CG10719, FBgn0010300). It is a protein_coding_gene from Drosophila melanogaster. There is experimental evidence that it has the molecular function: protein binding; translation repressor activity. There is experimental evidence for 16 unique biological process terms, many of which group under: anatomical structure development…	FBtr0081158	FlyBase	The gene brain tumor is referred to in FlyBase by the symbol Dmel\brat (CG10719, FBgn0010300). It is a protein_coding_gene from Drosophila melanogaster. There is experimental evidence that it has the molecular function: protein binding; translation repressor activity. There is experimental evidence for 16 unique biological process terms, many of which group under: anatomical structure development…	chr2L	+	19133816	19179758	18131368	29
18131379	FBtr0081194	pigeon-RA,FBgn0010309	5.6906	5.9424	5.6109	5.39243	5.2104	5.34946	6.04417	6.5036	6.12249	5.6859	5.3083	5.81601	0.009116	-0.430535	0.01832	-0.620016	0.091935	0.475453	0.11829	0.285972	The gene pigeon is referred to in FlyBase by the symbol Dmel\pigeon (CG10739, FBgn0010309). It is a protein_coding_gene from Drosophila melanogaster. Its molecular function is unknown. There is experimental evidence that it is involved in the biological process: olfactory learning; associative learning. 8 alleles are reported. The phenotype of these alleles is annotated with: synapse. It has 2 an…	FBtr0081194	FlyBase	The gene pigeon is referred to in FlyBase by the symbol Dmel\pigeon (CG10739, FBgn0010309). It is a protein_coding_gene from Drosophila melanogaster. Its molecular function is unknown. There is experimental evidence that it is involved in the biological process: olfactory learning; associative learning. 8 alleles are reported. The phenotype of these alleles is annotated with: synapse. It has 2 an…	chr2L	+	19186043	19189938	18131379	23
18131389	FBtr0079799	Cks30A-RA,FBgn0010314	9.79373	9.94795	9.73809	5.071	5.12405	5.19955	10.1289	10.2735	10.1298	9.08166	9.11225	9.15245	0	-4.69506	1.4e-05	-1.06198	0.042976	0.350844	0	3.98392	The gene Cyclin-dependent kinase subunit 30A is referred to in FlyBase by the symbol Dmel\Cks30A (CG3738, FBgn0010314). It is a protein_coding_gene from Drosophila melanogaster. There is experimental evidence that it has the molecular function: protein binding. There is experimental evidence that it is involved in the biological process: cyclin catabolic process; female meiosis; spindle assembly …	FBtr0079799	FlyBase	The gene Cyclin-dependent kinase subunit 30A is referred to in FlyBase by the symbol Dmel\Cks30A (CG3738, FBgn0010314). It is a protein_coding_gene from Drosophila melanogaster. There is experimental evidence that it has the molecular function: protein binding. There is experimental evidence that it is involved in the biological process: cyclin catabolic process; female meiosis; spindle assembly …	chr2L	+	9330767	9331981	18131389	25
18131392	FBtr0081461	betaInt-nu-RA,FBgn0010395	6.83124	6.75946	7.22476	4.61912	4.35271	4.61038	7.57986	7.66383	7.17723	7.91856	7.89734	8.22515	4e-06	-2.41108	0.021418	0.540045	0.103143	0.535151	0	3.48628	The gene betanu integrin is referred to in FlyBase by the symbol Dmel\betaInt-nu (CG1762, FBgn0010395). It is a protein_coding_gene from Drosophila melanogaster. It is reported to have molecular function: cell adhesion molecule binding; receptor activity. There is experimental evidence that it is involved in the biological process: olfactory behavior; melanotic encapsulation of foreign target. 12…	FBtr0081461	FlyBase	The gene betanu integrin is referred to in FlyBase by the symbol Dmel\betaInt-nu (CG1762, FBgn0010395). It is a protein_coding_gene from Drosophila melanogaster. It is reported to have molecular function: cell adhesion molecule binding; receptor activity. There is experimental evidence that it is involved in the biological process: olfactory behavior; melanotic encapsulation of foreign target. 12…	chr2L	+	21053033	21058044	18131392	30
18131399	FBtr0080092	Lrr47-RA,FBgn0010398	5.65755	5.78408	5.74979	6.09396	6.13578	5.90434	5.62204	5.88469	5.75883	5.74753	5.63057	5.89988	0.014796	0.314222	0.983714	0.004137	0.924928	0.0247183	0.043901	-0.285367	The gene Leucine-rich repeat 47 is referred to in FlyBase by the symbol Dmel\Lrr47 (CG6098, FBgn0010398). It is a protein_coding_gene from Drosophila melanogaster. Its molecular function is unknown. There is experimental evidence that it is involved in the biological process: lateral inhibition; neurogenesis. 4 alleles are reported. The phenotypes of these alleles are annotated with: trichogen ce…	FBtr0080092	FlyBase	The gene Leucine-rich repeat 47 is referred to in FlyBase by the symbol Dmel\Lrr47 (CG6098, FBgn0010398). It is a protein_coding_gene from Drosophila melanogaster. Its molecular function is unknown. There is experimental evidence that it is involved in the biological process: lateral inhibition; neurogenesis. 4 alleles are reported. The phenotypes of these alleles are annotated with: trichogen ce…	chr2L	+	10517335	10519269	18131399	25
18131403	FBtr0079978	Ror-RA,FBgn0010407	5.09338	4.92286	4.99869	4.95244	4.97423	5.16627	4.81667	4.55183	4.39127	4.871	4.82588	4.88242	0.838394	0.0260067	0.093182	0.273177	0.070821	-0.418387	0.119963	-0.171216	The gene Ror is referred to in FlyBase by the symbol Dmel\Ror (CG4926, FBgn0010407). It is a protein_coding_gene from Drosophila melanogaster. Based on sequence similarity, it is predicted to have molecular function: transmembrane receptor protein tyrosine kinase activity. There is experimental evidence that it is involved in the biological process: central nervous system development. 4 alleles a…	FBtr0079978	FlyBase	The gene Ror is referred to in FlyBase by the symbol Dmel\Ror (CG4926, FBgn0010407). It is a protein_coding_gene from Drosophila melanogaster. Based on sequence similarity, it is predicted to have molecular function: transmembrane receptor protein tyrosine kinase activity. There is experimental evidence that it is involved in the biological process: central nervous system development. 4 alleles a…	chr2L	+	10251838	10254686	18131403	30
18131412	FBtr0089268	tutl-RA,FBgn0010473	4.11697	4.36665	4.57799	5.25535	5.34353	5.45263	4.24029	4.08647	4.08915	4.69119	4.50469	4.93132	0.000268	0.996631	0.005244	0.570427	0.375107	-0.215232	0.001932	-0.641435	The gene turtle is referred to in FlyBase by the symbol Dmel\tutl (CG15427, FBgn0010473). It is a protein_coding_gene from Drosophila melanogaster. Its molecular function is unknown. There is experimental evidence that it is involved in the biological process: regulation of dendrite morphogenesis; dendrite self-avoidance; larval behavior; axon guidance; axonal defasciculation; lateral inhibition;…	FBtr0089268	FlyBase	The gene turtle is referred to in FlyBase by the symbol Dmel\tutl (CG15427, FBgn0010473). It is a protein_coding_gene from Drosophila melanogaster. Its molecular function is unknown. There is experimental evidence that it is involved in the biological process: regulation of dendrite morphogenesis; dendrite self-avoidance; larval behavior; axon guidance; axonal defasciculation; lateral inhibition;…	chr2L	+	4283147	4321233	18131412	32
18131430	FBtr0080292	dmGlut-RA,FBgn0010497	5.78598	5.41182	5.42844	10.9751	10.8346	10.8617	5.29262	5.20658	5.64329	9.06126	8.48798	8.67297	0	5.3484	2e-06	3.35991	0.613832	-0.161252	4e-06	-2.14974	The gene Dietary and metabolic glutamate transporter is referred to in FlyBase by the symbol Dmel\dmGlut (CG5304, FBgn0010497). It is a protein_coding_gene from Drosophila melanogaster. There is experimental evidence that it has the molecular function: sodium-dependent phosphate transmembrane transporter activity; high-affinity glutamate transmembrane transporter activity. There is experimental e…	FBtr0080292	FlyBase	The gene Dietary and metabolic glutamate transporter is referred to in FlyBase by the symbol Dmel\dmGlut (CG5304, FBgn0010497). It is a protein_coding_gene from Drosophila melanogaster. There is experimental evidence that it has the molecular function: sodium-dependent phosphate transmembrane transporter activity; high-affinity glutamate transmembrane transporter activity. There is experimental e…	chr2L	+	12027440	12034123	18131430	23
18131436	FBtr0079874	Bka-RA,FBgn0010520	6.1291	5.59862	5.65349	4.9283	4.97502	4.90833	5.68107	5.72367	5.59267	5.19407	5.57588	5.42867	0.001247	-0.85652	0.088525	-0.266261	0.691891	-0.127936	0.005774	0.462322	The gene Bekka is referred to in FlyBase by the symbol Dmel\Bka (CG4539, FBgn0010520). It is a protein_coding_gene from Drosophila melanogaster. Its molecular function is unknown. It is reported to be involved in the biological process: chromatin-mediated maintenance of transcription. 4 alleles are reported. No phenotypic data is available. It has one annotated transcript and one annotated polype…	FBtr0079874	FlyBase	The gene Bekka is referred to in FlyBase by the symbol Dmel\Bka (CG4539, FBgn0010520). It is a protein_coding_gene from Drosophila melanogaster. Its molecular function is unknown. It is reported to be involved in the biological process: chromatin-mediated maintenance of transcription. 4 alleles are reported. No phenotypic data is available. It has one annotated transcript and one annotated polype…	chr2L	+	9895281	9896104	18131436	23
18131439	FBtr0078013	dock-RA,FBgn0010583	8.21094	8.17506	8.31594	8.81156	8.95415	8.82301	7.77784	8.04452	8.07869	8.33001	8.18427	8.25077	0.000203	0.628933	0.051875	0.288	0.160797	-0.266959	0.000212	-0.607891	The gene dreadlocks is referred to in FlyBase by the symbol Dmel\dock (CG3727, FBgn0010583). It is a protein_coding_gene from Drosophila melanogaster. There is experimental evidence that it has the molecular function: insulin receptor binding. There is experimental evidence that it is involved in the biological process: insulin receptor signaling pathway; axon guidance. 34 alleles are reported. T…	FBtr0078013	FlyBase	The gene dreadlocks is referred to in FlyBase by the symbol Dmel\dock (CG3727, FBgn0010583). It is a protein_coding_gene from Drosophila melanogaster. There is experimental evidence that it has the molecular function: insulin receptor binding. There is experimental evidence that it is involved in the biological process: insulin receptor signaling pathway; axon guidance. 34 alleles are reported. T…	chr2L	+	825964	833245	18131439	26
18131447	FBtr0077840	l(2)s5379-RA,FBgn0010704	11.823	11.8424	11.9685	11.7322	11.6964	11.7046	11.886	11.9389	11.8677	11.7278	11.7736	11.7858	0.076057	-0.16693	0.163498	-0.135147	0.927135	0.0195533	0.561205	0.0513367	The gene lethal (2) s5379 is referred to in FlyBase by the symbol Dmel\l(2)s5379 (CG7085, FBgn0010704). It is a protein_coding_gene from Drosophila melanogaster. Its molecular function is unknown. The biological processes in which it is involved are not known. 3 alleles are reported. No phenotypic data is available. It has 3 annotated transcripts and 3 annotated polypeptides. Protein features are…	FBtr0077840	FlyBase	The gene lethal (2) s5379 is referred to in FlyBase by the symbol Dmel\l(2)s5379 (CG7085, FBgn0010704). It is a protein_coding_gene from Drosophila melanogaster. Its molecular function is unknown. The biological processes in which it is involved are not known. 3 alleles are reported. No phenotypic data is available. It has 3 annotated transcripts and 3 annotated polypeptides. Protein features are…	chr2L	+	2226523	2231099	18131447	30
18131454	FBtr0081410	dia-RA,FBgn0011202	8.07959	8.41761	7.97239	6.07165	6.21085	6.41836	8.0029	8.10368	7.91917	7.42468	7.35997	7.38043	1.3e-05	-1.92291	0.00034	-0.620221	0.572676	-0.147948	1.7e-05	1.15474	The gene diaphanous is referred to in FlyBase by the symbol Dmel\dia (CG1768, FBgn0011202). It is a protein_coding_gene from Drosophila melanogaster. There is experimental evidence that it has the molecular function: protein binding. There is experimental evidence for 20 unique biological process terms, many of which group under: cell cycle; anatomical structure development; cellular component or…	FBtr0081410	FlyBase	The gene diaphanous is referred to in FlyBase by the symbol Dmel\dia (CG1768, FBgn0011202). It is a protein_coding_gene from Drosophila melanogaster. There is experimental evidence that it has the molecular function: protein binding. There is experimental evidence for 20 unique biological process terms, many of which group under: cell cycle; anatomical structure development; cellular component or…	chr2L	+	20758147	20767536	18131454	24
18131464	FBtr0079847	pelo-RA,FBgn0011207	8.98123	8.81591	9.06904	8.33927	8.33246	8.47341	8.73638	8.97338	8.69517	8.60294	8.52711	8.4506	0.000855	-0.573679	0.053457	-0.27476	0.465013	-0.153747	0.166852	0.145172	The gene pelota is referred to in FlyBase by the symbol Dmel\pelo (CG3959, FBgn0011207). It is a protein_coding_gene from Drosophila melanogaster. Its molecular function is unknown. There is experimental evidence that it is involved in the biological process: germ-line stem cell maintenance; meiosis; meiotic nuclear envelope disassembly; male meiosis; meiotic spindle organization; female germ-lin…	FBtr0079847	FlyBase	The gene pelota is referred to in FlyBase by the symbol Dmel\pelo (CG3959, FBgn0011207). It is a protein_coding_gene from Drosophila melanogaster. Its molecular function is unknown. There is experimental evidence that it is involved in the biological process: germ-line stem cell maintenance; meiosis; meiotic nuclear envelope disassembly; male meiosis; meiotic spindle organization; female germ-lin…	chr2L	+	9700796	9708883	18131464	25
18131470	FBtr0079809	scat-RA,FBgn0011232	7.71271	7.77827	7.65683	7.50235	7.54851	7.53049	7.88191	7.83915	7.87085	7.49436	7.74465	7.63664	0.041132	-0.188823	0.054561	-0.238755	0.2463	0.148032	0.375735	0.0980993	The gene scattered is referred to in FlyBase by the symbol Dmel\scat (CG3766, FBgn0011232). It is a protein_coding_gene from Drosophila melanogaster. An electronic pipeline based on InterPro domains suggests that it has the molecular function: zinc ion binding. There is experimental evidence that it is involved in the biological process: spermatid development; sperm individualization. 6 alleles a…	FBtr0079809	FlyBase	The gene scattered is referred to in FlyBase by the symbol Dmel\scat (CG3766, FBgn0011232). It is a protein_coding_gene from Drosophila melanogaster. An electronic pipeline based on InterPro domains suggests that it has the molecular function: zinc ion binding. There is experimental evidence that it is involved in the biological process: spermatid development; sperm individualization. 6 alleles a…	chr2L	+	9431405	9435341	18131470	24
18131473	FBtr0080731	ms(2)35Ci-RA,FBgn0011239	3.33224	3.27395	3.47001	3.56743	3.8499	3.55245	3.3942	3.42291	3.34133	3.54238	3.60562	3.43612	0.043303	0.297859	0.19287	0.141893	0.900078	0.0274147	0.343691	-0.128552	The gene ms(2)35Ci is referred to in FlyBase by the symbol Dmel\ms(2)35Ci (CG31733, FBgn0011239). It is a protein_coding_gene from Drosophila melanogaster. Its molecular function is unknown. The biological processes in which it is involved are not known. 5 alleles are reported. No phenotypic data is available. It has 2 annotated transcripts and 2 annotated polypeptides. Summary of modENCODE Tempo…	FBtr0080731	FlyBase	The gene ms(2)35Ci is referred to in FlyBase by the symbol Dmel\ms(2)35Ci (CG31733, FBgn0011239). It is a protein_coding_gene from Drosophila melanogaster. Its molecular function is unknown. The biological processes in which it is involved are not known. 5 alleles are reported. No phenotypic data is available. It has 2 annotated transcripts and 2 annotated polypeptides. Summary of modENCODE Tempo…	chr2L	+	15292468	15294136	18131473	23
18131479	FBtr0078000	Hsp60B-RA,FBgn0011244	4.36639	4.10507	4.28716	4.39991	4.56512	4.57218	4.3221	3.93139	4.39853	4.57425	4.49161	4.50025	0.048503	0.259533	0.094222	0.3047	0.930103	-0.035534	0.939304	0.00963333	The gene Heat shock protein 60 related is referred to in FlyBase by the symbol Dmel\Hsp60B (CG2830, FBgn0011244). It is a protein_coding_gene from Drosophila melanogaster. Based on sequence similarity, it is predicted to have molecular function: ATPase activity, coupled; unfolded protein binding. There is experimental evidence that it is involved in the biological process: spermatid development. …	FBtr0078000	FlyBase	The gene Heat shock protein 60 related is referred to in FlyBase by the symbol Dmel\Hsp60B (CG2830, FBgn0011244). It is a protein_coding_gene from Drosophila melanogaster. Based on sequence similarity, it is predicted to have molecular function: ATPase activity, coupled; unfolded protein binding. There is experimental evidence that it is involved in the biological process: spermatid development. …	chr2L	+	728412	730564	18131479	17
18131481	FBtr0303877	Sema-1a-RD,FBgn0011259	7.33541	7.33789	7.25097	10.0185	10.1457	10.0334	7.27261	7.28588	7.33977	8.6385	8.53799	8.41952	0	2.75775	9e-06	1.23258	0.966414	-0.00866667	1e-06	-1.53384	The gene Sema-1a is referred to in FlyBase by the symbol Dmel\Sema-1a (CG18405, FBgn0011259). It is a protein_coding_gene from Drosophila melanogaster. There is experimental evidence that it has the molecular function: protein binding. There is experimental evidence that it is involved in the biological process: synapse assembly; synaptic target recognition; startle response; brain morphogenesis;…	FBtr0303877	FlyBase	The gene Sema-1a is referred to in FlyBase by the symbol Dmel\Sema-1a (CG18405, FBgn0011259). It is a protein_coding_gene from Drosophila melanogaster. There is experimental evidence that it has the molecular function: protein binding. There is experimental evidence that it is involved in the biological process: synapse assembly; synaptic target recognition; startle response; brain morphogenesis;…	chr2L	+	8542147	8671917	18131481	26
18131511	FBtr0310482	RpL13-RC,FBgn0011272	11.6895	11.6835	11.7128	11.3244	11.2413	11.3092	11.681	11.6959	11.6755	11.5079	11.5449	11.6277	0.000827	-0.40368	0.215164	-0.124007	0.952482	-0.0111233	0.012313	0.26855	The gene Ribosomal protein L13 is referred to in FlyBase by the symbol Dmel\RpL13 (CG4651, FBgn0011272). It is a protein_coding_gene from Drosophila melanogaster. Based on sequence similarity, it is predicted to have molecular function: structural constituent of ribosome. There is experimental evidence that it is involved in the biological process: mitotic spindle elongation; mitotic spindle orga…	FBtr0310482	FlyBase	The gene Ribosomal protein L13 is referred to in FlyBase by the symbol Dmel\RpL13 (CG4651, FBgn0011272). It is a protein_coding_gene from Drosophila melanogaster. Based on sequence similarity, it is predicted to have molecular function: structural constituent of ribosome. There is experimental evidence that it is involved in the biological process: mitotic spindle elongation; mitotic spindle orga…	chr2L	+	9967312	9968619	18131511	23
18131517	FBtr0077922	a5-RA,FBgn0011294	3.38697	3.41435	3.43503	3.36936	3.33304	3.44568	3.54156	3.36073	3.29103	3.29297	3.27183	3.32783	0.748047	-0.029426	0.430421	-0.100231	0.953973	-0.014342	0.349684	-0.0851467	The gene antennal protein 5 is referred to in FlyBase by the symbol Dmel\a5 (CG5430, FBgn0011294). It is a protein_coding_gene from Drosophila melanogaster. Based on sequence similarity, it is predicted to have molecular function: phosphatidylethanolamine binding. The biological processes in which it is involved are not known. 3 alleles are reported. No phenotypic data is available. It has one an…	FBtr0077922	FlyBase	The gene antennal protein 5 is referred to in FlyBase by the symbol Dmel\a5 (CG5430, FBgn0011294). It is a protein_coding_gene from Drosophila melanogaster. Based on sequence similarity, it is predicted to have molecular function: phosphatidylethanolamine binding. The biological processes in which it is involved are not known. 3 alleles are reported. No phenotypic data is available. It has one an…	chr2L	+	1329161	1329904	18131517	20
18131520	FBtr0077881	cpb-RA,FBgn0011570	7.85804	7.79138	7.85307	9.09637	8.92661	8.98556	8.04693	8.01567	7.99323	8.31305	8.51854	8.48543	5e-06	1.16868	0.003606	0.420401	0.132091	0.184444	0.00065	-0.56384	The gene capping protein beta is referred to in FlyBase by the symbol Dmel\cpb (CG17158, FBgn0011570). It is a protein_coding_gene from Drosophila melanogaster. Based on sequence similarity, it is predicted to have molecular function: actin binding. There is experimental evidence that it is involved in the biological process: wing disc development; regulation of lamellipodium assembly; border fol…	FBtr0077881	FlyBase	The gene capping protein beta is referred to in FlyBase by the symbol Dmel\cpb (CG17158, FBgn0011570). It is a protein_coding_gene from Drosophila melanogaster. Based on sequence similarity, it is predicted to have molecular function: actin binding. There is experimental evidence that it is involved in the biological process: wing disc development; regulation of lamellipodium assembly; border fol…	chr2L	+	1704902	1706962	18131520	28
18131525	FBtr0079931	Trp1-RA,FBgn0011584	8.70222	8.70006	8.53347	8.56893	8.63681	8.67672	8.77386	8.69037	8.78959	8.61089	8.51068	8.82262	0.875937	-0.0177647	0.474074	-0.103207	0.496314	0.106018	0.88848	0.020576	The gene Translocation protein 1 is referred to in FlyBase by the symbol Dmel\Trp1 (CG4758, FBgn0011584). It is a protein_coding_gene from Drosophila melanogaster. An electronic pipeline based on InterPro domains suggests that it has the molecular function: protein transporter activity. Based on sequence similarity, it is predicted to be involved in the biological process: SRP-dependent cotransla…	FBtr0079931	FlyBase	The gene Translocation protein 1 is referred to in FlyBase by the symbol Dmel\Trp1 (CG4758, FBgn0011584). It is a protein_coding_gene from Drosophila melanogaster. An electronic pipeline based on InterPro domains suggests that it has the molecular function: protein transporter activity. Based on sequence similarity, it is predicted to be involved in the biological process: SRP-dependent cotransla…	chr2L	+	10009386	10013170	18131525	26
18131532	FBtr0080832	Syx5-RA,FBgn0011708	9.506	9.41871	9.50076	9.9621	9.9336	9.95158	9.70007	9.66741	9.70431	9.61481	9.51914	9.85571	0.000357	0.473939	0.870466	-0.0273817	0.087052	0.215444	0.038757	-0.285877	The gene Syntaxin 5 is referred to in FlyBase by the symbol Dmel\Syx5 (CG4214, FBgn0011708). It is a protein_coding_gene from Drosophila melanogaster. There is experimental evidence that it has the molecular function: protein homodimerization activity. There is experimental evidence that it is involved in the biological process: Golgi organization; regulation of cell diameter; cell proliferation;…	FBtr0080832	FlyBase	The gene Syntaxin 5 is referred to in FlyBase by the symbol Dmel\Syx5 (CG4214, FBgn0011708). It is a protein_coding_gene from Drosophila melanogaster. There is experimental evidence that it has the molecular function: protein homodimerization activity. There is experimental evidence that it is involved in the biological process: Golgi organization; regulation of cell diameter; cell proliferation;…	chr2L	+	16307359	16309273	18131532	26
18131536	FBtr0077777	oaf-RA,FBgn0011818	9.24607	9.24589	9.16142	8.29262	8.2951	8.33983	9.15024	9.22573	9.22608	8.92555	8.85389	8.93991	1e-05	-0.908612	0.010487	-0.294233	0.930375	-0.0171113	9.1e-05	0.597268	The gene out at first is referred to in FlyBase by the symbol Dmel\oaf (CG9884, FBgn0011818). It is a protein_coding_gene from Drosophila melanogaster. Its molecular function is unknown. There is experimental evidence that it is involved in the biological process: female meiosis chromosome segregation. 37 alleles are reported. The phenotypes of these alleles are annotated with: dorsal closure emb…	FBtr0077777	FlyBase	The gene out at first is referred to in FlyBase by the symbol Dmel\oaf (CG9884, FBgn0011818). It is a protein_coding_gene from Drosophila melanogaster. Its molecular function is unknown. There is experimental evidence that it is involved in the biological process: female meiosis chromosome segregation. 37 alleles are reported. The phenotypes of these alleles are annotated with: dorsal closure emb…	chr2L	+	2492955	2498846	18131536	26
18131543	FBtr0079937	Pen-RA,FBgn0011823	11.1163	11.0574	11.0966	9.99476	9.97286	9.91738	10.9543	11.0282	10.9914	10.6376	10.6813	10.7332	3e-06	-1.12843	0.00824	-0.307283	0.433812	-0.0987867	3.2e-05	0.722362	The gene Pendulin is referred to in FlyBase by the symbol Dmel\Pen (CG4799, FBgn0011823). It is a protein_coding_gene from Drosophila melanogaster. It is reported to have molecular function: protein transmembrane transporter activity. There is experimental evidence that it is involved in the biological process: cytoplasmic transport; sperm individualization; female germline ring canal formation; …	FBtr0079937	FlyBase	The gene Pendulin is referred to in FlyBase by the symbol Dmel\Pen (CG4799, FBgn0011823). It is a protein_coding_gene from Drosophila melanogaster. It is reported to have molecular function: protein transmembrane transporter activity. There is experimental evidence that it is involved in the biological process: cytoplasmic transport; sperm individualization; female germline ring canal formation; …	chr2L	+	10056906	10060095	18131543	22
18131549	FBtr0079596	FBgn0011902	2.84676	2.87183	2.89359	2.79263	2.85446	2.84703	2.89773	2.97919	2.90665	2.8896	2.818	2.8425	0.641398	-0.0393557	0.449258	-0.0778273	0.690817	0.057129	0.85068	0.0186573	The gene transfer RNA:lys5:29A is referred to in FlyBase by the symbol Dmel\tRNA:K5:29A (CR31899, FBgn0011902). It is a tRNA_gene from Drosophila melanogaster. Based on sequence similarity, it is predicted to have molecular function: AAA codon-amino acid adaptor activity. It is reported to be involved in the biological process: translation. No alleles are reported. It has one annotated transcript…	FBtr0079596	FlyBase	The gene transfer RNA:lys5:29A is referred to in FlyBase by the symbol Dmel\tRNA:K5:29A (CR31899, FBgn0011902). It is a tRNA_gene from Drosophila melanogaster. Based on sequence similarity, it is predicted to have molecular function: AAA codon-amino acid adaptor activity. It is reported to be involved in the biological process: translation. No alleles are reported. It has one annotated transcript…	chr2L	+	8290727	8290799	18131549	20
18131551	FBtr0077577	FBgn0011985	3.45736	3.16957	2.86552	3.47551	3.90858	3.5406	3.16396	3.05386	3.27372	3.41964	3.55635	3.51564	0.052792	0.477414	0.014534	0.333364	0.999365	-0.000300667	0.373402	-0.14435	The gene transfer RNA:ser7:23Eb is referred to in FlyBase by the symbol Dmel\tRNA:S7:23Eb (CR31734, FBgn0011985). It is a tRNA_gene from Drosophila melanogaster. Based on sequence similarity, it is predicted to have molecular function: UCU codon-amino acid adaptor activity. It is reported to be involved in the biological process: translation. No alleles are reported. It has one annotated transcri…	FBtr0077577	FlyBase	The gene transfer RNA:ser7:23Eb is referred to in FlyBase by the symbol Dmel\tRNA:S7:23Eb (CR31734, FBgn0011985). It is a tRNA_gene from Drosophila melanogaster. Based on sequence similarity, it is predicted to have molecular function: UCU codon-amino acid adaptor activity. It is reported to be involved in the biological process: translation. No alleles are reported. It has one annotated transcri…	chr2L	+	3169582	3169663	18131551	25
18131553	FBtr0089298	FBgn0012016	6.20198	5.97796	6.22124	6.17091	6.5964	6.28614	5.79338	6.28568	6.35377	6.47395	6.60913	6.67415	0.198469	0.217423	0.049515	0.441464	0.982803	0.010549	0.150694	0.234589	The gene transfer RNA:tyr1:22Fa is referred to in FlyBase by the symbol Dmel\tRNA:Y1:22Fa (CR31987, FBgn0012016). It is a tRNA_gene from Drosophila melanogaster. Based on sequence similarity, it is predicted to have molecular function: UAC codon-amino acid adaptor activity. It is reported to be involved in the biological process: translation. 4 alleles are reported. No phenotypic data is availabl…	FBtr0089298	FlyBase	The gene transfer RNA:tyr1:22Fa is referred to in FlyBase by the symbol Dmel\tRNA:Y1:22Fa (CR31987, FBgn0012016). It is a tRNA_gene from Drosophila melanogaster. Based on sequence similarity, it is predicted to have molecular function: UAC codon-amino acid adaptor activity. It is reported to be involved in the biological process: translation. 4 alleles are reported. No phenotypic data is availabl…	chr2L	+	2462593	2462686	18131553	5
18131555	FBtr0089297	FBgn0012018	6.20198	5.97796	6.22124	6.17091	6.5964	6.28614	5.79338	6.28568	6.35377	6.47395	6.60913	6.67415	0.198469	0.217423	0.049515	0.441464	0.982803	0.010549	0.150694	0.234589	The gene transfer RNA:tyr1:28C is referred to in FlyBase by the symbol Dmel\tRNA:Y1:28C (CR31905, FBgn0012018). It is a tRNA_gene from Drosophila melanogaster. It is reported to have molecular function: triplet codon-amino acid adaptor activity. It is reported to be involved in the biological process: translation. No alleles are reported. It has one annotated transcript. Summary of modENCODE Temp…	FBtr0089297	FlyBase	The gene transfer RNA:tyr1:28C is referred to in FlyBase by the symbol Dmel\tRNA:Y1:28C (CR31905, FBgn0012018). It is a tRNA_gene from Drosophila melanogaster. It is reported to have molecular function: triplet codon-amino acid adaptor activity. It is reported to be involved in the biological process: translation. No alleles are reported. It has one annotated transcript. Summary of modENCODE Temp…	chr2L	+	7711476	7711661	18131555	5
18131557	FBtr0079806	Aldh-RA,FBgn0012036	10.9229	10.8178	10.9021	6.08908	6.05452	6.03974	10.9586	10.9809	11.0593	10.5173	10.5319	10.4746	0	-4.81985	0.000698	-0.49166	0.381485	0.118633	0	4.44682	The gene Aldehyde dehydrogenase is referred to in FlyBase by the symbol Dmel\Aldh (CG3752, FBgn0012036). It is a protein_coding_gene from Drosophila melanogaster. There is experimental evidence that it has the molecular function: aldehyde dehydrogenase (NAD) activity; acetaldehyde dehydrogenase (acetylating) activity. There is experimental evidence that it is involved in the biological process: r…	FBtr0079806	FlyBase	The gene Aldehyde dehydrogenase is referred to in FlyBase by the symbol Dmel\Aldh (CG3752, FBgn0012036). It is a protein_coding_gene from Drosophila melanogaster. There is experimental evidence that it has the molecular function: aldehyde dehydrogenase (NAD) activity; acetaldehyde dehydrogenase (acetylating) activity. There is experimental evidence that it is involved in the biological process: r…	chr2L	+	9387389	9391567	18131557	21
18131563	FBtr0080552	Ance-RA,FBgn0012037	8.78208	8.84086	8.98114	9.15516	8.91734	9.19071	6.13568	6.22802	6.41647	7.85052	7.63944	7.62837	0.100358	0.219716	1.5e-05	1.44605	1.4e-05	-2.60797	8e-06	-1.38163	The gene Angiotensin converting enzyme is referred to in FlyBase by the symbol Dmel\Ance (CG8827, FBgn0012037). It is a protein_coding_gene from Drosophila melanogaster. There is experimental evidence that it has the molecular function: peptidyl-dipeptidase activity. There is experimental evidence that it is involved in the biological process: spermatid nucleus differentiation; sperm individualiz…	FBtr0080552	FlyBase	The gene Angiotensin converting enzyme is referred to in FlyBase by the symbol Dmel\Ance (CG8827, FBgn0012037). It is a protein_coding_gene from Drosophila melanogaster. There is experimental evidence that it has the molecular function: peptidyl-dipeptidase activity. There is experimental evidence that it is involved in the biological process: spermatid nucleus differentiation; sperm individualiz…	chr2L	+	13905645	13909172	18131563	26
18131571	FBtr0080806	beat-Ia-RA,FBgn0013433	3.8854	3.93208	3.67555	3.88597	3.94194	3.91612	3.86462	3.81071	3.98907	3.79179	3.79846	3.85257	0.461187	0.083671	0.525555	-0.0738577	0.805245	0.057127	0.249128	-0.100402	The gene beaten path Ia is referred to in FlyBase by the symbol Dmel\beat-Ia (CG4846, FBgn0013433). It is a protein_coding_gene from Drosophila melanogaster. Its molecular function is unknown. There is experimental evidence that it is involved in the biological process: axon guidance; defasciculation of motor neuron axon; Bolwig's organ morphogenesis. 13 alleles are reported. The phenotypes of th…	FBtr0080806	FlyBase	The gene beaten path Ia is referred to in FlyBase by the symbol Dmel\beat-Ia (CG4846, FBgn0013433). It is a protein_coding_gene from Drosophila melanogaster. Its molecular function is unknown. There is experimental evidence that it is involved in the biological process: axon guidance; defasciculation of motor neuron axon; Bolwig's organ morphogenesis. 13 alleles are reported. The phenotypes of th…	chr2L	+	16049995	16081688	18131571	28
18131580	FBtr0273229	fos28F-RC,FBgn0013442	5.07193	5.24763	5.13943	4.94262	5.0204	4.97522	5.15905	5.4658	5.33868	5.0943	5.24041	5.18723	0.079883	-0.173583	0.29416	-0.147196	0.383655	0.168183	0.053871	0.194571	The gene fos-related gene at 28F is referred to in FlyBase by the symbol Dmel\fos28F (CG18103, FBgn0013442). It is a protein_coding_gene from Drosophila melanogaster. Its molecular function is unknown. The biological processes in which it is involved are not known. 3 alleles are reported. The phenotype of these alleles is annotated with: trichogen cell. It has one annotated transcript and one ann…	FBtr0273229	FlyBase	The gene fos-related gene at 28F is referred to in FlyBase by the symbol Dmel\fos28F (CG18103, FBgn0013442). It is a protein_coding_gene from Drosophila melanogaster. Its molecular function is unknown. The biological processes in which it is involved are not known. 3 alleles are reported. The phenotype of these alleles is annotated with: trichogen cell. It has one annotated transcript and one ann…	chr2L	+	8180222	8181331	18131580	25
18131583	FBtr0304742	Dhc36C-RB,FBgn0013810	4.87056	4.9468	4.99983	4.98705	5.18415	5.06061	4.82737	4.83295	4.89503	5.40961	5.05052	5.26413	0.183584	0.138206	0.016054	0.38964	0.537804	-0.0872817	0.254941	0.164152	The gene Dynein heavy chain at 36C is referred to in FlyBase by the symbol Dmel\Dhc36C (CG5526, FBgn0013810). It is a protein_coding_gene from Drosophila melanogaster. Based on sequence similarity, it is predicted to have molecular function: ATPase activity, coupled; motor activity. Based on sequence similarity, it is predicted to be involved in the biological process: microtubule-based movement.…	FBtr0304742	FlyBase	The gene Dynein heavy chain at 36C is referred to in FlyBase by the symbol Dmel\Dhc36C (CG5526, FBgn0013810). It is a protein_coding_gene from Drosophila melanogaster. Based on sequence similarity, it is predicted to have molecular function: ATPase activity, coupled; motor activity. Based on sequence similarity, it is predicted to be involved in the biological process: microtubule-based movement.…	chr2L	+	17501467	17525515	18131583	44
18131607	FBtr0080291	Rh5-RA,FBgn0014019	4.66506	4.65067	4.79934	5.09274	5.24503	4.90215	4.32242	4.53251	4.56823	4.61834	4.63396	4.63776	0.015481	0.37495	0.206106	0.155636	0.186956	-0.230637	0.004417	-0.44995	The gene Rhodopsin 5 is referred to in FlyBase by the symbol Dmel\Rh5 (CG5279, FBgn0014019). It is a protein_coding_gene from Drosophila melanogaster. There is experimental evidence that it has the molecular function: G-protein coupled photoreceptor activity. There is experimental evidence that it is involved in the biological process: phototransduction; response to light stimulus; absorption of …	FBtr0080291	FlyBase	The gene Rhodopsin 5 is referred to in FlyBase by the symbol Dmel\Rh5 (CG5279, FBgn0014019). It is a protein_coding_gene from Drosophila melanogaster. There is experimental evidence that it has the molecular function: G-protein coupled photoreceptor activity. There is experimental evidence that it is involved in the biological process: phototransduction; response to light stimulus; absorption of …	chr2L	+	12008376	12009846	18131607	26
18131611	FBtr0077467	Sr-CI-RA,FBgn0014033	12.2971	12.3126	12.3261	11.8774	11.8582	11.8619	12.0654	12.276	12.1876	12.0127	12.0043	12.0575	0.000358	-0.446057	0.183865	-0.151473	0.362287	-0.135597	0.072122	0.158987	The gene Scavenger receptor class C, type I is referred to in FlyBase by the symbol Dmel\Sr-CI (CG4099, FBgn0014033). It is a protein_coding_gene from Drosophila melanogaster. It is reported to have molecular function: scavenger receptor activity; polysaccharide binding. It is reported to be involved in the biological process: defense response to Gram-negative bacterium; response to bacterium; de…	FBtr0077467	FlyBase	The gene Scavenger receptor class C, type I is referred to in FlyBase by the symbol Dmel\Sr-CI (CG4099, FBgn0014033). It is a protein_coding_gene from Drosophila melanogaster. It is reported to have molecular function: scavenger receptor activity; polysaccharide binding. It is reported to be involved in the biological process: defense response to Gram-negative bacterium; response to bacterium; de…	chr2L	+	4121721	4124002	18131611	24
18131616	FBtr0080834	CG4278-RA,FBgn0014092	7.65532	7.30707	7.38726	7.26532	7.25182	7.277	7.48554	7.53036	7.50281	7.03957	7.23047	7.26117	0.161733	-0.185168	0.013646	-0.329167	0.824019	0.0563547	0.419649	-0.0876447	This gene is referred to in FlyBase by the symbol Dmel\CG4278 (FBgn0014092). It is a protein_coding_gene from Drosophila melanogaster. Its molecular function is unknown. The biological processes in which it is involved are not known. 3 alleles are reported. No phenotypic data is available. It has one annotated transcript and one annotated polypeptide. Protein features are: NGG1p interacting facto…	FBtr0080834	FlyBase	This gene is referred to in FlyBase by the symbol Dmel\CG4278 (FBgn0014092). It is a protein_coding_gene from Drosophila melanogaster. Its molecular function is unknown. The biological processes in which it is involved are not known. 3 alleles are reported. No phenotypic data is available. It has one annotated transcript and one annotated polypeptide. Protein features are: NGG1p interacting facto…	chr2L	+	16327071	16328131	18131616	24
18131618	FBtr0079010	His3.3A-RA,FBgn0014857	7.83701	8.09165	8.16477	8.0861	7.27275	7.94028	8.08576	7.86423	7.7835	7.39902	7.91496	7.49209	0.349814	-0.264766	0.149236	-0.309145	0.638599	-0.11998	0.601126	-0.164358	The gene Histone H3.3A is referred to in FlyBase by the symbol Dmel\His3.3A (CG5825, FBgn0014857). It is a protein_coding_gene from Drosophila melanogaster. Based on sequence similarity, it is predicted to have molecular function: DNA binding. There is experimental evidence that it is involved in the biological process: regulation of cell shape; cell adhesion; male meiosis. 27 alleles are reporte…	FBtr0079010	FlyBase	The gene Histone H3.3A is referred to in FlyBase by the symbol Dmel\His3.3A (CG5825, FBgn0014857). It is a protein_coding_gene from Drosophila melanogaster. Based on sequence similarity, it is predicted to have molecular function: DNA binding. There is experimental evidence that it is involved in the biological process: regulation of cell shape; cell adhesion; male meiosis. 27 alleles are reporte…	chr2L	+	5055058	5055995	18131618	9
18131623	FBtr0077576	Hydr2-RA,FBgn0014906	9.05437	9.18519	9.04328	9.0405	8.96898	9.00196	9.52924	9.63177	9.52494	8.81803	8.98255	8.97454	0.326762	-0.090471	0.000363	-0.636943	0.00842	0.467704	0.437759	-0.0787683	The gene alpha/beta hydrolase2 is referred to in FlyBase by the symbol Dmel\Hydr2 (CG3488, FBgn0014906). It is a protein_coding_gene from Drosophila melanogaster. There is experimental evidence that it has the molecular function: lipase activity. There is experimental evidence that it is involved in the biological process: lipid metabolic process; chaeta development; wing disc development. 5 alle…	FBtr0077576	FlyBase	The gene alpha/beta hydrolase2 is referred to in FlyBase by the symbol Dmel\Hydr2 (CG3488, FBgn0014906). It is a protein_coding_gene from Drosophila melanogaster. There is experimental evidence that it has the molecular function: lipase activity. There is experimental evidence that it is involved in the biological process: lipid metabolic process; chaeta development; wing disc development. 5 alle…	chr2L	+	3163645	3169462	18131623	26
18131631	FBtr0078991	betaggt-I-RA,FBgn0015000	8.28951	8.25088	8.05342	9.44663	9.32583	9.35899	8.48583	8.33617	8.38847	8.78189	8.85579	8.79461	1.3e-05	1.17922	0.002763	0.407276	0.225304	0.205552	0.000174	-0.566388	The gene beta subunit of type I geranylgeranyl transferase is referred to in FlyBase by the symbol Dmel\betaggt-I (CG3469, FBgn0015000). It is a protein_coding_gene from Drosophila melanogaster. Based on sequence similarity, it is predicted to have molecular function: protein geranylgeranyltransferase activity. There is experimental evidence that it is involved in the biological process: embryoni…	FBtr0078991	FlyBase	The gene beta subunit of type I geranylgeranyl transferase is referred to in FlyBase by the symbol Dmel\betaggt-I (CG3469, FBgn0015000). It is a protein_coding_gene from Drosophila melanogaster. Based on sequence similarity, it is predicted to have molecular function: protein geranylgeranyltransferase activity. There is experimental evidence that it is involved in the biological process: embryoni…	chr2L	+	4945598	4948324	18131631	28
18131638	FBtr0079072	cype-RA,FBgn0015031	5.81874	5.9007	5.94001	5.69077	5.45794	5.57839	5.69958	5.83374	6.02648	5.51381	5.75286	5.70371	0.013607	-0.310782	0.209599	-0.196471	0.906797	-0.0332143	0.538253	0.0810967	The gene cyclope is referred to in FlyBase by the symbol Dmel\cype (CG14028, FBgn0015031). It is a protein_coding_gene from Drosophila melanogaster. Based on sequence similarity, it is predicted to have molecular function: cytochrome-c oxidase activity. Based on sequence similarity, it is predicted to be involved in the biological process: mitochondrial electron transport, cytochrome c to oxygen.…	FBtr0079072	FlyBase	The gene cyclope is referred to in FlyBase by the symbol Dmel\cype (CG14028, FBgn0015031). It is a protein_coding_gene from Drosophila melanogaster. Based on sequence similarity, it is predicted to have molecular function: cytochrome-c oxidase activity. Based on sequence similarity, it is predicted to be involved in the biological process: mitochondrial electron transport, cytochrome c to oxygen.…	chr2L	+	5327241	5327969	18131638	27
18131643	FBtr0080543	Orc5-RA,FBgn0015271	7.49332	7.47119	7.71515	6.35867	6.5551	6.25715	7.49873	7.76563	7.56453	7.33729	7.32214	7.33235	4.6e-05	-1.16958	0.035323	-0.279034	0.853588	0.049742	3.5e-05	0.940284	The gene Origin recognition complex subunit 5 is referred to in FlyBase by the symbol Dmel\Orc5 (CG7833, FBgn0015271). It is a protein_coding_gene from Drosophila melanogaster. It is reported to have molecular function: DNA binding. There is experimental evidence that it is involved in the biological process: mitotic chromosome condensation; DNA-dependent DNA replication initiation; lateral inhib…	FBtr0080543	FlyBase	The gene Origin recognition complex subunit 5 is referred to in FlyBase by the symbol Dmel\Orc5 (CG7833, FBgn0015271). It is a protein_coding_gene from Drosophila melanogaster. It is reported to have molecular function: DNA binding. There is experimental evidence that it is involved in the biological process: mitotic chromosome condensation; DNA-dependent DNA replication initiation; lateral inhib…	chr2L	+	13829857	13831576	18131643	23
18131646	FBtr0079590	Ssb-c31a-RA,FBgn0015299	9.59774	9.50916	9.64513	9.07836	9.25841	8.8895	9.5431	9.35241	9.48821	9.41069	9.45388	9.44627	0.003938	-0.508586	0.852585	-0.0242913	0.438248	-0.122772	0.01673	0.361522	The gene Single stranded-binding protein c31A is referred to in FlyBase by the symbol Dmel\Ssb-c31a (CG8396, FBgn0015299). It is a protein_coding_gene from Drosophila melanogaster. There is experimental evidence that it has the molecular function: single-stranded DNA binding. There is experimental evidence that it is involved in the biological process: negative regulation of transcription, DNA-de…	FBtr0079590	FlyBase	The gene Single stranded-binding protein c31A is referred to in FlyBase by the symbol Dmel\Ssb-c31a (CG8396, FBgn0015299). It is a protein_coding_gene from Drosophila melanogaster. There is experimental evidence that it has the molecular function: single-stranded DNA binding. There is experimental evidence that it is involved in the biological process: negative regulation of transcription, DNA-de…	chr2L	+	8211347	8211938	18131646	18
18131649	FBtr0301665	Try29F-RC,FBgn0015316	4.89904	4.80742	4.71021	4.79134	4.8393	4.96785	4.77384	4.77962	5.01832	4.91875	4.57777	4.66538	0.590337	0.060609	0.425386	-0.136628	0.830786	0.0517033	0.301729	-0.145533	The gene Trypsin 29F is referred to in FlyBase by the symbol Dmel\Try29F (CG9564, FBgn0015316). It is a protein_coding_gene from Drosophila melanogaster. Based on sequence similarity, it is predicted to have molecular function: serine-type endopeptidase activity. It is reported to be involved in the biological process: proteolysis. One allele is reported. The phenotype of this allele is annotated…	FBtr0301665	FlyBase	The gene Trypsin 29F is referred to in FlyBase by the symbol Dmel\Try29F (CG9564, FBgn0015316). It is a protein_coding_gene from Drosophila melanogaster. Based on sequence similarity, it is predicted to have molecular function: serine-type endopeptidase activity. It is reported to be involved in the biological process: proteolysis. One allele is reported. The phenotype of this allele is annotated…	chr2L	+	8998537	8999468	18131649	23
18131651	FBtr0081195	drl-RA,FBgn0015380	4.56503	4.67214	4.79624	9.59234	9.50355	9.58172	5.1163	5.05056	5.04433	7.84143	7.17894	7.47199	0	4.8814	8e-06	2.42706	0.023374	0.392593	8e-06	-2.06175	The gene derailed is referred to in FlyBase by the symbol Dmel\drl (CG17348, FBgn0015380). It is a protein_coding_gene from Drosophila melanogaster. There is experimental evidence that it has the molecular function: Wnt-protein binding. There is experimental evidence that it is involved in the biological process: olfactory learning; axon guidance; learning or memory; memory; haltere development; …	FBtr0081195	FlyBase	The gene derailed is referred to in FlyBase by the symbol Dmel\drl (CG17348, FBgn0015380). It is a protein_coding_gene from Drosophila melanogaster. There is experimental evidence that it has the molecular function: Wnt-protein binding. There is experimental evidence that it is involved in the biological process: olfactory learning; axon guidance; learning or memory; memory; haltere development; …	chr2L	+	19190346	19208621	18131651	25
18131656	FBtr0079145	dsf-RA,FBgn0015381	5.78562	6.04313	5.94936	6.01287	5.90989	6.26868	5.86762	5.85682	5.89535	5.96178	5.99909	6.08095	0.368542	0.137775	0.161389	0.140674	0.795032	-0.052775	0.734917	-0.0498767	The gene dissatisfaction is referred to in FlyBase by the symbol Dmel\dsf (CG9019, FBgn0015381). It is a protein_coding_gene from Drosophila melanogaster. There is experimental evidence that it has the molecular function: RNA polymerase II core promoter proximal region sequence-specific DNA binding transcription factor activity involved in negative regulation of transcription. It is reported to b…	FBtr0079145	FlyBase	The gene dissatisfaction is referred to in FlyBase by the symbol Dmel\dsf (CG9019, FBgn0015381). It is a protein_coding_gene from Drosophila melanogaster. There is experimental evidence that it has the molecular function: RNA polymerase II core promoter proximal region sequence-specific DNA binding transcription factor activity involved in negative regulation of transcription. It is reported to b…	chr2L	+	5925937	5938767	18131656	20
18131662	FBtr0079846	hoip-RA,FBgn0015393	6.89032	6.62644	6.52664	4.66682	4.88518	4.82917	6.13311	6.36451	6.17819	6.2047	6.47206	6.28042	5e-06	-1.88741	0.543465	0.0937933	0.049637	-0.455864	3e-06	1.52534	The gene hoi-polloi is referred to in FlyBase by the symbol Dmel\hoip (CG3949, FBgn0015393). It is a protein_coding_gene from Drosophila melanogaster. Based on sequence similarity, it is predicted to have molecular function: mRNA binding. There is experimental evidence that it is involved in the biological process: nervous system development. 9 alleles are reported. The phenotypes of these allele…	FBtr0079846	FlyBase	The gene hoi-polloi is referred to in FlyBase by the symbol Dmel\hoip (CG3949, FBgn0015393). It is a protein_coding_gene from Drosophila melanogaster. Based on sequence similarity, it is predicted to have molecular function: mRNA binding. There is experimental evidence that it is involved in the biological process: nervous system development. 9 alleles are reported. The phenotypes of these allele…	chr2L	+	9699791	9700459	18131662	19
18131665	FBtr0080252	kek2-RA,FBgn0015400	3.81169	3.73725	3.64177	3.67192	3.60359	3.78786	3.76648	3.48579	3.63996	5.48535	5.03139	5.57305	0.708423	-0.0424483	4.7e-05	1.73252	0.620365	-0.099496	1.8e-05	1.67547	The gene kekkon-2 is referred to in FlyBase by the symbol Dmel\kek2 (CG4977, FBgn0015400). It is a protein_coding_gene from Drosophila melanogaster. Its molecular function is unknown. The biological processes in which it is involved are not known. 6 alleles are reported. No phenotypic data is available. It has one annotated transcript and one annotated polypeptide. Protein features are: Cysteine-…	FBtr0080252	FlyBase	The gene kekkon-2 is referred to in FlyBase by the symbol Dmel\kek2 (CG4977, FBgn0015400). It is a protein_coding_gene from Drosophila melanogaster. Its molecular function is unknown. The biological processes in which it is involved are not known. 6 alleles are reported. No phenotypic data is available. It has one annotated transcript and one annotated polypeptide. Protein features are: Cysteine-…	chr2L	+	11606514	11626124	18131665	25
18131668	FBtr0077621	RpS21-RA,FBgn0015521	8.94562	9.00956	8.78431	8.59078	8.09915	8.42171	8.73461	8.90281	8.85691	8.70851	9.04699	8.77583	0.009997	-0.542618	0.950203	0.0123337	0.67181	-0.0817187	0.025563	0.473233	The gene Ribosomal protein S21 is referred to in FlyBase by the symbol Dmel\RpS21 (CG2986, FBgn0015521). It is a protein_coding_gene from Drosophila melanogaster. There is experimental evidence that it has the molecular function: ribosome binding. There is experimental evidence that it is involved in the biological process: lymph gland development. 10 alleles are reported. The phenotypes of these…	FBtr0077621	FlyBase	The gene Ribosomal protein S21 is referred to in FlyBase by the symbol Dmel\RpS21 (CG2986, FBgn0015521). It is a protein_coding_gene from Drosophila melanogaster. There is experimental evidence that it has the molecular function: ribosome binding. There is experimental evidence that it is involved in the biological process: lymph gland development. 10 alleles are reported. The phenotypes of these…	chr2L	+	2856070	2857041	18131668	27
18131675	FBtr0080630	spel1-RA,FBgn0015546	7.12106	6.97663	6.93442	5.73013	5.95217	6.01534	7.36104	7.39168	7.16679	6.82927	6.74158	6.81005	3.8e-05	-1.11149	0.001691	-0.512872	0.095547	0.295799	5.3e-05	0.894418	The gene spellchecker1 is referred to in FlyBase by the symbol Dmel\spel1 (CG4215, FBgn0015546). It is a protein_coding_gene from Drosophila melanogaster. An electronic pipeline based on InterPro domains suggests that it has the molecular function: mismatched DNA binding; ATP binding. There is experimental evidence that it is involved in the biological process: maintenance of DNA repeat elements;…	FBtr0080630	FlyBase	The gene spellchecker1 is referred to in FlyBase by the symbol Dmel\spel1 (CG4215, FBgn0015546). It is a protein_coding_gene from Drosophila melanogaster. An electronic pipeline based on InterPro domains suggests that it has the molecular function: mismatched DNA binding; ATP binding. There is experimental evidence that it is involved in the biological process: maintenance of DNA repeat elements;…	chr2L	+	14362069	14366840	18131675	27
18131683	FBtr0078011	Clp-RA,FBgn0015621	8.26301	8.50158	8.21119	7.3695	7.5323	7.56019	8.1427	8.02958	8.15807	7.98975	8.18258	8.08756	0.000207	-0.837928	0.866835	-0.0234907	0.240932	-0.21514	0.000462	0.599298	The gene Clipper is referred to in FlyBase by the symbol Dmel\Clp (CG3642, FBgn0015621). It is a protein_coding_gene from Drosophila melanogaster. There is experimental evidence that it has the molecular function: endoribonuclease activity. There is experimental evidence that it is involved in the biological process: neurogenesis. 3 alleles are reported. The phenotype of these alleles is annotate…	FBtr0078011	FlyBase	The gene Clipper is referred to in FlyBase by the symbol Dmel\Clp (CG3642, FBgn0015621). It is a protein_coding_gene from Drosophila melanogaster. There is experimental evidence that it has the molecular function: endoribonuclease activity. There is experimental evidence that it is involved in the biological process: neurogenesis. 3 alleles are reported. The phenotype of these alleles is annotate…	chr2L	+	819964	821209	18131683	21
18131685	FBtr0079250	Cpr-RA,FBgn0015623	8.29763	8.21253	8.29595	8.05988	7.85587	7.9946	8.03334	8.17029	8.08372	7.7579	7.8594	7.8763	0.012224	-0.298587	0.024508	-0.264586	0.203039	-0.172918	0.202679	-0.138917	The gene Cytochrome P450 reductase is referred to in FlyBase by the symbol Dmel\Cpr (CG11567, FBgn0015623). It is a protein_coding_gene from Drosophila melanogaster. Based on sequence similarity, it is predicted to have molecular function: NADPH-hemoprotein reductase activity. An electronic pipeline based on InterPro domains suggests that it is involved in the biological process: oxidation-reduct…	FBtr0079250	FlyBase	The gene Cytochrome P450 reductase is referred to in FlyBase by the symbol Dmel\Cpr (CG11567, FBgn0015623). It is a protein_coding_gene from Drosophila melanogaster. Based on sequence similarity, it is predicted to have molecular function: NADPH-hemoprotein reductase activity. An electronic pipeline based on InterPro domains suggests that it is involved in the biological process: oxidation-reduct…	chr2L	+	6338836	6346280	18131685	27
18131696	FBtr0077532	Dot-RA,FBgn0015663	6.85605	7.22409	7.18884	5.72323	5.84378	5.86198	6.87239	7.11903	6.87843	6.57732	6.37848	6.63572	3.6e-05	-1.28	0.012415	-0.426111	0.614253	-0.133043	0.000196	0.720842	The gene Dorothy is referred to in FlyBase by the symbol Dmel\Dot (CG2788, FBgn0015663). It is a protein_coding_gene from Drosophila melanogaster. It is reported to have molecular function: ecdysteroid UDP-glucosyltransferase activity. An electronic pipeline based on InterPro domains suggests that it is involved in the biological process: metabolic process. 5 alleles are reported. No phenotypic d…	FBtr0077532	FlyBase	The gene Dorothy is referred to in FlyBase by the symbol Dmel\Dot (CG2788, FBgn0015663). It is a protein_coding_gene from Drosophila melanogaster. It is reported to have molecular function: ecdysteroid UDP-glucosyltransferase activity. An electronic pipeline based on InterPro domains suggests that it is involved in the biological process: metabolic process. 5 alleles are reported. No phenotypic d…	chr2L	+	3619191	3621573	18131696	25
18131700	FBtr0080626	Rab14-RA,FBgn0015791	8.63705	8.64175	8.7037	9.21835	9.32269	9.20581	8.68054	8.70198	8.68962	8.93899	8.91573	8.96872	0.00015	0.588117	0.016428	0.250433	0.854162	0.0298803	0.005676	-0.307803	The gene Rab-protein 14 is referred to in FlyBase by the symbol Dmel\Rab14 (CG4212, FBgn0015791). It is a protein_coding_gene from Drosophila melanogaster. Based on sequence similarity, it is predicted to have molecular function: GTPase activity; GTP binding. An electronic pipeline based on InterPro domains suggests that it is involved in the biological process: protein transport; small GTPase me…	FBtr0080626	FlyBase	The gene Rab-protein 14 is referred to in FlyBase by the symbol Dmel\Rab14 (CG4212, FBgn0015791). It is a protein_coding_gene from Drosophila melanogaster. Based on sequence similarity, it is predicted to have molecular function: GTPase activity; GTP binding. An electronic pipeline based on InterPro domains suggests that it is involved in the biological process: protein transport; small GTPase me…	chr2L	+	14355147	14358764	18131700	29
18131709	FBtr0081356	rtGEF-RA,FBgn0015803	7.48246	7.51888	7.61205	7.85599	7.93345	7.74934	7.55473	7.69435	7.53048	7.59225	7.64545	7.62263	0.010298	0.308466	0.832451	0.026925	0.761167	0.0553903	0.034997	-0.226151	The gene rho-type guanine exchange factor is referred to in FlyBase by the symbol Dmel\rtGEF (CG10043, FBgn0015803). It is a protein_coding_gene from Drosophila melanogaster. Based on sequence similarity, it is predicted to have molecular function: guanyl-nucleotide exchange factor activity. There is experimental evidence that it is involved in the biological process: regulation of synapse organi…	FBtr0081356	FlyBase	The gene rho-type guanine exchange factor is referred to in FlyBase by the symbol Dmel\rtGEF (CG10043, FBgn0015803). It is a protein_coding_gene from Drosophila melanogaster. Based on sequence similarity, it is predicted to have molecular function: guanyl-nucleotide exchange factor activity. There is experimental evidence that it is involved in the biological process: regulation of synapse organi…	chr2L	+	20350436	20365254	18131709	32
18131722	FBtr0081109	ScpX-RA,FBgn0015808	8.22662	8.16002	8.12858	8.57996	8.69125	8.70902	8.06093	7.94167	7.96103	8.3824	8.53903	8.44012	0.000548	0.488342	0.001729	0.465971	0.170895	-0.183859	0.055877	-0.20623	The gene Sterol carrier protein X-related thiolase is referred to in FlyBase by the symbol Dmel\ScpX (CG17320, FBgn0015808). It is a protein_coding_gene from Drosophila melanogaster. Based on sequence similarity, it is predicted to have molecular function: phospholipid transporter activity. Based on sequence similarity, it is predicted to be involved in the biological process: phospholipid transp…	FBtr0081109	FlyBase	The gene Sterol carrier protein X-related thiolase is referred to in FlyBase by the symbol Dmel\ScpX (CG17320, FBgn0015808). It is a protein_coding_gene from Drosophila melanogaster. Based on sequence similarity, it is predicted to have molecular function: phospholipid transporter activity. Based on sequence similarity, it is predicted to be involved in the biological process: phospholipid transp…	chr2L	+	18831217	18833630	18131722	16
18131728	FBtr0077952	ast-RA,FBgn0015905	8.19476	7.97984	7.96301	6.66228	6.97476	6.90976	7.78479	7.9337	7.87639	7.42703	7.77875	7.63653	4.6e-05	-1.19693	0.095093	-0.25086	0.291037	-0.180906	0.000769	0.765167	The gene asteroid is referred to in FlyBase by the symbol Dmel\ast (CG4426, FBgn0015905). It is a protein_coding_gene from Drosophila melanogaster. Its molecular function is unknown. There is experimental evidence that it is involved in the biological process: larval somatic muscle development; epidermal growth factor receptor signaling pathway; compound eye photoreceptor fate commitment; imagina…	FBtr0077952	FlyBase	The gene asteroid is referred to in FlyBase by the symbol Dmel\ast (CG4426, FBgn0015905). It is a protein_coding_gene from Drosophila melanogaster. Its molecular function is unknown. There is experimental evidence that it is involved in the biological process: larval somatic muscle development; epidermal growth factor receptor signaling pathway; compound eye photoreceptor fate commitment; imagina…	chr2L	+	1077948	1080803	18131728	22
18131732	FBtr0079070	vri-RC,FBgn0016076	8.00674	7.50071	8.00151	9.49939	9.5848	9.62058	5.94972	6.05203	5.87128	9.63632	9.40291	9.51772	2.7e-05	1.73193	0	3.56131	0.000419	-1.87865	0.676144	-0.0492743	The gene vrille is referred to in FlyBase by the symbol Dmel\vri (CG14029, FBgn0016076). It is a protein_coding_gene from Drosophila melanogaster. There is experimental evidence that it has the molecular function: RNA polymerase II core promoter proximal region sequence-specific DNA binding transcription factor activity involved in negative regulation of transcription. There is experimental evide…	FBtr0079070	FlyBase	The gene vrille is referred to in FlyBase by the symbol Dmel\vri (CG14029, FBgn0016076). It is a protein_coding_gene from Drosophila melanogaster. There is experimental evidence that it has the molecular function: RNA polymerase II core promoter proximal region sequence-specific DNA binding transcription factor activity involved in negative regulation of transcription. There is experimental evide…	chr2L	+	5299647	5310996	18131732	23
18131738	FBtr0079685	Acer-RA,FBgn0016122	9.25907	9.66256	9.47829	6.77725	6.65432	6.82643	9.33779	9.3919	9.61416	8.0698	8.14204	8.20366	1e-06	-2.71397	1.6e-05	-1.30945	0.960161	-0.0186917	2e-06	1.38583	The gene Angiotensin-converting enzyme-related is referred to in FlyBase by the symbol Dmel\Acer (CG10593, FBgn0016122). It is a protein_coding_gene from Drosophila melanogaster. Based on sequence similarity, it is predicted to have molecular function: peptidyl-dipeptidase activity. There is experimental evidence that it is involved in the biological process: heart development. 4 alleles are repo…	FBtr0079685	FlyBase	The gene Angiotensin-converting enzyme-related is referred to in FlyBase by the symbol Dmel\Acer (CG10593, FBgn0016122). It is a protein_coding_gene from Drosophila melanogaster. Based on sequence similarity, it is predicted to have molecular function: peptidyl-dipeptidase activity. There is experimental evidence that it is involved in the biological process: heart development. 4 alleles are repo…	chr2L	+	8521899	8524991	18131738	26
18131743	FBtr0079076	H15-RA,FBgn0016660	4.95432	5.11867	5.28268	5.2328	5.27575	5.03491	4.88099	5.1023	5.13133	4.89763	5.22179	5.01718	0.681826	0.0625983	0.972288	0.00732167	0.758811	-0.080345	0.349551	-0.135622	The gene H15 is referred to in FlyBase by the symbol Dmel\H15 (CG6604, FBgn0016660). It is a protein_coding_gene from Drosophila melanogaster. Based on sequence similarity, it is predicted to have molecular function: sequence-specific DNA binding transcription factor activity. There is experimental evidence that it is involved in the biological process: cardioblast cell fate commitment; heart dev…	FBtr0079076	FlyBase	The gene H15 is referred to in FlyBase by the symbol Dmel\H15 (CG6604, FBgn0016660). It is a protein_coding_gene from Drosophila melanogaster. Based on sequence similarity, it is predicted to have molecular function: sequence-specific DNA binding transcription factor activity. There is experimental evidence that it is involved in the biological process: cardioblast cell fate commitment; heart dev…	chr2L	+	5404342	5415928	18131743	22
18131750	FBtr0081201	Lectin-galC1-RA,FBgn0016675	4.37862	4.23492	4.29606	4.49387	4.34312	4.50227	4.28315	4.0769	4.40017	4.21829	4.2901	4.29469	0.163414	0.143216	0.934162	0.0142863	0.843486	-0.049795	0.085455	-0.178725	The gene Galactose-specific C-type lectin is referred to in FlyBase by the symbol Dmel\Lectin-galC1 (CG9976, FBgn0016675). It is a protein_coding_gene from Drosophila melanogaster. There is experimental evidence that it has the molecular function: galactose binding; Gram-negative bacterial cell surface binding. There is experimental evidence that it is involved in the biological process: inductio…	FBtr0081201	FlyBase	The gene Galactose-specific C-type lectin is referred to in FlyBase by the symbol Dmel\Lectin-galC1 (CG9976, FBgn0016675). It is a protein_coding_gene from Drosophila melanogaster. There is experimental evidence that it has the molecular function: galactose binding; Gram-negative bacterial cell surface binding. There is experimental evidence that it is involved in the biological process: inductio…	chr2L	+	19417447	19418274	18131750	27
18131754	FBtr0077589	Ptpa-RA,FBgn0016698	6.47784	6.46079	6.36003	6.56626	6.45624	6.44759	6.42821	6.41308	6.57196	6.41673	6.30062	6.39653	0.554429	0.0571423	0.390594	-0.099791	0.845828	0.0381953	0.226455	-0.118738	The gene Phosphotyrosyl phosphatase activator is referred to in FlyBase by the symbol Dmel\Ptpa (CG3289, FBgn0016698). It is a protein_coding_gene from Drosophila melanogaster. Based on sequence similarity, it is predicted to have molecular function: protein tyrosine phosphatase activator activity. It is reported to be involved in the biological process: regulation of catalytic activity. 3 allele…	FBtr0077589	FlyBase	The gene Phosphotyrosyl phosphatase activator is referred to in FlyBase by the symbol Dmel\Ptpa (CG3289, FBgn0016698). It is a protein_coding_gene from Drosophila melanogaster. Based on sequence similarity, it is predicted to have molecular function: protein tyrosine phosphatase activator activity. It is reported to be involved in the biological process: regulation of catalytic activity. 3 allele…	chr2L	+	3377002	3378590	18131754	24
18131759	FBtr0304843	nompC-RE,FBgn0016920	5.38081	5.24163	5.17619	4.92438	5.01859	4.80078	5.78296	5.57614	5.90741	5.071	4.93323	4.9904	0.010719	-0.351625	0.000491	-0.757296	0.027941	0.489295	0.457231	0.083625	The gene no mechanoreceptor potential C is referred to in FlyBase by the symbol Dmel\nompC (CG11020, FBgn0016920). It is a protein_coding_gene from Drosophila melanogaster. Based on sequence similarity, it is predicted to have molecular function: ion channel activity; calcium channel activity; cytoskeletal protein binding. There is experimental evidence that it is involved in the biological proce…	FBtr0304843	FlyBase	The gene no mechanoreceptor potential C is referred to in FlyBase by the symbol Dmel\nompC (CG11020, FBgn0016920). It is a protein_coding_gene from Drosophila melanogaster. Based on sequence similarity, it is predicted to have molecular function: ion channel activity; calcium channel activity; cytoskeletal protein binding. There is experimental evidence that it is involved in the biological proce…	chr2L	+	5342321	5365760	18131759	37
18131781	FBtr0078121	spen-RB,FBgn0016977	9.24667	9.38547	9.13936	9.10521	9.36441	8.97979	9.13709	9.24876	9.31898	8.95405	9.12517	9.13019	0.497225	-0.107362	0.183235	-0.165141	0.932798	-0.0222227	0.607364	-0.0800023	The gene split ends is referred to in FlyBase by the symbol Dmel\spen (CG18497, FBgn0016977). It is a protein_coding_gene from Drosophila melanogaster. An electronic pipeline based on InterPro domains suggests that it has the molecular function: nucleotide binding; nucleic acid binding. There is experimental evidence for 12 unique biological process terms, many of which group under: biological re…	FBtr0078121	FlyBase	The gene split ends is referred to in FlyBase by the symbol Dmel\spen (CG18497, FBgn0016977). It is a protein_coding_gene from Drosophila melanogaster. An electronic pipeline based on InterPro domains suggests that it has the molecular function: nucleotide binding; nucleic acid binding. There is experimental evidence for 12 unique biological process terms, many of which group under: biological re…	chr2L	+	159032	203250	18131781	38
18131802	FBtr0079342	Rca1-RA,FBgn0017551	7.697	7.94416	7.77411	7.30426	7.53427	7.49003	7.88657	8.11643	8.0958	7.74183	7.71167	7.75017	0.014247	-0.362233	0.023278	-0.298377	0.230971	0.227842	0.017051	0.291699	The gene Regulator of cyclin A1 is referred to in FlyBase by the symbol Dmel\Rca1 (CG10800, FBgn0017551). It is a protein_coding_gene from Drosophila melanogaster. Its molecular function is unknown. There is experimental evidence that it is involved in the biological process: negative regulation of mitotic anaphase-promoting complex activity; lateral inhibition; G1/S transition of mitotic cell cy…	FBtr0079342	FlyBase	The gene Regulator of cyclin A1 is referred to in FlyBase by the symbol Dmel\Rca1 (CG10800, FBgn0017551). It is a protein_coding_gene from Drosophila melanogaster. Its molecular function is unknown. There is experimental evidence that it is involved in the biological process: negative regulation of mitotic anaphase-promoting complex activity; lateral inhibition; G1/S transition of mitotic cell cy…	chr2L	+	6852324	6853876	18131802	25
18131804	FBtr0081328	lok-RA,FBgn0019686	7.61747	7.62978	7.32281	6.05737	6.23196	6.04814	7.48948	7.75931	7.63582	6.87981	6.96776	6.99529	1.6e-05	-1.41087	0.000487	-0.680582	0.676362	0.104846	3.7e-05	0.83513	The gene loki is referred to in FlyBase by the symbol Dmel\lok (CG10895, FBgn0019686). It is a protein_coding_gene from Drosophila melanogaster. Based on sequence similarity, it is predicted to have molecular function: protein kinase activity; protein serine/threonine kinase activity. There is experimental evidence that it is involved in the biological process: apoptotic process; activation of cy…	FBtr0081328	FlyBase	The gene loki is referred to in FlyBase by the symbol Dmel\lok (CG10895, FBgn0019686). It is a protein_coding_gene from Drosophila melanogaster. Based on sequence similarity, it is predicted to have molecular function: protein kinase activity; protein serine/threonine kinase activity. There is experimental evidence that it is involved in the biological process: apoptotic process; activation of cy…	chr2L	+	20061477	20064381	18131804	26
18131815	FBtr0079837	gcm2-RA,FBgn0019809	4.2351	4.07834	4.38811	4.2261	4.00882	4.24906	4.08857	3.95752	4.06673	3.88075	4.1664	4.02081	0.623142	-0.0725203	0.928627	-0.014953	0.287392	-0.196244	0.317471	-0.138676	The gene gcm2 is referred to in FlyBase by the symbol Dmel\gcm2 (CG3858, FBgn0019809). It is a protein_coding_gene from Drosophila melanogaster. There is experimental evidence that it has the molecular function: sequence-specific DNA binding transcription factor activity. There is experimental evidence that it is involved in the biological process: embryonic crystal cell differentiation; glial ce…	FBtr0079837	FlyBase	The gene gcm2 is referred to in FlyBase by the symbol Dmel\gcm2 (CG3858, FBgn0019809). It is a protein_coding_gene from Drosophila melanogaster. There is experimental evidence that it has the molecular function: sequence-specific DNA binding transcription factor activity. There is experimental evidence that it is involved in the biological process: embryonic crystal cell differentiation; glial ce…	chr2L	+	9608479	9612706	18131815	23
18131821	FBtr0079994	SamDC-RA,FBgn0019932	8.28156	8.35877	8.21	7.87016	7.95368	7.78905	8.04418	8.00897	8.02217	8.11015	8.22335	8.14567	0.002234	-0.412478	0.175833	0.134616	0.059693	-0.258334	0.012458	0.28876	The gene S-adenosylmethionine decarboxylase is referred to in FlyBase by the symbol Dmel\SamDC (CG5029, FBgn0019932). It is a protein_coding_gene from Drosophila melanogaster. Based on sequence similarity, it is predicted to have molecular function: adenosylmethionine decarboxylase activity. It is reported to be involved in the biological process: spermine biosynthetic process; spermidine biosynt…	FBtr0079994	FlyBase	The gene S-adenosylmethionine decarboxylase is referred to in FlyBase by the symbol Dmel\SamDC (CG5029, FBgn0019932). It is a protein_coding_gene from Drosophila melanogaster. Based on sequence similarity, it is predicted to have molecular function: adenosylmethionine decarboxylase activity. It is reported to be involved in the biological process: spermine biosynthetic process; spermidine biosynt…	chr2L	+	10339471	10341505	18131821	30
18131830	FBtr0080213	mre11-RA,FBgn0020270	8.38429	8.17591	7.92947	7.34768	7.28155	7.38042	8.67906	8.86732	8.7623	7.82177	7.74573	7.72287	0.000556	-0.82667	2.6e-05	-1.0061	0.022582	0.606338	0.000946	0.426906	The gene meiotic recombination 11 is referred to in FlyBase by the symbol Dmel\mre11 (CG16928, FBgn0020270). It is a protein_coding_gene from Drosophila melanogaster. Based on sequence similarity, it is predicted to have molecular function: endonuclease activity; exonuclease activity. There is experimental evidence that it is involved in the biological process: G2/M transition DNA damage checkpoi…	FBtr0080213	FlyBase	The gene meiotic recombination 11 is referred to in FlyBase by the symbol Dmel\mre11 (CG16928, FBgn0020270). It is a protein_coding_gene from Drosophila melanogaster. Based on sequence similarity, it is predicted to have molecular function: endonuclease activity; exonuclease activity. There is experimental evidence that it is involved in the biological process: G2/M transition DNA damage checkpoi…	chr2L	+	11282094	11284350	18131830	23
18131836	FBtr0089699	Tim17b2-RA,FBgn0020371	4.48457	4.67277	4.46254	4.3475	4.67386	4.61113	4.30815	4.29604	4.67535	4.52412	4.4064	4.39259	0.980623	0.004207	0.946024	0.0145213	0.676082	-0.113442	0.451272	-0.103127	The gene Translocase inner membrane 17 is referred to in FlyBase by the symbol Dmel\Tim17b2 (CG15257, FBgn0020371). It is a protein_coding_gene from Drosophila melanogaster. Based on sequence similarity, it is predicted to have molecular function: P-P-bond-hydrolysis-driven protein transmembrane transporter activity. Based on sequence similarity, it is predicted to be involved in the biological p…	FBtr0089699	FlyBase	The gene Translocase inner membrane 17 is referred to in FlyBase by the symbol Dmel\Tim17b2 (CG15257, FBgn0020371). It is a protein_coding_gene from Drosophila melanogaster. Based on sequence similarity, it is predicted to have molecular function: P-P-bond-hydrolysis-driven protein transmembrane transporter activity. Based on sequence similarity, it is predicted to be involved in the biological p…	chr2L	+	15484768	15485490	18131836	21
18131838	FBtr0077466	Sr-CIII-RA,FBgn0020376	8.04351	8.82222	8.68239	5.27112	5.27782	5.39395	8.76409	8.62799	8.7647	7.42893	7.4993	7.59869	5e-06	-3.20174	1.1e-05	-1.20995	0.629207	0.202889	0	2.19468	The gene Scavenger receptor class C, type III is referred to in FlyBase by the symbol Dmel\Sr-CIII (CG31962, FBgn0020376). It is a protein_coding_gene from Drosophila melanogaster. Based on sequence similarity, it is predicted to have molecular function: scavenger receptor activity. The biological processes in which it is involved are not known. 4 alleles are reported. No phenotypic data is avail…	FBtr0077466	FlyBase	The gene Scavenger receptor class C, type III is referred to in FlyBase by the symbol Dmel\Sr-CIII (CG31962, FBgn0020376). It is a protein_coding_gene from Drosophila melanogaster. Based on sequence similarity, it is predicted to have molecular function: scavenger receptor activity. The biological processes in which it is involved are not known. 4 alleles are reported. No phenotypic data is avail…	chr2L	+	4120363	4121442	18131838	25
18131842	FBtr0080862	Idgf3-RC,FBgn0020414	9.75253	10.0018	9.9156	7.96659	7.62693	8.05415	9.7135	9.91109	9.87874	9.35988	9.23007	9.46221	6e-06	-2.00744	0.003652	-0.483722	0.811092	-0.055551	1.7e-05	1.46816	The gene Imaginal disc growth factor 3 is referred to in FlyBase by the symbol Dmel\Idgf3 (CG4559, FBgn0020414). It is a protein_coding_gene from Drosophila melanogaster. There is experimental evidence that it has the molecular function: imaginal disc growth factor receptor binding. There is experimental evidence that it is involved in the biological process: imaginal disc development. 23 alleles…	FBtr0080862	FlyBase	The gene Imaginal disc growth factor 3 is referred to in FlyBase by the symbol Dmel\Idgf3 (CG4559, FBgn0020414). It is a protein_coding_gene from Drosophila melanogaster. There is experimental evidence that it has the molecular function: imaginal disc growth factor receptor binding. There is experimental evidence that it is involved in the biological process: imaginal disc development. 23 alleles…	chr2L	+	16450907	16453176	18131842	26
18131850	FBtr0080861	Idgf2-RA,FBgn0020415	10.4351	10.4697	10.4339	7.13699	6.64663	6.7282	9.91025	10.1289	10.1368	9.26787	9.43656	9.58725	0	-3.60895	0.00211	-0.628077	0.027352	-0.387587	1e-06	2.59328	The gene Imaginal disc growth factor 2 is referred to in FlyBase by the symbol Dmel\Idgf2 (CG4475, FBgn0020415). It is a protein_coding_gene from Drosophila melanogaster. There is experimental evidence that it has the molecular function: imaginal disc growth factor receptor binding. There is experimental evidence that it is involved in the biological process: imaginal disc development. 3 alleles …	FBtr0080861	FlyBase	The gene Imaginal disc growth factor 2 is referred to in FlyBase by the symbol Dmel\Idgf2 (CG4475, FBgn0020415). It is a protein_coding_gene from Drosophila melanogaster. There is experimental evidence that it has the molecular function: imaginal disc growth factor receptor binding. There is experimental evidence that it is involved in the biological process: imaginal disc development. 3 alleles …	chr2L	+	16447338	16450512	18131850	25
18131855	FBtr0080860	Idgf1-RA,FBgn0020416	9.58057	9.87426	9.65064	7.49698	7.23991	7.54413	9.28213	9.70575	9.49462	9.03687	9.18505	9.1516	2e-06	-2.27482	0.034952	-0.369657	0.414009	-0.207661	2e-06	1.6975	The gene Imaginal disc growth factor 1 is referred to in FlyBase by the symbol Dmel\Idgf1 (CG4472, FBgn0020416). It is a protein_coding_gene from Drosophila melanogaster. There is experimental evidence that it has the molecular function: imaginal disc growth factor receptor binding. There is experimental evidence that it is involved in the biological process: imaginal disc development. 21 alleles…	FBtr0080860	FlyBase	The gene Imaginal disc growth factor 1 is referred to in FlyBase by the symbol Dmel\Idgf1 (CG4472, FBgn0020416). It is a protein_coding_gene from Drosophila melanogaster. There is experimental evidence that it has the molecular function: imaginal disc growth factor receptor binding. There is experimental evidence that it is involved in the biological process: imaginal disc development. 21 alleles…	chr2L	+	16445280	16446793	18131855	23
18131858	FBtr0089577	GluRIIB-RI,FBgn0020429	4.32137	4.35793	4.48921	4.3647	4.53862	4.36692	4.3826	4.16662	4.08464	4.32658	4.4556	3.94378	0.774873	0.0339073	0.903839	0.030699	0.351607	-0.178216	0.318641	-0.181424	The gene Glutamate receptor IIB is referred to in FlyBase by the symbol Dmel\GluRIIB (CG7234, FBgn0020429). It is a protein_coding_gene from Drosophila melanogaster. There is experimental evidence that it has the molecular function: glutamate receptor activity; alpha-amino-3-hydroxy-5-methyl-4-isoxazole propionate selective glutamate receptor activity. An electronic pipeline based on InterPro dom…	FBtr0089577	FlyBase	The gene Glutamate receptor IIB is referred to in FlyBase by the symbol Dmel\GluRIIB (CG7234, FBgn0020429). It is a protein_coding_gene from Drosophila melanogaster. There is experimental evidence that it has the molecular function: glutamate receptor activity; alpha-amino-3-hydroxy-5-methyl-4-isoxazole propionate selective glutamate receptor activity. An electronic pipeline based on InterPro dom…	chr2L	+	5559342	5563502	18131858	21
18131872	FBtr0080369	Elf-RA,FBgn0020443	11.1982	11.1349	11.242	10.8612	10.8208	10.8758	11.1136	11.0938	11.1039	11.0673	11.1635	10.9997	0.002568	-0.339097	0.828144	-0.0269733	0.502269	-0.08791	0.032312	0.224213	The gene Ef1alpha-like factor is referred to in FlyBase by the symbol Dmel\Elf (CG6382, FBgn0020443). It is a protein_coding_gene from Drosophila melanogaster. Based on sequence similarity, it is predicted to have molecular function: translation termination factor activity; GTP binding; translation release factor activity. There is experimental evidence that it is involved in the biological proce…	FBtr0080369	FlyBase	The gene Ef1alpha-like factor is referred to in FlyBase by the symbol Dmel\Elf (CG6382, FBgn0020443). It is a protein_coding_gene from Drosophila melanogaster. Based on sequence similarity, it is predicted to have molecular function: translation termination factor activity; GTP binding; translation release factor activity. There is experimental evidence that it is involved in the biological proce…	chr2L	+	12434432	12440605	18131872	24
18131880	FBtr0079663	emb-RA,FBgn0020497	10.1242	10.3841	10.3375	9.85435	9.7877	9.9252	10.1262	10.1295	10.1583	10.0411	10.1525	10.0654	0.004439	-0.426212	0.634308	-0.05163	0.391211	-0.14398	0.029961	0.230602	The gene embargoed is referred to in FlyBase by the symbol Dmel\emb (CG13387, FBgn0020497). It is a protein_coding_gene from Drosophila melanogaster. There is experimental evidence that it has the molecular function: protein binding; protein transporter activity. There is experimental evidence that it is involved in the biological process: protein export from nucleus; nuclear export; multicellula…	FBtr0079663	FlyBase	The gene embargoed is referred to in FlyBase by the symbol Dmel\emb (CG13387, FBgn0020497). It is a protein_coding_gene from Drosophila melanogaster. There is experimental evidence that it has the molecular function: protein binding; protein transporter activity. There is experimental evidence that it is involved in the biological process: protein export from nucleus; nuclear export; multicellula…	chr2L	+	8403575	8408853	18131880	26
18131888	FBtr0080975	CLIP-190-RB,FBgn0020503	7.32291	7.47342	7.42566	6.89162	6.946	6.96013	7.42469	7.47567	7.73348	7.32024	6.88447	7.1214	0.000631	-0.474744	0.031827	-0.435909	0.49628	0.137285	0.243866	0.17612	The gene Cytoplasmic linker protein 190 is referred to in FlyBase by the symbol Dmel\CLIP-190 (CG5020, FBgn0020503). It is a protein_coding_gene from Drosophila melanogaster. There is experimental evidence that it has the molecular function: actin binding; protein binding; microtubule plus-end binding; microtubule binding. There is experimental evidence that it is involved in the biological proce…	FBtr0080975	FlyBase	The gene Cytoplasmic linker protein 190 is referred to in FlyBase by the symbol Dmel\CLIP-190 (CG5020, FBgn0020503). It is a protein_coding_gene from Drosophila melanogaster. There is experimental evidence that it has the molecular function: actin binding; protein binding; microtubule plus-end binding; microtubule binding. There is experimental evidence that it is involved in the biological proce…	chr2L	+	17384700	17409698	18131888	25
18131914	FBtr0078016	kraken-RA,FBgn0020545	6.57871	6.88851	6.61527	6.02534	5.58393	6.04086	6.76246	6.64143	6.39537	6.30203	6.27429	6.06973	0.002134	-0.810783	0.030091	-0.384404	0.747692	-0.0944093	0.08131	0.33197	The gene kraken is referred to in FlyBase by the symbol Dmel\kraken (CG3943, FBgn0020545). It is a protein_coding_gene from Drosophila melanogaster. It is reported to have molecular function: serine hydrolase activity. There is experimental evidence that it is involved in the biological process: digestion; response to toxin. 9 alleles are reported. No phenotypic data is available. It has one anno…	FBtr0078016	FlyBase	The gene kraken is referred to in FlyBase by the symbol Dmel\kraken (CG3943, FBgn0020545). It is a protein_coding_gene from Drosophila melanogaster. It is reported to have molecular function: serine hydrolase activity. There is experimental evidence that it is involved in the biological process: digestion; response to toxin. 9 alleles are reported. No phenotypic data is available. It has one anno…	chr2L	+	852767	854539	18131914	24
18131918	FBtr0079349	SA-RA,FBgn0020616	8.45276	8.56257	8.47119	7.31478	7.46811	7.37773	8.24627	7.91861	8.04683	7.73215	7.72593	7.74397	7e-06	-1.10863	0.023278	-0.336558	0.035151	-0.424936	0.003364	0.34714	The gene Stromalin is referred to in FlyBase by the symbol Dmel\SA (CG3423, FBgn0020616). It is a protein_coding_gene from Drosophila melanogaster. An electronic pipeline based on InterPro domains suggests that it has the molecular function: binding. There is experimental evidence that it is involved in the biological process: neuron remodeling. 7 alleles are reported. No phenotypic data is avail…	FBtr0079349	FlyBase	The gene Stromalin is referred to in FlyBase by the symbol Dmel\SA (CG3423, FBgn0020616). It is a protein_coding_gene from Drosophila melanogaster. An electronic pipeline based on InterPro domains suggests that it has the molecular function: binding. There is experimental evidence that it is involved in the biological process: neuron remodeling. 7 alleles are reported. No phenotypic data is avail…	chr2L	+	6950440	6954590	18131918	26
18131929	FBtr0331205	Pi3K21B-RB,FBgn0020622	9.73879	9.70627	9.58288	9.53601	9.58976	9.5147	9.36039	9.57295	9.78362	9.54991	9.58292	9.61393	0.169427	-0.129154	0.962625	0.00992867	0.689848	-0.103658	0.70326	0.0354247	The gene Pi3K21B is referred to in FlyBase by the symbol Dmel\Pi3K21B (CG2699, FBgn0020622). It is a protein_coding_gene from Drosophila melanogaster. There is experimental evidence that it has the molecular function: kinase binding. There is experimental evidence that it is involved in the biological process: phosphatidylinositol phosphorylation; protein phosphorylation; regulation of cell proli…	FBtr0331205	FlyBase	The gene Pi3K21B is referred to in FlyBase by the symbol Dmel\Pi3K21B (CG2699, FBgn0020622). It is a protein_coding_gene from Drosophila melanogaster. There is experimental evidence that it has the molecular function: kinase binding. There is experimental evidence that it is involved in the biological process: phosphatidylinositol phosphorylation; protein phosphorylation; regulation of cell proli…	chr2L	+	297880	305233	18131929	29
18131936	FBtr0077426	Atet-RA,FBgn0020762	7.80988	8.36847	8.15947	7.48444	7.43616	7.59295	7.91311	7.98026	7.93153	8.32183	8.16957	8.32759	0.0074	-0.608089	0.009048	0.331363	0.551264	-0.170973	6.4e-05	0.768479	The gene ABC transporter expressed in trachea is referred to in FlyBase by the symbol Dmel\Atet (CG2969, FBgn0020762). It is a protein_coding_gene from Drosophila melanogaster. Based on sequence similarity, it is predicted to have molecular function: ATPase activity, coupled to transmembrane movement of substances; transporter activity. There is experimental evidence that it is involved in the bi…	FBtr0077426	FlyBase	The gene ABC transporter expressed in trachea is referred to in FlyBase by the symbol Dmel\Atet (CG2969, FBgn0020762). It is a protein_coding_gene from Drosophila melanogaster. Based on sequence similarity, it is predicted to have molecular function: ATPase activity, coupled to transmembrane movement of substances; transporter activity. There is experimental evidence that it is involved in the bi…	chr2L	+	4333926	4345776	18131936	27
18131948	FBtr0089881	Nup154-RA,FBgn0021761	9.71896	9.42804	9.61609	9.3672	9.44526	9.50222	9.47239	9.448	9.52117	9.39712	9.29722	9.48017	0.220333	-0.149475	0.43688	-0.0890187	0.569521	-0.107177	0.673249	-0.0467207	The gene Nucleoporin 154 is referred to in FlyBase by the symbol Dmel\Nup154 (CG4579, FBgn0021761). It is a protein_coding_gene from Drosophila melanogaster. An electronic pipeline based on InterPro domains suggests that it has the molecular function: structural constituent of nuclear pore. An electronic pipeline based on InterPro domains suggests that it is involved in the biological process: nu…	FBtr0089881	FlyBase	The gene Nucleoporin 154 is referred to in FlyBase by the symbol Dmel\Nup154 (CG4579, FBgn0021761). It is a protein_coding_gene from Drosophila melanogaster. An electronic pipeline based on InterPro domains suggests that it has the molecular function: structural constituent of nuclear pore. An electronic pipeline based on InterPro domains suggests that it is involved in the biological process: nu…	chr2L	+	11004823	11009878	18131948	28
18131963	FBtr0080422	Tor-RA,FBgn0021796	8.50409	8.51229	8.42128	8.9406	8.91238	8.90871	8.27613	8.33928	8.36837	8.40521	8.5699	8.55509	0.000549	0.441346	0.103885	0.18214	0.24142	-0.15129	0.001689	-0.410496	The gene Target of rapamycin is referred to in FlyBase by the symbol Dmel\Tor (CG5092, FBgn0021796). It is a protein_coding_gene from Drosophila melanogaster. There is experimental evidence that it has the molecular function: protein self-association. There is experimental evidence for 15 unique biological process terms, many of which group under: biological regulation; cellular component organiz…	FBtr0080422	FlyBase	The gene Target of rapamycin is referred to in FlyBase by the symbol Dmel\Tor (CG5092, FBgn0021796). It is a protein_coding_gene from Drosophila melanogaster. There is experimental evidence that it has the molecular function: protein self-association. There is experimental evidence for 15 unique biological process terms, many of which group under: biological regulation; cellular component organiz…	chr2L	+	13004786	13013201	18131963	28
18131971	FBtr0077497	l(2)k16918-RA,FBgn0021800	5.50103	5.98454	5.66761	5.60209	5.75261	5.63631	6.12919	6.17988	6.25798	5.66189	5.81472	5.88358	0.767173	-0.054056	0.005988	-0.402285	0.060598	0.471289	0.283697	0.12306	The gene lethal (2) k16918 is referred to in FlyBase by the symbol Dmel\l(2)k16918 (CG3920, FBgn0021800). It is a protein_coding_gene from Drosophila melanogaster. Its molecular function is unknown. The biological processes in which it is involved are not known. 20 alleles are reported. The phenotype of these alleles is annotated with: mesothoracic tergum. It has 2 annotated transcripts and 2 ann…	FBtr0077497	FlyBase	The gene lethal (2) k16918 is referred to in FlyBase by the symbol Dmel\l(2)k16918 (CG3920, FBgn0021800). It is a protein_coding_gene from Drosophila melanogaster. Its molecular function is unknown. The biological processes in which it is involved are not known. 20 alleles are reported. The phenotype of these alleles is annotated with: mesothoracic tergum. It has 2 annotated transcripts and 2 ann…	chr2L	+	3803581	3809064	18131971	23
18131977	FBtr0081482	l(2)k14505-RA,FBgn0021856	7.42875	7.29548	7.24582	7.30814	7.36412	7.23734	7.41801	7.61043	7.37696	7.13189	7.42016	7.22979	0.859684	-0.0201507	0.164294	-0.207852	0.418984	0.145115	0.746767	-0.0425863	The gene lethal (2) k14505 is referred to in FlyBase by the symbol Dmel\l(2)k14505 (CG8674, FBgn0021856). It is a protein_coding_gene from Drosophila melanogaster. Its molecular function is unknown. An electronic pipeline based on InterPro domains suggests that it is involved in the biological process: proton-transporting ATP synthase complex assembly. 6 alleles are reported. No phenotypic data i…	FBtr0081482	FlyBase	The gene lethal (2) k14505 is referred to in FlyBase by the symbol Dmel\l(2)k14505 (CG8674, FBgn0021856). It is a protein_coding_gene from Drosophila melanogaster. Its molecular function is unknown. An electronic pipeline based on InterPro domains suggests that it is involved in the biological process: proton-transporting ATP synthase complex assembly. 6 alleles are reported. No phenotypic data i…	chr2L	+	21261168	21262411	18131977	24
18131983	FBtr0079249	Gef26-RA,FBgn0021873	9.70744	9.80269	9.62113	10.0694	10.1771	10.0009	9.63197	9.70273	9.77486	9.90892	9.88214	9.88676	0.005217	0.37204	0.069542	0.18942	0.97752	-0.00723633	0.063196	-0.189856	The gene Gef26 is referred to in FlyBase by the symbol Dmel\Gef26 (CG9491, FBgn0021873). It is a protein_coding_gene from Drosophila melanogaster. Based on sequence similarity, it is predicted to have molecular function: cyclic nucleotide-dependent guanyl-nucleotide exchange factor activity; guanyl-nucleotide exchange factor activity. There is experimental evidence for 11 unique biological proces…	FBtr0079249	FlyBase	The gene Gef26 is referred to in FlyBase by the symbol Dmel\Gef26 (CG9491, FBgn0021873). It is a protein_coding_gene from Drosophila melanogaster. Based on sequence similarity, it is predicted to have molecular function: cyclic nucleotide-dependent guanyl-nucleotide exchange factor activity; guanyl-nucleotide exchange factor activity. There is experimental evidence for 11 unique biological proces…	chr2L	+	6323767	6331552	18131983	31
18131995	FBtr0079352	Coprox-RA,FBgn0021944	8.86931	8.54777	8.67107	8.2528	8.16099	8.4785	8.66839	8.54604	8.71128	8.38954	8.44388	8.48602	0.021472	-0.39862	0.071198	-0.202087	0.83198	-0.054146	0.266317	0.142387	The gene Coproporphyrinogen oxidase is referred to in FlyBase by the symbol Dmel\Coprox (CG3433, FBgn0021944). It is a protein_coding_gene from Drosophila melanogaster. Based on sequence similarity, it is predicted to have molecular function: coproporphyrinogen oxidase activity. Based on sequence similarity, it is predicted to be involved in the biological process: heme biosynthetic process. 8 al…	FBtr0079352	FlyBase	The gene Coproporphyrinogen oxidase is referred to in FlyBase by the symbol Dmel\Coprox (CG3433, FBgn0021944). It is a protein_coding_gene from Drosophila melanogaster. Based on sequence similarity, it is predicted to have molecular function: coproporphyrinogen oxidase activity. Based on sequence similarity, it is predicted to be involved in the biological process: heme biosynthetic process. 8 al…	chr2L	+	6964421	6965812	18131995	24
18131997	FBtr0077520	Pdsw-RA,FBgn0021967	8.17122	8.05842	8.17156	7.85213	7.73464	7.86071	8.10917	8.27223	7.93786	7.91509	8.26204	8.07093	0.006477	-0.317903	0.910215	-0.0237347	0.926555	-0.0273117	0.059694	0.266856	The gene Pdsw is referred to in FlyBase by the symbol Dmel\Pdsw (CG8844, FBgn0021967). It is a protein_coding_gene from Drosophila melanogaster. Based on sequence similarity, it is predicted to have molecular function: NADH dehydrogenase activity; NADH dehydrogenase (ubiquinone) activity. There is experimental evidence that it is involved in the biological process: neurogenesis. 8 alleles are rep…	FBtr0077520	FlyBase	The gene Pdsw is referred to in FlyBase by the symbol Dmel\Pdsw (CG8844, FBgn0021967). It is a protein_coding_gene from Drosophila melanogaster. Based on sequence similarity, it is predicted to have molecular function: NADH dehydrogenase activity; NADH dehydrogenase (ubiquinone) activity. There is experimental evidence that it is involved in the biological process: neurogenesis. 8 alleles are rep…	chr2L	+	3466162	3467326	18131997	23
18132003	FBtr0077432	l(2)k05819-RA,FBgn0022153	9.59514	9.71893	9.61853	9.63564	9.71753	9.66415	9.63934	9.80883	9.69651	9.50637	9.39413	9.51546	0.770566	0.0282413	0.04153	-0.24291	0.676633	0.0706953	0.04595	-0.200456	The gene lethal (2) k05819 is referred to in FlyBase by the symbol Dmel\l(2)k05819 (CG3054, FBgn0022153). It is a protein_coding_gene from Drosophila melanogaster. Its molecular function is unknown. The biological processes in which it is involved are not known. 4 alleles are reported. No phenotypic data is available. It has 4 annotated transcripts and 4 annotated polypeptides. Protein features a…	FBtr0077432	FlyBase	The gene lethal (2) k05819 is referred to in FlyBase by the symbol Dmel\l(2)k05819 (CG3054, FBgn0022153). It is a protein_coding_gene from Drosophila melanogaster. Its molecular function is unknown. The biological processes in which it is involved are not known. 4 alleles are reported. No phenotypic data is available. It has 4 annotated transcripts and 4 annotated polypeptides. Protein features a…	chr2L	+	4394196	4400487	18132003	25
18132017	FBtr0080021	KdelR-RA,FBgn0022268	9.31821	9.30117	9.36822	8.92557	9.03408	8.9772	9.29111	9.46274	9.50145	8.90439	9.17046	9.22329	0.002285	-0.350245	0.047466	-0.319055	0.595611	0.0892383	0.361249	0.120429	The gene KDEL receptor is referred to in FlyBase by the symbol Dmel\KdelR (CG5183, FBgn0022268). It is a protein_coding_gene from Drosophila melanogaster. Based on sequence similarity, it is predicted to have molecular function: KDEL sequence binding. Based on sequence similarity, it is predicted to be involved in the biological process: retrograde vesicle-mediated transport, Golgi to ER. 4 allel…	FBtr0080021	FlyBase	The gene KDEL receptor is referred to in FlyBase by the symbol Dmel\KdelR (CG5183, FBgn0022268). It is a protein_coding_gene from Drosophila melanogaster. Based on sequence similarity, it is predicted to have molecular function: KDEL sequence binding. Based on sequence similarity, it is predicted to be involved in the biological process: retrograde vesicle-mediated transport, Golgi to ER. 4 allel…	chr2L	+	10426867	10428632	18132017	28
18132022	FBtr0079865	zf30C-RA,FBgn0022720	8.73947	8.79636	8.67083	8.51693	8.49627	8.55236	8.75195	8.681	8.79736	8.55175	8.61508	8.55878	0.026302	-0.213704	0.098661	-0.168236	0.971046	0.00788267	0.552487	0.053351	The gene Zinc finger protein 30C is referred to in FlyBase by the symbol Dmel\zf30C (CG3998, FBgn0022720). It is a protein_coding_gene from Drosophila melanogaster. Based on sequence similarity, it is predicted to have molecular function: sequence-specific DNA binding transcription factor activity. There is experimental evidence that it is involved in the biological process: neuron development. 7…	FBtr0079865	FlyBase	The gene Zinc finger protein 30C is referred to in FlyBase by the symbol Dmel\zf30C (CG3998, FBgn0022720). It is a protein_coding_gene from Drosophila melanogaster. Based on sequence similarity, it is predicted to have molecular function: sequence-specific DNA binding transcription factor activity. There is experimental evidence that it is involved in the biological process: neuron development. 7…	chr2L	+	9758338	9762375	18132022	25
18132027	FBtr0081516	dtr-RA,FBgn0023090	4.99877	5.05766	4.97226	5.00146	5.53925	4.94924	4.85651	4.90173	4.87637	5.05605	5.26505	5.03927	0.463462	0.153752	0.052362	0.241921	0.286951	-0.13136	0.860032	-0.043191	The gene defective transmitter release is referred to in FlyBase by the symbol Dmel\dtr (CG31623, FBgn0023090). It is a protein_coding_gene from Drosophila melanogaster. Its molecular function is unknown. There is experimental evidence that it is involved in the biological process: synaptic transmission. 7 alleles are reported. No phenotypic data is available. It has one annotated transcript and …	FBtr0081516	FlyBase	The gene defective transmitter release is referred to in FlyBase by the symbol Dmel\dtr (CG31623, FBgn0023090). It is a protein_coding_gene from Drosophila melanogaster. Its molecular function is unknown. There is experimental evidence that it is involved in the biological process: synaptic transmission. 7 alleles are reported. No phenotypic data is available. It has one annotated transcript and …	chr2L	+	21361216	21367297	18132027	24
18132033	FBtr0081514	dimm-RA,FBgn0023091	4.19004	4.2949	4.12757	4.29942	4.16925	4.15804	4.11624	4.18647	4.1127	4.08948	4.23658	4.16399	0.969544	0.00473667	0.841135	0.0248833	0.686458	-0.065698	0.674899	-0.0455513	The gene dimmed is referred to in FlyBase by the symbol Dmel\dimm (CG8667, FBgn0023091). It is a protein_coding_gene from Drosophila melanogaster. Based on sequence similarity, it is predicted to have molecular function: sequence-specific DNA binding transcription factor activity. There is experimental evidence that it is involved in the biological process: positive regulation of transcription fr…	FBtr0081514	FlyBase	The gene dimmed is referred to in FlyBase by the symbol Dmel\dimm (CG8667, FBgn0023091). It is a protein_coding_gene from Drosophila melanogaster. Based on sequence similarity, it is predicted to have molecular function: sequence-specific DNA binding transcription factor activity. There is experimental evidence that it is involved in the biological process: positive regulation of transcription fr…	chr2L	+	21339110	21340780	18132033	25
18132036	FBtr0080158	Acp32CD-RA,FBgn0023415	4.74442	4.6179	4.51027	4.64413	4.78421	4.73632	4.84476	4.46324	4.41458	4.47966	4.50472	4.31562	0.383522	0.097361	0.457616	-0.14086	0.891884	-0.0500033	0.018364	-0.288224	The gene Accessory gland-specific peptide 32CD is referred to in FlyBase by the symbol Dmel\Acp32CD (CG4605, FBgn0023415). It is a protein_coding_gene from Drosophila melanogaster. It is reported to have molecular function: hormone activity. There is experimental evidence that it is involved in the biological process: multicellular organism reproduction. 4 alleles are reported. No phenotypic data…	FBtr0080158	FlyBase	The gene Accessory gland-specific peptide 32CD is referred to in FlyBase by the symbol Dmel\Acp32CD (CG4605, FBgn0023415). It is a protein_coding_gene from Drosophila melanogaster. It is reported to have molecular function: hormone activity. There is experimental evidence that it is involved in the biological process: multicellular organism reproduction. 4 alleles are reported. No phenotypic data…	chr2L	+	11015642	11016571	18132036	24
18132039	FBtr0085897	Ac3-RA,FBgn0023416	3.56782	3.50622	3.53333	3.55992	3.58635	3.49556	3.56119	3.57151	3.49547	3.55294	3.60148	3.49905	0.904111	0.0114817	0.94826	0.00843267	0.972097	0.00693333	0.971669	0.00388433	The gene Ac3 is referred to in FlyBase by the symbol Dmel\Ac3 (CG1506, FBgn0023416). It is a protein_coding_gene from Drosophila melanogaster. There is experimental evidence that it has the molecular function: adenylate cyclase activity. There is experimental evidence that it is involved in the biological process: cAMP biosynthetic process. 10 alleles are reported. No phenotypic data is available…	FBtr0085897	FlyBase	The gene Ac3 is referred to in FlyBase by the symbol Dmel\Ac3 (CG1506, FBgn0023416). It is a protein_coding_gene from Drosophila melanogaster. There is experimental evidence that it has the molecular function: adenylate cyclase activity. There is experimental evidence that it is involved in the biological process: cAMP biosynthetic process. 10 alleles are reported. No phenotypic data is available…	chr2L	+	21632599	21647967	18132039	37
18132061	FBtr0078070	Pph13-RA,FBgn0023489	5.25044	5.14135	5.5073	5.53214	5.40201	5.49566	5.36224	5.17541	5.25288	5.45732	5.29238	5.14693	0.204738	0.17691	0.833978	0.0353653	0.909547	-0.036184	0.165836	-0.177729	The gene PvuII-PstI homology 13 is referred to in FlyBase by the symbol Dmel\Pph13 (CG2819, FBgn0023489). It is a protein_coding_gene from Drosophila melanogaster. There is experimental evidence that it has the molecular function: sequence-specific DNA binding; RNA polymerase II core promoter proximal region sequence-specific DNA binding transcription factor activity involved in positive regulati…	FBtr0078070	FlyBase	The gene PvuII-PstI homology 13 is referred to in FlyBase by the symbol Dmel\Pph13 (CG2819, FBgn0023489). It is a protein_coding_gene from Drosophila melanogaster. There is experimental evidence that it has the molecular function: sequence-specific DNA binding; RNA polymerase II core promoter proximal region sequence-specific DNA binding transcription factor activity involved in positive regulati…	chr2L	+	577488	579549	18132061	26
18132065	FBtr0079134	sip1-RA,FBgn0024191	5.59092	5.52944	5.38872	5.33547	5.26352	5.14688	5.47294	5.36166	5.40057	5.15548	5.24416	5.30918	0.036789	-0.2544	0.109579	-0.175453	0.586555	-0.0912987	0.924962	-0.012351	The gene septin interacting protein 1 is referred to in FlyBase by the symbol Dmel\sip1 (CG7238, FBgn0024191). It is a protein_coding_gene from Drosophila melanogaster. An electronic pipeline based on InterPro domains suggests that it has the molecular function: DNA binding. It is reported to be involved in the biological process: nuclear mRNA splicing, via spliceosome. 3 alleles are reported. Th…	FBtr0079134	FlyBase	The gene septin interacting protein 1 is referred to in FlyBase by the symbol Dmel\sip1 (CG7238, FBgn0024191). It is a protein_coding_gene from Drosophila melanogaster. An electronic pipeline based on InterPro domains suggests that it has the molecular function: DNA binding. It is reported to be involved in the biological process: nuclear mRNA splicing, via spliceosome. 3 alleles are reported. Th…	chr2L	+	5721051	5723791	18132065	25
18132069	FBtr0077530	drm-RB,FBgn0024244	4.1075	4.22956	4.14618	4.28057	4.47023	4.47365	4.21359	4.08653	4.07076	4.20851	4.20397	4.06473	0.033582	0.247067	0.7917	0.0354383	0.843817	-0.037452	0.040979	-0.249081	The gene drumstick is referred to in FlyBase by the symbol Dmel\drm (CG10016, FBgn0024244). It is a protein_coding_gene from Drosophila melanogaster. An electronic pipeline based on InterPro domains suggests that it has the molecular function: zinc ion binding; nucleic acid binding. There is experimental evidence that it is involved in the biological process: digestive tract development; hindgut …	FBtr0077530	FlyBase	The gene drumstick is referred to in FlyBase by the symbol Dmel\drm (CG10016, FBgn0024244). It is a protein_coding_gene from Drosophila melanogaster. An electronic pipeline based on InterPro domains suggests that it has the molecular function: zinc ion binding; nucleic acid binding. There is experimental evidence that it is involved in the biological process: digestive tract development; hindgut …	chr2L	+	3539251	3548086	18132069	25
18132074	FBtr0079875	Srp54-RA,FBgn0024285	10.213	10.0883	10.318	10.2602	10.1893	10.2588	10.4338	10.5438	10.4581	10.305	10.3181	10.3876	0.795628	0.0296933	0.166803	-0.141673	0.090604	0.27216	0.2643	0.100793	The gene Srp54 is referred to in FlyBase by the symbol Dmel\Srp54 (CG4602, FBgn0024285). It is a protein_coding_gene from Drosophila melanogaster. There is experimental evidence that it has the molecular function: poly-pyrimidine tract binding. There is experimental evidence that it is involved in the biological process: regulation of alternative nuclear mRNA splicing, via spliceosome; neurogenes…	FBtr0079875	FlyBase	The gene Srp54 is referred to in FlyBase by the symbol Dmel\Srp54 (CG4602, FBgn0024285). It is a protein_coding_gene from Drosophila melanogaster. There is experimental evidence that it has the molecular function: poly-pyrimidine tract binding. There is experimental evidence that it is involved in the biological process: regulation of alternative nuclear mRNA splicing, via spliceosome; neurogenes…	chr2L	+	9912911	9915044	18132074	23
18132076	FBtr0080434	Sir2-RA,FBgn0024291	8.70085	8.70967	8.37702	8.68079	8.81508	8.77315	8.48718	8.45204	8.54693	8.70003	8.69219	8.64134	0.252899	0.160492	0.069669	0.182472	0.661146	-0.100467	0.404686	-0.0784867	The gene Sir2 is referred to in FlyBase by the symbol Dmel\Sir2 (CG5216, FBgn0024291). It is a protein_coding_gene from Drosophila melanogaster. There is experimental evidence that it has the molecular function: transcription factor binding; NAD-dependent histone deacetylase activity; histone deacetylase activity. There is experimental evidence that it is involved in the biological process: regul…	FBtr0080434	FlyBase	The gene Sir2 is referred to in FlyBase by the symbol Dmel\Sir2 (CG5216, FBgn0024291). It is a protein_coding_gene from Drosophila melanogaster. There is experimental evidence that it has the molecular function: transcription factor binding; NAD-dependent histone deacetylase activity; histone deacetylase activity. There is experimental evidence that it is involved in the biological process: regul…	chr2L	+	13165551	13169551	18132076	24
18132079	FBtr0078131	Hop-RA,FBgn0024352	10.4268	10.6012	10.4607	10.8006	10.6104	10.7101	10.5073	10.4115	10.2384	10.9492	10.8429	10.9248	0.065373	0.210787	0.002119	0.519907	0.576154	-0.110517	0.067556	0.198603	The gene Hsp70/Hsp90 organizing protein homolog is referred to in FlyBase by the symbol Dmel\Hop (CG2720, FBgn0024352). It is a protein_coding_gene from Drosophila melanogaster. Based on sequence similarity, it is predicted to have molecular function: unfolded protein binding. Based on sequence similarity, it is predicted to be involved in the biological process: protein folding. 10 alleles are r…	FBtr0078131	FlyBase	The gene Hsp70/Hsp90 organizing protein homolog is referred to in FlyBase by the symbol Dmel\Hop (CG2720, FBgn0024352). It is a protein_coding_gene from Drosophila melanogaster. Based on sequence similarity, it is predicted to have molecular function: unfolded protein binding. Based on sequence similarity, it is predicted to be involved in the biological process: protein folding. 10 alleles are r…	chr2L	+	295122	297449	18132079	27
18132084	FBtr0080534	p38b-RA,FBgn0024846	8.07452	8.13736	8.17985	7.70303	7.98975	7.7884	8.34554	8.34165	8.32147	7.95858	8.2439	8.04547	0.022751	-0.303519	0.055112	-0.253573	0.102607	0.205643	0.086423	0.255589	The gene p38b is referred to in FlyBase by the symbol Dmel\p38b (CG7393, FBgn0024846). It is a protein_coding_gene from Drosophila melanogaster. There is experimental evidence that it has the molecular function: protein serine/threonine kinase activity. There is experimental evidence for 21 unique biological process terms, many of which group under: biological regulation; response to stress; resp…	FBtr0080534	FlyBase	The gene p38b is referred to in FlyBase by the symbol Dmel\p38b (CG7393, FBgn0024846). It is a protein_coding_gene from Drosophila melanogaster. There is experimental evidence that it has the molecular function: protein serine/threonine kinase activity. There is experimental evidence for 21 unique biological process terms, many of which group under: biological regulation; response to stress; resp…	chr2L	+	13780695	13782611	18132084	23
18132087	FBtr0077643	Bem46-RA,FBgn0025109	9.19205	9.16934	9.24166	9.3401	9.33482	9.45275	9.23009	9.0862	9.19917	9.23533	9.11236	9.04762	0.061666	0.174873	0.770505	-0.0400493	0.879932	-0.0291967	0.033376	-0.244119	The gene Bem46 is referred to in FlyBase by the symbol Dmel\Bem46 (CG18642, FBgn0025109). It is a protein_coding_gene from Drosophila melanogaster. An electronic pipeline based on InterPro domains suggests that it has the molecular function: hydrolase activity. An electronic pipeline based on InterPro domains suggests that it is involved in the biological process: metabolic process. 4 alleles are…	FBtr0077643	FlyBase	The gene Bem46 is referred to in FlyBase by the symbol Dmel\Bem46 (CG18642, FBgn0025109). It is a protein_coding_gene from Drosophila melanogaster. An electronic pipeline based on InterPro domains suggests that it has the molecular function: hydrolase activity. An electronic pipeline based on InterPro domains suggests that it is involved in the biological process: metabolic process. 4 alleles are…	chr2L	+	2988116	2990075	18132087	24
18132093	FBtr0080555	Acyp-RA,FBgn0025115	3.87077	3.89238	3.93581	3.78929	3.715	3.9011	3.96523	3.86324	3.86264	3.86951	3.71333	3.6484	0.310543	-0.0978537	0.205297	-0.153291	0.989768	-0.00261267	0.636832	-0.05805	The gene Acylphosphatase is referred to in FlyBase by the symbol Dmel\Acyp (CG16870, FBgn0025115). It is a protein_coding_gene from Drosophila melanogaster. There is experimental evidence that it has the molecular function: acylphosphatase activity. The biological processes in which it is involved are not known. One allele is reported. No phenotypic data is available. It has one annotated transcr…	FBtr0080555	FlyBase	The gene Acylphosphatase is referred to in FlyBase by the symbol Dmel\Acyp (CG16870, FBgn0025115). It is a protein_coding_gene from Drosophila melanogaster. There is experimental evidence that it has the molecular function: acylphosphatase activity. The biological processes in which it is involved are not known. One allele is reported. No phenotypic data is available. It has one annotated transcr…	chr2L	+	13912139	13912596	18132093	21
18132095	FBtr0079866	und-RA,FBgn0025117	9.96489	9.95365	10.0641	9.12731	9.0635	9.23463	9.80456	9.81523	9.89219	9.61804	9.59854	9.64886	3.7e-05	-0.852391	0.036998	-0.215514	0.236927	-0.15688	0.000639	0.479997	The gene uninitiated is referred to in FlyBase by the symbol Dmel\und (CG4008, FBgn0025117). It is a protein_coding_gene from Drosophila melanogaster. Based on sequence similarity, it is predicted to have molecular function: aminopeptidase activity. An electronic pipeline based on InterPro domains suggests that it is involved in the biological process: proteolysis; cellular process. 10 alleles ar…	FBtr0079866	FlyBase	The gene uninitiated is referred to in FlyBase by the symbol Dmel\und (CG4008, FBgn0025117). It is a protein_coding_gene from Drosophila melanogaster. Based on sequence similarity, it is predicted to have molecular function: aminopeptidase activity. An electronic pipeline based on InterPro domains suggests that it is involved in the biological process: proteolysis; cellular process. 10 alleles ar…	chr2L	+	9763345	9765338	18132095	26
18132099	FBtr0331641	Ip259-RB,FBgn0025366	9.03677	8.88892	8.6956	7.48975	7.5168	7.38291	8.34953	8.95921	8.9135	8.54277	8.55076	8.7875	1.2e-05	-1.41061	0.671015	-0.113735	0.747233	-0.133018	1e-05	1.16386	The gene Intronic Protein 259 is referred to in FlyBase by the symbol Dmel\Ip259 (CG5277, FBgn0025366). It is a protein_coding_gene from Drosophila melanogaster. Its molecular function is unknown. There is experimental evidence that it is involved in the biological process: neurogenesis; phagocytosis, engulfment. 4 alleles are reported. No phenotypic data is available. It has 2 annotated transcri…	FBtr0331641	FlyBase	The gene Intronic Protein 259 is referred to in FlyBase by the symbol Dmel\Ip259 (CG5277, FBgn0025366). It is a protein_coding_gene from Drosophila melanogaster. Its molecular function is unknown. There is experimental evidence that it is involved in the biological process: neurogenesis; phagocytosis, engulfment. 4 alleles are reported. No phenotypic data is available. It has 2 annotated transcri…	chr2L	+	10408352	10409610	18132099	22
18132103	FBtr0331653	CG3558-RD,FBgn0025681	9.1726	9.22729	9.28474	8.96046	8.97441	8.95084	9.09615	9.20219	8.9994	9.08178	9.24488	9.21203	0.008321	-0.266302	0.538384	0.080318	0.404165	-0.12896	0.036449	0.21766	This gene is referred to in FlyBase by the symbol Dmel\CG3558 (FBgn0025681). It is a protein_coding_gene from Drosophila melanogaster. Its molecular function is unknown. The biological processes in which it is involved are not known. 5 alleles are reported. No phenotypic data is available. It has 4 annotated transcripts and 4 annotated polypeptides. Protein features are: Retinoic acid induced 16-…	FBtr0331653	FlyBase	This gene is referred to in FlyBase by the symbol Dmel\CG3558 (FBgn0025681). It is a protein_coding_gene from Drosophila melanogaster. Its molecular function is unknown. The biological processes in which it is involved are not known. 5 alleles are reported. No phenotypic data is available. It has 4 annotated transcripts and 4 annotated polypeptides. Protein features are: Retinoic acid induced 16-…	chr2L	+	2992870	2998726	18132103	26
18132113	FBtr0080469	beta'Cop-RA,FBgn0025724	9.19844	9.33657	9.35642	9.01011	8.85081	8.98374	9.33051	9.35248	9.39019	9.16886	9.10307	9.11624	0.006477	-0.348926	0.027734	-0.228337	0.713323	0.0605833	0.075837	0.181172	The gene beta'-coatomer protein is referred to in FlyBase by the symbol Dmel\beta'Cop (CG6699, FBgn0025724). It is a protein_coding_gene from Drosophila melanogaster. An electronic pipeline based on InterPro domains suggests that it has the molecular function: structural molecule activity. There is experimental evidence that it is involved in the biological process: regulation of lipid storage. 4…	FBtr0080469	FlyBase	The gene beta'-coatomer protein is referred to in FlyBase by the symbol Dmel\beta'Cop (CG6699, FBgn0025724). It is a protein_coding_gene from Drosophila melanogaster. An electronic pipeline based on InterPro domains suggests that it has the molecular function: structural molecule activity. There is experimental evidence that it is involved in the biological process: regulation of lipid storage. 4…	chr2L	+	13378897	13382382	18132113	24
18132118	FBtr0077924	Cdlc2-RA,FBgn0026141	4.9396	4.92836	4.90818	5.59857	5.64817	5.61888	4.99245	4.53938	4.94051	5.3419	5.2494	5.38188	3.3e-05	0.696497	0.014172	0.500279	0.722511	-0.101265	0.00704	-0.297483	The gene Cytoplasmic dynein light chain 2 is referred to in FlyBase by the symbol Dmel\Cdlc2 (CG5450, FBgn0026141). It is a protein_coding_gene from Drosophila melanogaster. Based on sequence similarity, it is predicted to have molecular function: ATPase activity, coupled; motor activity. Based on sequence similarity, it is predicted to be involved in the biological process: microtubule-based mov…	FBtr0077924	FlyBase	The gene Cytoplasmic dynein light chain 2 is referred to in FlyBase by the symbol Dmel\Cdlc2 (CG5450, FBgn0026141). It is a protein_coding_gene from Drosophila melanogaster. Based on sequence similarity, it is predicted to have molecular function: ATPase activity, coupled; motor activity. Based on sequence similarity, it is predicted to be involved in the biological process: microtubule-based mov…	chr2L	+	1344480	1345144	18132118	19
18132122	FBtr0300400	CG16833-RD,FBgn0026147	7.88807	7.89068	7.83112	6.44801	6.58549	6.51462	7.42865	7.46052	7.4657	7.39777	7.4004	7.3161	2e-06	-1.35392	0.427852	-0.0802	0.006621	-0.418335	1.6e-05	0.855382	This gene is referred to in FlyBase by the symbol Dmel\CG16833 (FBgn0026147). It is a protein_coding_gene from Drosophila melanogaster. Based on sequence similarity, it is predicted to have molecular function: tubulin-tyrosine ligase activity. There is experimental evidence that it is involved in the biological process: wound healing. 4 alleles are reported. No phenotypic data is available. It ha…	FBtr0300400	FlyBase	This gene is referred to in FlyBase by the symbol Dmel\CG16833 (FBgn0026147). It is a protein_coding_gene from Drosophila melanogaster. Based on sequence similarity, it is predicted to have molecular function: tubulin-tyrosine ligase activity. There is experimental evidence that it is involved in the biological process: wound healing. 4 alleles are reported. No phenotypic data is available. It ha…	chr2L	+	10989305	10997700	18132122	29
18132138	FBtr0080149	CG12253-RA,FBgn0026148	6.00054	6.17901	5.95368	6.03012	5.91537	6.2116	6.40264	6.31532	6.37463	5.9474	5.89933	6.11769	0.960075	0.00795233	0.007378	-0.376056	0.051973	0.319788	0.650393	-0.0642207	This gene is referred to in FlyBase by the symbol Dmel\CG12253 (FBgn0026148). It is a protein_coding_gene from Drosophila melanogaster. Its molecular function is unknown. The biological processes in which it is involved are not known. 2 alleles are reported. No phenotypic data is available. It has one annotated transcript and one annotated polypeptide. Summary of modENCODE Temporal Expression Pro…	FBtr0080149	FlyBase	This gene is referred to in FlyBase by the symbol Dmel\CG12253 (FBgn0026148). It is a protein_coding_gene from Drosophila melanogaster. Its molecular function is unknown. The biological processes in which it is involved are not known. 2 alleles are reported. No phenotypic data is available. It has one annotated transcript and one annotated polypeptide. Summary of modENCODE Temporal Expression Pro…	chr2L	+	10987817	10989241	18132138	27
18132142	FBtr0081476	clumsy-RA,FBgn0026255	3.38415	3.2602	3.37353	3.3039	3.28825	3.21299	3.26942	3.22141	3.31191	3.33917	3.19729	3.2493	0.44305	-0.0709133	0.9675	-0.00565833	0.636938	-0.071714	0.957503	-0.006459	The gene clumsy is referred to in FlyBase by the symbol Dmel\clumsy (CG8681, FBgn0026255). It is a protein_coding_gene from Drosophila melanogaster. Based on sequence similarity, it is predicted to have molecular function: kainate selective glutamate receptor activity. An electronic pipeline based on InterPro domains suggests that it is involved in the biological process: ion transport. 4 alleles…	FBtr0081476	FlyBase	The gene clumsy is referred to in FlyBase by the symbol Dmel\clumsy (CG8681, FBgn0026255). It is a protein_coding_gene from Drosophila melanogaster. Based on sequence similarity, it is predicted to have molecular function: kainate selective glutamate receptor activity. An electronic pipeline based on InterPro domains suggests that it is involved in the biological process: ion transport. 4 alleles…	chr2L	+	21206520	21211820	18132142	36
18132155	FBtr0112925	Traf4-RC,FBgn0026319	6.70408	6.85896	6.57846	7.43844	7.38501	7.26407	6.12157	6.30519	5.99781	6.25077	6.15905	6.15576	0.000592	0.648667	0.763956	0.047002	0.017706	-0.572314	3e-06	-1.17398	The gene TNF-receptor-associated factor 4 is referred to in FlyBase by the symbol Dmel\Traf4 (CG3048, FBgn0026319). It is a protein_coding_gene from Drosophila melanogaster. There is experimental evidence that it has the molecular function: protein binding. There is experimental evidence that it is involved in the biological process: instar larval development; eye development; asymmetric protein …	FBtr0112925	FlyBase	The gene TNF-receptor-associated factor 4 is referred to in FlyBase by the symbol Dmel\Traf4 (CG3048, FBgn0026319). It is a protein_coding_gene from Drosophila melanogaster. There is experimental evidence that it has the molecular function: protein binding. There is experimental evidence that it is involved in the biological process: instar larval development; eye development; asymmetric protein …	chr2L	+	4362549	4380725	18132155	29
18132162	FBtr0080544	RpII33-RA,FBgn0026373	9.48937	9.17563	9.49649	8.74489	8.9123	8.89487	9.34023	9.33777	9.26888	9.16082	8.89095	9.17301	0.003461	-0.536476	0.081136	-0.240702	0.767107	-0.0715363	0.101616	0.224237	The gene RNA polymerase II 33kD subunit is referred to in FlyBase by the symbol Dmel\RpII33 (CG7885, FBgn0026373). It is a protein_coding_gene from Drosophila melanogaster. There is experimental evidence that it has the molecular function: DNA binding. There is experimental evidence that it is involved in the biological process: cellular response to heat. 10 alleles are reported. No phenotypic da…	FBtr0080544	FlyBase	The gene RNA polymerase II 33kD subunit is referred to in FlyBase by the symbol Dmel\RpII33 (CG7885, FBgn0026373). It is a protein_coding_gene from Drosophila melanogaster. There is experimental evidence that it has the molecular function: DNA binding. There is experimental evidence that it is involved in the biological process: cellular response to heat. 10 alleles are reported. No phenotypic da…	chr2L	+	13833339	13834306	18132162	21
18132164	FBtr0080280	Or33c-RA,FBgn0026390	3.33197	3.32607	3.45201	3.47589	3.35481	3.44573	3.36843	3.33556	3.40361	3.36161	3.36683	3.49587	0.572293	0.055457	0.746813	0.0389003	0.996939	-0.000816667	0.880304	-0.0173733	The gene Odorant receptor 33c is referred to in FlyBase by the symbol Dmel\Or33c (CG5006, FBgn0026390). It is a protein_coding_gene from Drosophila melanogaster. Based on sequence similarity, it is predicted to have molecular function: olfactory receptor activity. There is experimental evidence that it is involved in the biological process: detection of chemical stimulus involved in sensory perce…	FBtr0080280	FlyBase	The gene Odorant receptor 33c is referred to in FlyBase by the symbol Dmel\Or33c (CG5006, FBgn0026390). It is a protein_coding_gene from Drosophila melanogaster. Based on sequence similarity, it is predicted to have molecular function: olfactory receptor activity. There is experimental evidence that it is involved in the biological process: detection of chemical stimulus involved in sensory perce…	chr2L	+	11937969	11939202	18132164	21
18132167	FBtr0080279	Or33b-RA,FBgn0026391	3.21429	3.44252	3.36895	3.35468	3.36263	3.39137	3.31351	3.23364	3.41274	3.39433	3.30336	3.39874	0.807576	0.027641	0.71889	0.0455127	0.93158	-0.021958	0.969737	-0.00408633	The gene Odorant receptor 33b is referred to in FlyBase by the symbol Dmel\Or33b (CG16961, FBgn0026391). It is a protein_coding_gene from Drosophila melanogaster. There is experimental evidence that it has the molecular function: olfactory receptor activity. Based on sequence similarity, it is predicted to be involved in the biological process: sensory perception of smell. 3 alleles are reported.…	FBtr0080279	FlyBase	The gene Odorant receptor 33b is referred to in FlyBase by the symbol Dmel\Or33b (CG16961, FBgn0026391). It is a protein_coding_gene from Drosophila melanogaster. There is experimental evidence that it has the molecular function: olfactory receptor activity. Based on sequence similarity, it is predicted to be involved in the biological process: sensory perception of smell. 3 alleles are reported.…	chr2L	+	11936181	11937501	18132167	25
18132170	FBtr0080278	Or33a-RA,FBgn0026392	2.9707	3.25195	3.12738	3.02955	2.97452	3.07834	3.22298	3.27114	3.07484	3.23476	3.28991	3.17354	0.449805	-0.0892023	0.747364	0.0430823	0.747331	0.0729817	0.041398	0.205266	The gene Odorant receptor 33a is referred to in FlyBase by the symbol Dmel\Or33a (CG16960, FBgn0026392). It is a protein_coding_gene from Drosophila melanogaster. Based on sequence similarity, it is predicted to have molecular function: olfactory receptor activity. Based on sequence similarity, it is predicted to be involved in the biological process: sensory perception of smell. 2 alleles are re…	FBtr0080278	FlyBase	The gene Odorant receptor 33a is referred to in FlyBase by the symbol Dmel\Or33a (CG16960, FBgn0026392). It is a protein_coding_gene from Drosophila melanogaster. Based on sequence similarity, it is predicted to have molecular function: olfactory receptor activity. Based on sequence similarity, it is predicted to be involved in the biological process: sensory perception of smell. 2 alleles are re…	chr2L	+	11934505	11935716	18132170	22
18132173	FBtr0077698	Or23a-RA,FBgn0026395	4.1861	3.74462	3.94112	3.92617	3.8811	4.07941	3.78617	4.13388	4.13075	4.08406	4.09023	3.87304	0.979823	0.00494533	0.996921	-0.00115633	0.878885	0.059649	0.681253	0.0535473	The gene Odorant receptor 23a is referred to in FlyBase by the symbol Dmel\Or23a (CG9880, FBgn0026395). It is a protein_coding_gene from Drosophila melanogaster. There is experimental evidence that it has the molecular function: olfactory receptor activity. Based on sequence similarity, it is predicted to be involved in the biological process: sensory perception of smell. 4 alleles are reported. …	FBtr0077698	FlyBase	The gene Odorant receptor 23a is referred to in FlyBase by the symbol Dmel\Or23a (CG9880, FBgn0026395). It is a protein_coding_gene from Drosophila melanogaster. There is experimental evidence that it has the molecular function: olfactory receptor activity. Based on sequence similarity, it is predicted to be involved in the biological process: sensory perception of smell. 4 alleles are reported. …	chr2L	+	2654049	2655462	18132173	22
18132177	FBtr0077826	Or22c-RA,FBgn0026396	5.66821	5.67996	5.93879	5.64964	5.49952	5.40437	5.48795	5.51466	5.33783	5.49162	5.42713	5.42355	0.086477	-0.244477	0.997558	0.000624	0.101776	-0.315508	0.537317	-0.070407	The gene Odorant receptor 22c is referred to in FlyBase by the symbol Dmel\Or22c (CG15377, FBgn0026396). It is a protein_coding_gene from Drosophila melanogaster. Based on sequence similarity, it is predicted to have molecular function: olfactory receptor activity. Based on sequence similarity, it is predicted to be involved in the biological process: sensory perception of smell. 3 alleles are re…	FBtr0077826	FlyBase	The gene Odorant receptor 22c is referred to in FlyBase by the symbol Dmel\Or22c (CG15377, FBgn0026396). It is a protein_coding_gene from Drosophila melanogaster. Based on sequence similarity, it is predicted to have molecular function: olfactory receptor activity. Based on sequence similarity, it is predicted to be involved in the biological process: sensory perception of smell. 3 alleles are re…	chr2L	+	2054589	2057967	18132177	30
18132184	FBtr0077874	Or22b-RA,FBgn0026397	3.27674	3.22092	3.15825	3.39087	3.30083	3.34967	3.35029	3.08203	3.41601	3.29384	3.31731	3.19954	0.150204	0.128483	0.947333	-0.012546	0.795057	0.0641387	0.416512	-0.0768907	The gene Odorant receptor 22b is referred to in FlyBase by the symbol Dmel\Or22b (CG4231, FBgn0026397). It is a protein_coding_gene from Drosophila melanogaster. It is reported to have molecular function: olfactory receptor activity. It is reported to be involved in the biological process: sensory perception of smell. 6 alleles are reported. No phenotypic data is available. It has one annotated t…	FBtr0077874	FlyBase	The gene Odorant receptor 22b is referred to in FlyBase by the symbol Dmel\Or22b (CG4231, FBgn0026397). It is a protein_coding_gene from Drosophila melanogaster. It is reported to have molecular function: olfactory receptor activity. It is reported to be involved in the biological process: sensory perception of smell. 6 alleles are reported. No phenotypic data is available. It has one annotated t…	chr2L	+	1522691	1524259	18132184	17
18132189	FBtr0077873	Or22a-RA,FBgn0026398	2.82368	2.9257	3.0888	2.88915	3.52026	2.97094	2.97469	2.92	3.05355	3.0017	3.09143	2.87544	0.432493	0.180727	0.966072	0.00677767	0.880539	0.0366883	0.546117	-0.137261	The gene Odorant receptor 22a is referred to in FlyBase by the symbol Dmel\Or22a (CG12193, FBgn0026398). It is a protein_coding_gene from Drosophila melanogaster. There is experimental evidence that it has the molecular function: olfactory receptor activity. There is experimental evidence that it is involved in the biological process: sensory perception of smell. 8 alleles are reported. The pheno…	FBtr0077873	FlyBase	The gene Odorant receptor 22a is referred to in FlyBase by the symbol Dmel\Or22a (CG12193, FBgn0026398). It is a protein_coding_gene from Drosophila melanogaster. There is experimental evidence that it has the molecular function: olfactory receptor activity. There is experimental evidence that it is involved in the biological process: sensory perception of smell. 8 alleles are reported. The pheno…	chr2L	+	1520613	1522151	18132189	18
18132194	FBtr0080033	Grip75-RA,FBgn0026431	7.39546	7.29567	7.41328	6.7289	7.06126	6.82105	7.59504	7.54077	7.79523	7.04764	7.11529	7.34193	0.003414	-0.497731	0.008533	-0.475388	0.109002	0.275541	0.066044	0.297884	The gene Grip75 is referred to in FlyBase by the symbol Dmel\Grip75 (CG6176, FBgn0026431). It is a protein_coding_gene from Drosophila melanogaster. Based on sequence similarity, it is predicted to have molecular function: tubulin binding. There is experimental evidence that it is involved in the biological process: centrosome organization; male meiosis cytokinesis; mitosis; mitotic spindle organ…	FBtr0080033	FlyBase	The gene Grip75 is referred to in FlyBase by the symbol Dmel\Grip75 (CG6176, FBgn0026431). It is a protein_coding_gene from Drosophila melanogaster. Based on sequence similarity, it is predicted to have molecular function: tubulin binding. There is experimental evidence that it is involved in the biological process: centrosome organization; male meiosis cytokinesis; mitosis; mitotic spindle organ…	chr2L	+	10483285	10485857	18132194	31
18132203	FBtr0079800	Eaat1-RB,FBgn0026439	4.46858	4.68566	4.54464	4.25492	4.24085	4.45281	4.52929	4.63927	4.50504	4.41499	4.30409	4.25515	0.052683	-0.250101	0.048071	-0.233128	0.974786	-0.00842567	0.952557	0.00854733	The gene Excitatory amino acid transporter 1 is referred to in FlyBase by the symbol Dmel\Eaat1 (CG3747, FBgn0026439). It is a protein_coding_gene from Drosophila melanogaster. There is experimental evidence that it has the molecular function: L-glutamate transmembrane transporter activity; glutamate:sodium symporter activity; L-aspartate transmembrane transporter activity. There is experimental …	FBtr0079800	FlyBase	The gene Excitatory amino acid transporter 1 is referred to in FlyBase by the symbol Dmel\Eaat1 (CG3747, FBgn0026439). It is a protein_coding_gene from Drosophila melanogaster. There is experimental evidence that it has the molecular function: L-glutamate transmembrane transporter activity; glutamate:sodium symporter activity; L-aspartate transmembrane transporter activity. There is experimental …	chr2L	+	9333568	9341925	18132203	23
18132217	FBtr0331677	CG8677-RB,FBgn0026577	8.75035	8.96291	8.71091	8.77644	8.6846	8.70034	8.63408	8.7864	8.58257	8.77739	8.71082	8.68974	0.447353	-0.087599	0.646928	0.0583007	0.466009	-0.140376	0.961872	0.00552333	This gene is referred to in FlyBase by the symbol Dmel\CG8677 (FBgn0026577). It is a protein_coding_gene from Drosophila melanogaster. An electronic pipeline based on InterPro domains suggests that it has the molecular function: zinc ion binding. There is experimental evidence that it is involved in the biological process: heterochromatin organization involved in chromatin silencing. 9 alleles ar…	FBtr0331677	FlyBase	This gene is referred to in FlyBase by the symbol Dmel\CG8677 (FBgn0026577). It is a protein_coding_gene from Drosophila melanogaster. An electronic pipeline based on InterPro domains suggests that it has the molecular function: zinc ion binding. There is experimental evidence that it is involved in the biological process: heterochromatin organization involved in chromatin silencing. 9 alleles ar…	chr2L	+	21221312	21231694	18132217	30
18132226	FBtr0079242	Ugt37b1-RA,FBgn0026755	3.48952	3.63517	3.55603	3.54061	3.55899	3.8259	3.5144	3.45962	3.65026	3.61798	3.70558	3.53829	0.534889	0.0815953	0.538459	0.0791863	0.936071	-0.0188103	0.889454	-0.0212193	The gene UDP-glycosyltransferase 37b1 is referred to in FlyBase by the symbol Dmel\Ugt37b1 (CG9481, FBgn0026755). It is a protein_coding_gene from Drosophila melanogaster. Based on sequence similarity, it is predicted to have molecular function: glucuronosyltransferase activity. An electronic pipeline based on InterPro domains suggests that it is involved in the biological process: metabolic proc…	FBtr0079242	FlyBase	The gene UDP-glycosyltransferase 37b1 is referred to in FlyBase by the symbol Dmel\Ugt37b1 (CG9481, FBgn0026755). It is a protein_coding_gene from Drosophila melanogaster. Based on sequence similarity, it is predicted to have molecular function: glucuronosyltransferase activity. An electronic pipeline based on InterPro domains suggests that it is involved in the biological process: metabolic proc…	chr2L	+	6225050	6226842	18132226	21
18132229	FBtr0080502	Tehao-RA,FBgn0026760	4.67417	4.66706	4.99511	4.80498	4.60392	4.69076	4.9111	4.50872	4.92688	4.71972	4.53109	4.64088	0.602941	-0.0788947	0.416904	-0.151665	0.994358	0.00345333	0.55658	-0.069317	The gene Tehao is referred to in FlyBase by the symbol Dmel\Tehao (CG7121, FBgn0026760). It is a protein_coding_gene from Drosophila melanogaster. Based on sequence similarity, it is predicted to have molecular function: transmembrane signaling receptor activity. There is experimental evidence that it is involved in the biological process: inter-male aggressive behavior. 7 alleles are reported. T…	FBtr0080502	FlyBase	The gene Tehao is referred to in FlyBase by the symbol Dmel\Tehao (CG7121, FBgn0026760). It is a protein_coding_gene from Drosophila melanogaster. Based on sequence similarity, it is predicted to have molecular function: transmembrane signaling receptor activity. There is experimental evidence that it is involved in the biological process: inter-male aggressive behavior. 7 alleles are reported. T…	chr2L	+	13435622	13439333	18132229	24
18132232	FBtr0080027	CHIP-RA,FBgn0027052	7.06522	7.24476	7.01561	7.24867	7.24437	7.18936	7.46503	7.48686	7.63143	7.16427	7.32049	7.46598	0.261619	0.118934	0.137096	-0.210861	0.026939	0.419242	0.465854	0.0894477	The gene CHIP is referred to in FlyBase by the symbol Dmel\CHIP (CG5203, FBgn0027052). It is a protein_coding_gene from Drosophila melanogaster. There is experimental evidence that it has the molecular function: ubiquitin-protein ligase activity. An electronic pipeline based on InterPro domains suggests that it is involved in the biological process: protein ubiquitination. 4 alleles are reported.…	FBtr0080027	FlyBase	The gene CHIP is referred to in FlyBase by the symbol Dmel\CHIP (CG5203, FBgn0027052). It is a protein_coding_gene from Drosophila melanogaster. There is experimental evidence that it has the molecular function: ubiquitin-protein ligase activity. An electronic pipeline based on InterPro domains suggests that it is involved in the biological process: protein ubiquitination. 4 alleles are reported.…	chr2L	+	10437551	10439244	18132232	27
18132239	FBtr0081105	CG17322-RA,FBgn0027070	4.56718	4.45442	4.66377	4.57659	4.41571	4.29869	4.59059	4.35843	4.34087	4.4549	4.45339	4.44368	0.30303	-0.131457	0.890667	0.020694	0.50203	-0.131829	0.877232	0.0203227	This gene is referred to in FlyBase by the symbol Dmel\CG17322 (FBgn0027070). It is a protein_coding_gene from Drosophila melanogaster. Based on sequence similarity, it is predicted to have molecular function: 2-hydroxyacylsphingosine 1-beta-galactosyltransferase activity. An electronic pipeline based on InterPro domains suggests that it is involved in the biological process: metabolic process. 3…	FBtr0081105	FlyBase	This gene is referred to in FlyBase by the symbol Dmel\CG17322 (FBgn0027070). It is a protein_coding_gene from Drosophila melanogaster. Based on sequence similarity, it is predicted to have molecular function: 2-hydroxyacylsphingosine 1-beta-galactosyltransferase activity. An electronic pipeline based on InterPro domains suggests that it is involved in the biological process: metabolic process. 3…	chr2L	+	18826770	18829059	18132239	24
18132245	FBtr0300818	CG17324-RB,FBgn0027074	3.65174	3.71885	3.42123	3.56522	3.55989	3.71596	3.52788	3.69523	3.72673	3.47405	3.7902	3.62592	0.911642	0.0164127	0.912267	-0.019893	0.83978	0.0526727	0.917712	0.016367	This gene is referred to in FlyBase by the symbol Dmel\CG17324 (FBgn0027074). It is a protein_coding_gene from Drosophila melanogaster. Based on sequence similarity, it is predicted to have molecular function: UDP-glycosyltransferase activity. An electronic pipeline based on InterPro domains suggests that it is involved in the biological process: metabolic process. 4 alleles are reported. No phen…	FBtr0300818	FlyBase	This gene is referred to in FlyBase by the symbol Dmel\CG17324 (FBgn0027074). It is a protein_coding_gene from Drosophila melanogaster. Based on sequence similarity, it is predicted to have molecular function: UDP-glycosyltransferase activity. An electronic pipeline based on InterPro domains suggests that it is involved in the biological process: metabolic process. 4 alleles are reported. No phen…	chr2L	+	18819344	18822573	18132245	28
18132252	FBtr0080331	Aats-thr-RB,FBgn0027081	9.2562	8.86671	9.06636	8.48987	8.32028	8.47979	9.34124	9.36119	9.34889	8.70623	9.03552	9.0474	0.001757	-0.633107	0.012979	-0.420723	0.152607	0.287349	0.005413	0.499733	The gene Threonyl-tRNA synthetase is referred to in FlyBase by the symbol Dmel\Aats-thr (CG5353, FBgn0027081). It is a protein_coding_gene from Drosophila melanogaster. Based on sequence similarity, it is predicted to have molecular function: threonine-tRNA ligase activity. There is experimental evidence that it is involved in the biological process: neurogenesis. 6 alleles are reported. No pheno…	FBtr0080331	FlyBase	The gene Threonyl-tRNA synthetase is referred to in FlyBase by the symbol Dmel\Aats-thr (CG5353, FBgn0027081). It is a protein_coding_gene from Drosophila melanogaster. Based on sequence similarity, it is predicted to have molecular function: threonine-tRNA ligase activity. There is experimental evidence that it is involved in the biological process: neurogenesis. 6 alleles are reported. No pheno…	chr2L	+	12103734	12106894	18132252	23
18132259	FBtr0080590	bgm-RA,FBgn0027348	5.66846	5.19336	5.40167	4.93524	5.27762	4.99947	6.59037	6.49244	6.6531	5.2136	5.1765	5.44537	0.077125	-0.350383	1.8e-05	-1.30015	0.001688	1.15748	0.186959	0.20771	The gene bubblegum is referred to in FlyBase by the symbol Dmel\bgm (CG4501, FBgn0027348). It is a protein_coding_gene from Drosophila melanogaster. There is experimental evidence that it has the molecular function: long-chain fatty acid-CoA ligase activity. There is experimental evidence that it is involved in the biological process: long-chain fatty acid metabolic process. 12 alleles are report…	FBtr0080590	FlyBase	The gene bubblegum is referred to in FlyBase by the symbol Dmel\bgm (CG4501, FBgn0027348). It is a protein_coding_gene from Drosophila melanogaster. There is experimental evidence that it has the molecular function: long-chain fatty acid-CoA ligase activity. There is experimental evidence that it is involved in the biological process: long-chain fatty acid metabolic process. 12 alleles are report…	chr2L	+	14013747	14019328	18132259	28
18132266	FBtr0080143	Stam-RA,FBgn0027363	9.30162	9.2935	9.26186	10.0245	9.94713	10.0104	9.26234	9.37458	9.15052	9.78215	9.69495	9.68582	3.6e-05	0.708333	0.002753	0.458496	0.92001	-0.0231807	0.010184	-0.273018	The gene Signal transducing adaptor molecule is referred to in FlyBase by the symbol Dmel\Stam (CG6521, FBgn0027363). It is a protein_coding_gene from Drosophila melanogaster. It is reported to have molecular function: JAK pathway signal transduction adaptor activity. There is experimental evidence that it is involved in the biological process: wound healing; epithelial cell migration, open trach…	FBtr0080143	FlyBase	The gene Signal transducing adaptor molecule is referred to in FlyBase by the symbol Dmel\Stam (CG6521, FBgn0027363). It is a protein_coding_gene from Drosophila melanogaster. It is reported to have molecular function: JAK pathway signal transduction adaptor activity. There is experimental evidence that it is involved in the biological process: wound healing; epithelial cell migration, open trach…	chr2L	+	10858536	10862006	18132266	28
18132271	FBtr0079261	epsilonCOP-RA,FBgn0027496	8.40907	8.58992	8.57511	8.2971	8.1804	8.10908	8.6109	8.95238	8.84649	8.4888	8.9228	8.654	0.011639	-0.329177	0.581757	-0.114726	0.174167	0.278555	0.008374	0.493007	The gene epsilonCOP is referred to in FlyBase by the symbol Dmel\epsilonCOP (CG9543, FBgn0027496). It is a protein_coding_gene from Drosophila melanogaster. An electronic pipeline based on InterPro domains suggests that it has the molecular function: binding; structural molecule activity. Based on sequence similarity, it is predicted to be involved in the biological process: retrograde vesicle-me…	FBtr0079261	FlyBase	The gene epsilonCOP is referred to in FlyBase by the symbol Dmel\epsilonCOP (CG9543, FBgn0027496). It is a protein_coding_gene from Drosophila melanogaster. An electronic pipeline based on InterPro domains suggests that it has the molecular function: binding; structural molecule activity. Based on sequence similarity, it is predicted to be involved in the biological process: retrograde vesicle-me…	chr2L	+	6489092	6490195	18132271	20
18132273	FBtr0077829	CG7261-RA,FBgn0027509	8.65486	8.4292	8.58272	9.25324	9.13408	9.18537	8.83937	8.77405	8.80499	8.64537	8.81007	8.84557	0.000308	0.635305	0.768108	-0.0391317	0.106244	0.250542	0.00243	-0.423894	This gene is referred to in FlyBase by the symbol Dmel\CG7261 (FBgn0027509). It is a protein_coding_gene from Drosophila melanogaster. An electronic pipeline based on InterPro domains suggests that it has the molecular function: binding. The biological processes in which it is involved are not known. 2 alleles are reported. The phenotype of these alleles is annotated with: trichogen cell. It has …	FBtr0077829	FlyBase	This gene is referred to in FlyBase by the symbol Dmel\CG7261 (FBgn0027509). It is a protein_coding_gene from Drosophila melanogaster. An electronic pipeline based on InterPro domains suggests that it has the molecular function: binding. The biological processes in which it is involved are not known. 2 alleles are reported. The phenotype of these alleles is annotated with: trichogen cell. It has …	chr2L	+	2147519	2151664	18132273	24
18132279	FBtr0331234	CG7115-RC,FBgn0027515	6.88185	6.71952	6.72326	7.4591	7.51673	7.53522	7.14243	7.12527	6.98524	7.13964	7.02153	7.19733	7.7e-05	0.728805	0.801806	0.0351887	0.058004	0.309437	0.002702	-0.384179	This gene is referred to in FlyBase by the symbol Dmel\CG7115 (FBgn0027515). It is a protein_coding_gene from Drosophila melanogaster. Based on sequence similarity, it is predicted to have molecular function: protein serine/threonine phosphatase activity. There is experimental evidence that it is involved in the biological process: regulation of cell shape; cell adhesion. 5 alleles are reported. …	FBtr0331234	FlyBase	This gene is referred to in FlyBase by the symbol Dmel\CG7115 (FBgn0027515). It is a protein_coding_gene from Drosophila melanogaster. Based on sequence similarity, it is predicted to have molecular function: protein serine/threonine phosphatase activity. There is experimental evidence that it is involved in the biological process: regulation of cell shape; cell adhesion. 5 alleles are reported. …	chr2L	+	7821151	7825350	18132279	26
18132290	FBtr0080114	CG6495-RA,FBgn0027550	5.31149	4.97061	5.29334	5.23083	5.14827	5.13124	4.91538	5.1403	5.11999	5.24394	5.13492	4.86068	0.890828	-0.0216977	0.918997	0.021288	0.590236	-0.133258	0.538862	-0.0902727	This gene is referred to in FlyBase by the symbol Dmel\CG6495 (FBgn0027550). It is a protein_coding_gene from Drosophila melanogaster. Its molecular function is unknown. The biological processes in which it is involved are not known. 22 alleles are reported. No phenotypic data is available. It has one annotated transcript and one annotated polypeptide. Protein features are: Low-density lipoprotei…	FBtr0080114	FlyBase	This gene is referred to in FlyBase by the symbol Dmel\CG6495 (FBgn0027550). It is a protein_coding_gene from Drosophila melanogaster. Its molecular function is unknown. The biological processes in which it is involved are not known. 22 alleles are reported. No phenotypic data is available. It has one annotated transcript and one annotated polypeptide. Protein features are: Low-density lipoprotei…	chr2L	+	10761147	10764972	18132290	27
18132297	FBtr0077431	Tps1-RA,FBgn0027560	5.65639	5.94209	5.82994	5.53814	5.50218	5.43048	5.25703	5.49359	5.41983	5.43599	5.64439	5.38302	0.017624	-0.319207	0.525547	0.0976533	0.043436	-0.419324	0.986594	-0.002464	The gene Trehalose-6-phosphate synthase 1 is referred to in FlyBase by the symbol Dmel\Tps1 (CG4104, FBgn0027560). It is a protein_coding_gene from Drosophila melanogaster. Based on sequence similarity, it is predicted to have molecular function: alpha,alpha-trehalose-phosphate synthase (UDP-forming) activity. An electronic pipeline based on InterPro domains suggests that it is involved in the bi…	FBtr0077431	FlyBase	The gene Trehalose-6-phosphate synthase 1 is referred to in FlyBase by the symbol Dmel\Tps1 (CG4104, FBgn0027560). It is a protein_coding_gene from Drosophila melanogaster. Based on sequence similarity, it is predicted to have molecular function: alpha,alpha-trehalose-phosphate synthase (UDP-forming) activity. An electronic pipeline based on InterPro domains suggests that it is involved in the bi…	chr2L	+	4388327	4392778	18132297	23
18132303	FBtr0077659	CG3523-RA,FBgn0027571	9.58097	9.55266	10.0004	9.43865	9.67701	9.71464	9.9234	10.0472	9.75225	9.27306	9.24417	9.05076	0.601617	-0.10125	0.000797	-0.718273	0.489409	0.196251	0.008899	-0.420772	This gene is referred to in FlyBase by the symbol Dmel\CG3523 (FBgn0027571). It is a protein_coding_gene from Drosophila melanogaster. Based on sequence similarity, it is predicted to have molecular function: fatty acid synthase activity. An electronic pipeline based on InterPro domains suggests that it is involved in the biological process: oxidation-reduction process; biosynthetic process. 15 a…	FBtr0077659	FlyBase	This gene is referred to in FlyBase by the symbol Dmel\CG3523 (FBgn0027571). It is a protein_coding_gene from Drosophila melanogaster. Based on sequence similarity, it is predicted to have molecular function: fatty acid synthase activity. An electronic pipeline based on InterPro domains suggests that it is involved in the biological process: oxidation-reduction process; biosynthetic process. 15 a…	chr2L	+	3056615	3068184	18132303	25
18132311	FBtr0080449	CG5867-RA,FBgn0027586	3.80231	3.82847	4.01229	3.87421	3.91203	3.78676	3.93185	3.90973	3.8521	3.85853	3.93425	3.9536	0.846357	-0.0233587	0.884273	0.0175633	0.944861	0.0168737	0.555928	0.0577957	This gene is referred to in FlyBase by the symbol Dmel\CG5867 (FBgn0027586). It is a protein_coding_gene from Drosophila melanogaster. Its molecular function is unknown. The biological processes in which it is involved are not known. 2 alleles are reported. No phenotypic data is available. It has one annotated transcript and one annotated polypeptide. Protein features are: Haemolymph juvenile hor…	FBtr0080449	FlyBase	This gene is referred to in FlyBase by the symbol Dmel\CG5867 (FBgn0027586). It is a protein_coding_gene from Drosophila melanogaster. Its molecular function is unknown. The biological processes in which it is involved are not known. 2 alleles are reported. No phenotypic data is available. It has one annotated transcript and one annotated polypeptide. Protein features are: Haemolymph juvenile hor…	chr2L	+	13236493	13239296	18132311	25
18132316	FBtr0078062	MED15-RA,FBgn0027592	7.60971	7.53587	7.38013	7.93396	7.66569	7.86196	7.59258	7.76741	7.60417	7.65664	7.75101	7.64324	0.029771	0.311965	0.832062	0.028913	0.408	0.146146	0.253181	-0.136906	The gene Mediator complex subunit 15 is referred to in FlyBase by the symbol Dmel\MED15 (CG4184, FBgn0027592). It is a protein_coding_gene from Drosophila melanogaster. Based on sequence similarity, it is predicted to have molecular function: RNA polymerase II transcription cofactor activity. Based on sequence similarity, it is predicted to be involved in the biological process: transcription ini…	FBtr0078062	FlyBase	The gene Mediator complex subunit 15 is referred to in FlyBase by the symbol Dmel\MED15 (CG4184, FBgn0027592). It is a protein_coding_gene from Drosophila melanogaster. Based on sequence similarity, it is predicted to have molecular function: RNA polymerase II transcription cofactor activity. Based on sequence similarity, it is predicted to be involved in the biological process: transcription ini…	chr2L	+	473021	476170	18132316	26
18132324	FBtr0079934	obst-B-RA,FBgn0027600	4.40349	4.53926	4.61858	4.36627	4.5092	4.53741	4.57748	4.38428	4.60055	4.61195	4.36258	4.33191	0.680203	-0.049483	0.597151	-0.0852943	0.999331	0.000330667	0.806791	-0.0354807	The gene obstructor-B is referred to in FlyBase by the symbol Dmel\obst-B (CG4778, FBgn0027600). It is a protein_coding_gene from Drosophila melanogaster. Based on sequence similarity, it is predicted to have molecular function: chitin binding; structural constituent of peritrophic membrane. An electronic pipeline based on InterPro domains suggests that it is involved in the biological process: c…	FBtr0079934	FlyBase	The gene obstructor-B is referred to in FlyBase by the symbol Dmel\obst-B (CG4778, FBgn0027600). It is a protein_coding_gene from Drosophila melanogaster. Based on sequence similarity, it is predicted to have molecular function: chitin binding; structural constituent of peritrophic membrane. An electronic pipeline based on InterPro domains suggests that it is involved in the biological process: c…	chr2L	+	10032694	10038954	18132324	29
18132331	FBtr0080030	CG6206-RA,FBgn0027611	11.1325	11.0545	11.1546	10.692	10.4961	10.6218	9.7583	10.0876	10.0682	10.5635	10.6578	10.5453	0.000725	-0.51057	0.001911	0.617508	0.000742	-1.14249	0.909023	-0.0144133	This gene is referred to in FlyBase by the symbol Dmel\CG6206 (FBgn0027611). It is a protein_coding_gene from Drosophila melanogaster. Based on sequence similarity, it is predicted to have molecular function: alpha-mannosidase activity. An electronic pipeline based on InterPro domains suggests that it is involved in the biological process: mannose metabolic process. 5 alleles are reported. No phe…	FBtr0080030	FlyBase	This gene is referred to in FlyBase by the symbol Dmel\CG6206 (FBgn0027611). It is a protein_coding_gene from Drosophila melanogaster. Based on sequence similarity, it is predicted to have molecular function: alpha-mannosidase activity. An electronic pipeline based on InterPro domains suggests that it is involved in the biological process: mannose metabolic process. 5 alleles are reported. No phe…	chr2L	+	10457656	10462475	18132331	28
18132343	FBtr0080539	CAH1-RA,FBgn0027844	5.1492	5.16846	5.25014	5.30929	4.98409	5.22076	5.30233	4.96462	5.40714	5.86962	5.38959	5.62095	0.902429	-0.0178877	0.075851	0.402024	0.92001	0.0354287	0.025563	0.45534	The gene Carbonic anhydrase 1 is referred to in FlyBase by the symbol Dmel\CAH1 (CG7820, FBgn0027844). It is a protein_coding_gene from Drosophila melanogaster. Based on sequence similarity, it is predicted to have molecular function: carbonate dehydratase activity. An electronic pipeline based on InterPro domains suggests that it is involved in the biological process: one-carbon metabolic proces…	FBtr0080539	FlyBase	The gene Carbonic anhydrase 1 is referred to in FlyBase by the symbol Dmel\CAH1 (CG7820, FBgn0027844). It is a protein_coding_gene from Drosophila melanogaster. Based on sequence similarity, it is predicted to have molecular function: carbonate dehydratase activity. An electronic pipeline based on InterPro domains suggests that it is involved in the biological process: one-carbon metabolic proces…	chr2L	+	13803626	13809994	18132343	23
18132347	FBtr0080585	nimB1-RA,FBgn0027929	10.317	10.5372	10.6067	8.61178	8.77556	8.69247	10.4958	10.7805	10.5853	9.67824	9.74779	9.7525	3e-06	-1.79372	0.000113	-0.894341	0.560171	0.133533	6e-06	1.03291	The gene nimrod B1 is referred to in FlyBase by the symbol Dmel\nimB1 (CG33119, FBgn0027929). It is a protein_coding_gene from Drosophila melanogaster. Based on sequence similarity, it is predicted to have molecular function: bacterial cell surface binding. Based on sequence similarity, it is predicted to be involved in the biological process: defense response to bacterium. 2 alleles are reported…	FBtr0080585	FlyBase	The gene nimrod B1 is referred to in FlyBase by the symbol Dmel\nimB1 (CG33119, FBgn0027929). It is a protein_coding_gene from Drosophila melanogaster. Based on sequence similarity, it is predicted to have molecular function: bacterial cell surface binding. Based on sequence similarity, it is predicted to be involved in the biological process: defense response to bacterium. 2 alleles are reported…	chr2L	+	13963521	13965088	18132347	26
18132352	FBtr0079664	Akap200-RA,FBgn0027932	11.2841	10.9261	11.091	12.123	12.1671	12.1982	11.029	11.1374	11.2019	11.868	11.896	11.9103	5.3e-05	1.06235	8.8e-05	0.7687	0.944649	0.0223267	0.008005	-0.27132	The gene A kinase anchor protein 200 is referred to in FlyBase by the symbol Dmel\Akap200 (CG13388, FBgn0027932). It is a protein_coding_gene from Drosophila melanogaster. There is experimental evidence that it has the molecular function: protein kinase A binding. There is experimental evidence that it is involved in the biological process: negative regulation of Ras protein signal transduction; …	FBtr0079664	FlyBase	The gene A kinase anchor protein 200 is referred to in FlyBase by the symbol Dmel\Akap200 (CG13388, FBgn0027932). It is a protein_coding_gene from Drosophila melanogaster. There is experimental evidence that it has the molecular function: protein kinase A binding. There is experimental evidence that it is involved in the biological process: negative regulation of Ras protein signal transduction; …	chr2L	+	8415690	8430984	18132352	26
18132362	FBtr0081258	msb1l-RA,FBgn0027949	10.3901	10.5125	10.3618	6.62618	7.22419	6.6419	10.7285	10.7263	10.726	9.87378	9.90835	9.87099	1e-06	-3.59072	2.4e-05	-0.842557	0.034661	0.305453	1e-06	3.05361	The gene msb1l is referred to in FlyBase by the symbol Dmel\msb1l (CG10364, FBgn0027949). It is a protein_coding_gene from Drosophila melanogaster. Its molecular function is unknown. The biological processes in which it is involved are not known. 3 alleles are reported. The phenotype of these alleles is annotated with: trichogen cell. It has one annotated transcript and one annotated polypeptide.…	FBtr0081258	FlyBase	The gene msb1l is referred to in FlyBase by the symbol Dmel\msb1l (CG10364, FBgn0027949). It is a protein_coding_gene from Drosophila melanogaster. Its molecular function is unknown. The biological processes in which it is involved are not known. 3 alleles are reported. The phenotype of these alleles is annotated with: trichogen cell. It has one annotated transcript and one annotated polypeptide.…	chr2L	+	19577707	19579131	18132362	22
18132365	FBtr0080752	kek3-RA,FBgn0028370	3.99769	3.95811	3.7274	4.07612	3.7675	4.11629	4.07978	3.7564	4.05093	4.03613	3.98663	3.91886	0.576864	0.0922407	0.920566	0.018165	0.816328	0.067977	0.971009	-0.00609867	The gene kekkon-3 is referred to in FlyBase by the symbol Dmel\kek3 (CG4192, FBgn0028370). It is a protein_coding_gene from Drosophila melanogaster. Its molecular function is unknown. The biological processes in which it is involved are not known. 5 alleles are reported. No phenotypic data is available. It has 2 annotated transcripts and 2 annotated polypeptides. Protein features are: Cysteine-ri…	FBtr0080752	FlyBase	The gene kekkon-3 is referred to in FlyBase by the symbol Dmel\kek3 (CG4192, FBgn0028370). It is a protein_coding_gene from Drosophila melanogaster. Its molecular function is unknown. The biological processes in which it is involved are not known. 5 alleles are reported. No phenotypic data is available. It has 2 annotated transcripts and 2 annotated polypeptides. Protein features are: Cysteine-ri…	chr2L	+	15552723	15583579	18132365	24
18132371	FBtr0079443	chm-RA,FBgn0028387	5.87766	5.92891	5.85335	5.60275	5.74555	5.57234	5.66445	5.77412	5.73424	5.98642	5.88241	5.81032	0.022568	-0.246429	0.13332	0.168784	0.207914	-0.162374	0.033984	0.252839	The gene chameau is referred to in FlyBase by the symbol Dmel\chm (CG5229, FBgn0028387). It is a protein_coding_gene from Drosophila melanogaster. There is experimental evidence that it has the molecular function: H4 histone acetyltransferase activity; transcription factor binding; transcription coactivator activity. There is experimental evidence that it is involved in the biological process: ge…	FBtr0079443	FlyBase	The gene chameau is referred to in FlyBase by the symbol Dmel\chm (CG5229, FBgn0028387). It is a protein_coding_gene from Drosophila melanogaster. There is experimental evidence that it has the molecular function: H4 histone acetyltransferase activity; transcription factor binding; transcription coactivator activity. There is experimental evidence that it is involved in the biological process: ge…	chr2L	+	7412417	7422736	18132371	27
18132382	FBtr0079686	CG17834-RA,FBgn0028394	6.0362	5.84773	5.91436	5.91299	5.74293	6.21132	6.54187	6.08533	5.97376	6.05809	6.00444	6.08566	0.904111	0.022985	0.486765	-0.150917	0.363377	0.267557	0.570675	0.093655	This gene is referred to in FlyBase by the symbol Dmel\CG17834 (FBgn0028394). It is a protein_coding_gene from Drosophila melanogaster. Its molecular function is unknown. The biological processes in which it is involved are not known. 14 alleles are reported. No phenotypic data is available. It has 4 annotated transcripts and 4 annotated polypeptides. Summary of modENCODE Temporal Expression Prof…	FBtr0079686	FlyBase	This gene is referred to in FlyBase by the symbol Dmel\CG17834 (FBgn0028394). It is a protein_coding_gene from Drosophila melanogaster. Its molecular function is unknown. The biological processes in which it is involved are not known. 14 alleles are reported. No phenotypic data is available. It has 4 annotated transcripts and 4 annotated polypeptides. Summary of modENCODE Temporal Expression Prof…	chr2L	+	8529143	8541462	18132382	27
18132393	FBtr0077717	Taf10-RA,FBgn0028398	8.21808	8.13351	8.13725	8.52289	8.49437	8.34305	8.49273	8.37507	8.24146	8.24857	8.46174	8.52661	0.012267	0.290485	0.80707	0.04255	0.20109	0.206805	0.769409	-0.0411303	The gene TBP-associated factor 10 is referred to in FlyBase by the symbol Dmel\Taf10 (CG2859, FBgn0028398). It is a protein_coding_gene from Drosophila melanogaster. There is experimental evidence that it has the molecular function: sequence-specific core promoter binding RNA polymerase II transcription factor activity involved in preinitiation complex assembly. There is experimental evidence tha…	FBtr0077717	FlyBase	The gene TBP-associated factor 10 is referred to in FlyBase by the symbol Dmel\Taf10 (CG2859, FBgn0028398). It is a protein_coding_gene from Drosophila melanogaster. There is experimental evidence that it has the molecular function: sequence-specific core promoter binding RNA polymerase II transcription factor activity involved in preinitiation complex assembly. There is experimental evidence tha…	chr2L	+	2767902	2768612	18132393	21
18132396	FBtr0080432	Pk34A-RA,FBgn0028410	3.62069	3.67953	3.56233	3.75242	3.78775	3.74892	3.72057	3.64234	3.75759	3.66032	3.52026	3.75759	0.103849	0.142183	0.653159	-0.060776	0.557154	0.0859833	0.280267	-0.116976	The gene Pk34A is referred to in FlyBase by the symbol Dmel\Pk34A (CG5182, FBgn0028410). It is a protein_coding_gene from Drosophila melanogaster. Based on sequence similarity, it is predicted to have molecular function: protein kinase activity. Based on sequence similarity, it is predicted to be involved in the biological process: protein phosphorylation. 2 alleles are reported. No phenotypic da…	FBtr0080432	FlyBase	The gene Pk34A is referred to in FlyBase by the symbol Dmel\Pk34A (CG5182, FBgn0028410). It is a protein_coding_gene from Drosophila melanogaster. Based on sequence similarity, it is predicted to have molecular function: protein kinase activity. Based on sequence similarity, it is predicted to be involved in the biological process: protein phosphorylation. 2 alleles are reported. No phenotypic da…	chr2L	+	13158810	13160173	18132396	25
18132399	FBtr0079192	Kr-h2-RA,FBgn0028419	9.66995	9.50998	9.64103	9.91322	9.76886	9.82979	9.45958	9.62653	9.63046	9.73267	9.72247	9.73573	0.035514	0.230309	0.151244	0.158102	0.876406	-0.0347937	0.251081	-0.107001	The gene Kruppel homolog 2 is referred to in FlyBase by the symbol Dmel\Kr-h2 (CG9159, FBgn0028419). It is a protein_coding_gene from Drosophila melanogaster. Its molecular function is unknown. The biological processes in which it is involved are not known. 5 alleles are reported. No phenotypic data is available. It has 2 annotated transcripts and 2 annotated polypeptides. Protein features are: U…	FBtr0079192	FlyBase	The gene Kruppel homolog 2 is referred to in FlyBase by the symbol Dmel\Kr-h2 (CG9159, FBgn0028419). It is a protein_coding_gene from Drosophila melanogaster. Its molecular function is unknown. The biological processes in which it is involved are not known. 5 alleles are reported. No phenotypic data is available. It has 2 annotated transcripts and 2 annotated polypeptides. Protein features are: U…	chr2L	+	6070990	6073961	18132399	27
18132407	FBtr0079194	Kr-h1-RA,FBgn0028420	8.5141	8.61969	8.5851	8.83257	8.93803	8.84047	8.32318	8.31608	8.3016	8.61741	8.68772	8.57195	0.006806	0.297398	0.007533	0.312074	0.047806	-0.25934	0.020913	-0.244665	The gene Kruppel homolog 1 is referred to in FlyBase by the symbol Dmel\Kr-h1 (CG18783, FBgn0028420). It is a protein_coding_gene from Drosophila melanogaster. It is reported to have molecular function: sequence-specific DNA binding transcription factor activity. There is experimental evidence that it is involved in the biological process: metamorphosis; response to ecdysone. 28 alleles are repor…	FBtr0079194	FlyBase	The gene Kruppel homolog 1 is referred to in FlyBase by the symbol Dmel\Kr-h1 (CG18783, FBgn0028420). It is a protein_coding_gene from Drosophila melanogaster. It is reported to have molecular function: sequence-specific DNA binding transcription factor activity. There is experimental evidence that it is involved in the biological process: metamorphosis; response to ecdysone. 28 alleles are repor…	chr2L	+	6081808	6096498	18132407	25
18132415	FBtr0079797	Ggamma30A-RC,FBgn0028433	3.85797	4.36564	4.55807	4.35117	4.09096	4.48367	4.70533	4.36572	4.18913	3.87228	4.02195	4.06628	0.865735	0.048038	0.035323	-0.433223	0.73744	0.159496	0.046139	-0.321765	The gene G protein gamma30A is referred to in FlyBase by the symbol Dmel\Ggamma30A (CG3694, FBgn0028433). It is a protein_coding_gene from Drosophila melanogaster. There is experimental evidence that it has the molecular function: GTPase activity. There is experimental evidence that it is involved in the biological process: phototransduction; cellular response to carbon dioxide. 12 alleles are re…	FBtr0079797	FlyBase	The gene G protein gamma30A is referred to in FlyBase by the symbol Dmel\Ggamma30A (CG3694, FBgn0028433). It is a protein_coding_gene from Drosophila melanogaster. There is experimental evidence that it has the molecular function: GTPase activity. There is experimental evidence that it is involved in the biological process: phototransduction; cellular response to carbon dioxide. 12 alleles are re…	chr2L	+	9253037	9295521	18132415	15
18132426	FBtr0079297	CG11070-RA,FBgn0028467	8.87227	9.05603	8.89325	9.03078	9.10887	9.02928	8.65411	8.65188	8.66295	8.86883	8.99321	8.86358	0.248512	0.115796	0.023494	0.252227	0.056498	-0.284201	0.132511	-0.14777	This gene is referred to in FlyBase by the symbol Dmel\CG11070 (FBgn0028467). It is a protein_coding_gene from Drosophila melanogaster. An electronic pipeline based on InterPro domains suggests that it has the molecular function: ubiquitin-ubiquitin ligase activity. Based on sequence similarity, it is predicted to be involved in the biological process: ubiquitin-dependent protein catabolic proces…	FBtr0079297	FlyBase	This gene is referred to in FlyBase by the symbol Dmel\CG11070 (FBgn0028467). It is a protein_coding_gene from Drosophila melanogaster. An electronic pipeline based on InterPro domains suggests that it has the molecular function: ubiquitin-ubiquitin ligase activity. Based on sequence similarity, it is predicted to be involved in the biological process: ubiquitin-dependent protein catabolic proces…	chr2L	+	6658507	6662033	18132426	24
18132430	FBtr0077949	CG4341-RA,FBgn0028481	4.64853	4.77744	4.72413	4.58146	4.50471	4.7395	4.97855	4.72065	4.7524	4.82948	4.64503	4.53031	0.328615	-0.108144	0.349213	-0.148926	0.602256	0.100499	0.679738	0.059717	This gene is referred to in FlyBase by the symbol Dmel\CG4341 (FBgn0028481). It is a protein_coding_gene from Drosophila melanogaster. An electronic pipeline based on InterPro domains suggests that it has the molecular function: binding. The biological processes in which it is involved are not known. 6 alleles are reported. No phenotypic data is available. It has 2 annotated transcripts and 2 ann…	FBtr0077949	FlyBase	This gene is referred to in FlyBase by the symbol Dmel\CG4341 (FBgn0028481). It is a protein_coding_gene from Drosophila melanogaster. An electronic pipeline based on InterPro domains suggests that it has the molecular function: binding. The biological processes in which it is involved are not known. 6 alleles are reported. No phenotypic data is available. It has 2 annotated transcripts and 2 ann…	chr2L	+	922793	958098	18132430	28
18132442	FBtr0077425	CG16857-RA,FBgn0028482	5.29189	5.1482	5.37771	5.41753	5.47203	5.39243	5.21615	5.0529	5.38994	5.54563	5.24145	5.35663	0.145405	0.154728	0.341295	0.161569	0.849186	-0.0529367	0.72329	-0.046096	This gene is referred to in FlyBase by the symbol Dmel\CG16857 (FBgn0028482). It is a protein_coding_gene from Drosophila melanogaster. Its molecular function is unknown. Based on sequence similarity, it is predicted to be involved in the biological process: cell adhesion. 9 alleles are reported. No phenotypic data is available. It has one annotated transcript and one annotated polypeptide. Prote…	FBtr0077425	FlyBase	This gene is referred to in FlyBase by the symbol Dmel\CG16857 (FBgn0028482). It is a protein_coding_gene from Drosophila melanogaster. Its molecular function is unknown. Based on sequence similarity, it is predicted to be involved in the biological process: cell adhesion. 9 alleles are reported. No phenotypic data is available. It has one annotated transcript and one annotated polypeptide. Prote…	chr2L	+	4324573	4331837	18132442	24
18132449	FBtr0080836	CG4455-RA,FBgn0028506	7.93077	7.8408	7.92223	7.88104	7.82747	7.89211	7.91804	8.15363	7.94365	8.13537	7.90327	8.08552	0.732791	-0.0310557	0.828664	0.0362793	0.54418	0.107175	0.119868	0.17451	This gene is referred to in FlyBase by the symbol Dmel\CG4455 (FBgn0028506). It is a protein_coding_gene from Drosophila melanogaster. Its molecular function is unknown. The biological processes in which it is involved are not known. 11 alleles are reported. The phenotypes of these alleles are annotated with: eye; macrochaeta. It has one annotated transcript and one annotated polypeptide. Summary…	FBtr0080836	FlyBase	This gene is referred to in FlyBase by the symbol Dmel\CG4455 (FBgn0028506). It is a protein_coding_gene from Drosophila melanogaster. Its molecular function is unknown. The biological processes in which it is involved are not known. 11 alleles are reported. The phenotypes of these alleles are annotated with: eye; macrochaeta. It has one annotated transcript and one annotated polypeptide. Summary…	chr2L	+	16352920	16354539	18132449	26
18132452	FBtr0080761	CG3793-RA,FBgn0028507	7.86782	7.92997	7.95876	8.06018	7.98621	8.18575	8.22533	8.22354	8.14578	7.95705	7.95865	7.98373	0.121728	0.158525	0.026359	-0.231741	0.040693	0.279365	0.275666	-0.1109	This gene is referred to in FlyBase by the symbol Dmel\CG3793 (FBgn0028507). It is a protein_coding_gene from Drosophila melanogaster. An electronic pipeline based on InterPro domains suggests that it has the molecular function: methyltransferase activity. The biological processes in which it is involved are not known. 4 alleles are reported. No phenotypic data is available. It has 2 annotated tr…	FBtr0080761	FlyBase	This gene is referred to in FlyBase by the symbol Dmel\CG3793 (FBgn0028507). It is a protein_coding_gene from Drosophila melanogaster. An electronic pipeline based on InterPro domains suggests that it has the molecular function: methyltransferase activity. The biological processes in which it is involved are not known. 4 alleles are reported. No phenotypic data is available. It has 2 annotated tr…	chr2L	+	15764220	15766267	18132452	22
18132458	FBtr0080546	cenG1A-RB,FBgn0028509	6.99254	6.81414	6.64323	9.44475	9.48639	9.50783	7.21528	7.00727	7.09548	8.7816	8.63469	8.52351	0	2.66302	7e-06	1.54059	0.16053	0.28937	5.1e-05	-0.83306	The gene centaurin gamma 1A is referred to in FlyBase by the symbol Dmel\cenG1A (CG31811, FBgn0028509). It is a protein_coding_gene from Drosophila melanogaster. Based on sequence similarity, it is predicted to have molecular function: ARF GTPase activator activity. It is reported to be involved in the biological process: small GTPase mediated signal transduction. 24 alleles are reported. No phen…	FBtr0080546	FlyBase	The gene centaurin gamma 1A is referred to in FlyBase by the symbol Dmel\cenG1A (CG31811, FBgn0028509). It is a protein_coding_gene from Drosophila melanogaster. Based on sequence similarity, it is predicted to have molecular function: ARF GTPase activator activity. It is reported to be involved in the biological process: small GTPase mediated signal transduction. 24 alleles are reported. No phen…	chr2L	+	13835567	13898715	18132458	29
18132469	FBtr0300612	CG4793-RD,FBgn0028514	9.57342	9.15103	9.56681	9.01547	9.03998	8.83351	7.97553	8.25297	8.38353	9.4622	9.47204	9.74731	0.01776	-0.467431	7.8e-05	1.35651	0.003053	-1.22641	0.001448	0.597531	This gene is referred to in FlyBase by the symbol Dmel\CG4793 (FBgn0028514). It is a protein_coding_gene from Drosophila melanogaster. An electronic pipeline based on InterPro domains suggests that it has the molecular function: serine-type endopeptidase activity. An electronic pipeline based on InterPro domains suggests that it is involved in the biological process: proteolysis. 2 alleles are re…	FBtr0300612	FlyBase	This gene is referred to in FlyBase by the symbol Dmel\CG4793 (FBgn0028514). It is a protein_coding_gene from Drosophila melanogaster. An electronic pipeline based on InterPro domains suggests that it has the molecular function: serine-type endopeptidase activity. An electronic pipeline based on InterPro domains suggests that it is involved in the biological process: proteolysis. 2 alleles are re…	chr2L	+	15923395	15926203	18132469	25
18132472	FBtr0331442	EndoGI-RB,FBgn0028515	5.71503	5.54272	5.55177	6.03521	5.87799	5.82591	5.67315	5.9806	5.63678	5.79725	5.88948	5.88926	0.017563	0.309864	0.553713	0.095157	0.468696	0.160335	0.627738	-0.054372	The gene Endonuclease G inhibitor is referred to in FlyBase by the symbol Dmel\EndoGI (CG4930, FBgn0028515). It is a protein_coding_gene from Drosophila melanogaster. There is experimental evidence that it has the molecular function: ribonuclease inhibitor activity. There is experimental evidence that it is involved in the biological process: motor axon guidance; positive regulation of Notch sign…	FBtr0331442	FlyBase	The gene Endonuclease G inhibitor is referred to in FlyBase by the symbol Dmel\EndoGI (CG4930, FBgn0028515). It is a protein_coding_gene from Drosophila melanogaster. There is experimental evidence that it has the molecular function: ribonuclease inhibitor activity. There is experimental evidence that it is involved in the biological process: motor axon guidance; positive regulation of Notch sign…	chr2L	+	16257688	16259667	18132472	28
18132478	FBtr0080757	CG18478-RA,FBgn0028517	8.16248	9.85276	10.2143	5.41041	5.37339	5.4897	9.91822	9.80547	9.53086	7.84998	8.42571	8.32867	0.000228	-3.98534	0.000164	-1.55007	0.768908	0.341679	1e-06	2.77695	This gene is referred to in FlyBase by the symbol Dmel\CG18478 (FBgn0028517). It is a protein_coding_gene from Drosophila melanogaster. An electronic pipeline based on InterPro domains suggests that it has the molecular function: serine-type endopeptidase activity. An electronic pipeline based on InterPro domains suggests that it is involved in the biological process: proteolysis. No alleles are …	FBtr0080757	FlyBase	This gene is referred to in FlyBase by the symbol Dmel\CG18478 (FBgn0028517). It is a protein_coding_gene from Drosophila melanogaster. An electronic pipeline based on InterPro domains suggests that it has the molecular function: serine-type endopeptidase activity. An electronic pipeline based on InterPro domains suggests that it is involved in the biological process: proteolysis. No alleles are …	chr2L	+	15670239	15671223	18132478	26
18132481	FBtr0080755	CG18480-RA,FBgn0028518	3.45162	3.80424	3.7162	3.66725	3.93966	3.64013	3.89851	3.6607	3.7382	3.73222	3.6415	3.80914	0.587805	0.0916587	0.800364	-0.038181	0.663619	0.108447	0.890521	-0.0213927	This gene is referred to in FlyBase by the symbol Dmel\CG18480 (FBgn0028518). It is a protein_coding_gene from Drosophila melanogaster. Its molecular function is unknown. The biological processes in which it is involved are not known. 5 alleles are reported. The phenotype of these alleles is annotated with: trichogen cell. It has one annotated transcript and one annotated polypeptide. Protein fea…	FBtr0080755	FlyBase	This gene is referred to in FlyBase by the symbol Dmel\CG18480 (FBgn0028518). It is a protein_coding_gene from Drosophila melanogaster. Its molecular function is unknown. The biological processes in which it is involved are not known. 5 alleles are reported. The phenotype of these alleles is annotated with: trichogen cell. It has one annotated transcript and one annotated polypeptide. Protein fea…	chr2L	+	15630084	15632618	18132481	25
18132486	FBtr0080591	CG4500-RA,FBgn0028519	5.61464	4.95639	5.33007	5.74111	5.68094	5.72547	5.00082	4.71005	4.88663	5.20849	5.08655	5.12217	0.057983	0.415474	0.049166	0.273239	0.18052	-0.434536	0.000145	-0.576771	This gene is referred to in FlyBase by the symbol Dmel\CG4500 (FBgn0028519). It is a protein_coding_gene from Drosophila melanogaster. Based on sequence similarity, it is predicted to have molecular function: long-chain fatty acid-CoA ligase activity. There is experimental evidence that it is involved in the biological process: mesoderm development. 2 alleles are reported. No phenotypic data is a…	FBtr0080591	FlyBase	This gene is referred to in FlyBase by the symbol Dmel\CG4500 (FBgn0028519). It is a protein_coding_gene from Drosophila melanogaster. Based on sequence similarity, it is predicted to have molecular function: long-chain fatty acid-CoA ligase activity. There is experimental evidence that it is involved in the biological process: mesoderm development. 2 alleles are reported. No phenotypic data is a…	chr2L	+	14027010	14029368	18132486	23
18132489	FBtr0080815	CG4891-RA,FBgn0028520	4.47567	4.45747	4.49447	4.44236	4.45832	4.46288	4.47212	4.43063	4.72203	4.31046	4.55858	4.52937	0.803393	-0.0213433	0.663509	-0.0754547	0.761731	0.065727	0.93272	0.0116157	This gene is referred to in FlyBase by the symbol Dmel\CG4891 (FBgn0028520). It is a protein_coding_gene from Drosophila melanogaster. Its molecular function is unknown. The biological processes in which it is involved are not known. 2 alleles are reported. No phenotypic data is available. It has one annotated transcript and one annotated polypeptide. Summary of modENCODE Temporal Expression Prof…	FBtr0080815	FlyBase	This gene is referred to in FlyBase by the symbol Dmel\CG4891 (FBgn0028520). It is a protein_coding_gene from Drosophila melanogaster. Its molecular function is unknown. The biological processes in which it is involved are not known. 2 alleles are reported. No phenotypic data is available. It has one annotated transcript and one annotated polypeptide. Summary of modENCODE Temporal Expression Prof…	chr2L	+	16095009	16095944	18132489	24
18132491	FBtr0080830	c(2)M-RA,FBgn0028525	3.33772	3.2794	3.38752	3.30018	3.43132	3.29417	3.30968	3.25453	3.44412	3.33077	3.30957	3.24524	0.949211	0.00700733	0.752898	-0.040914	0.995878	0.001228	0.64677	-0.0466933	The gene crossover suppressor on 2 of Manheim is referred to in FlyBase by the symbol Dmel\c(2)M (CG4249, FBgn0028525). It is a protein_coding_gene from Drosophila melanogaster. Its molecular function is unknown. There is experimental evidence that it is involved in the biological process: reciprocal meiotic recombination; meiosis; resolution of meiotic recombination intermediates. 15 alleles are…	FBtr0080830	FlyBase	The gene crossover suppressor on 2 of Manheim is referred to in FlyBase by the symbol Dmel\c(2)M (CG4249, FBgn0028525). It is a protein_coding_gene from Drosophila melanogaster. Its molecular function is unknown. There is experimental evidence that it is involved in the biological process: reciprocal meiotic recombination; meiosis; resolution of meiotic recombination intermediates. 15 alleles are…	chr2L	+	16303260	16305941	18132491	29
18132500	FBtr0080527	CG18507-RA,FBgn0028527	3.78021	3.83399	3.9079	4.77546	4.64171	4.80879	4.11251	4.00397	3.93486	4.25047	4.11172	4.17507	2.9e-05	0.901289	0.160966	0.161971	0.234366	0.176417	0.000374	-0.5629	This gene is referred to in FlyBase by the symbol Dmel\CG18507 (FBgn0028527). It is a protein_coding_gene from Drosophila melanogaster. Its molecular function is unknown. The biological processes in which it is involved are not known. 3 alleles are reported. No phenotypic data is available. It has 5 annotated transcripts and 5 annotated polypeptides. Summary of modENCODE Temporal Expression Profi…	FBtr0080527	FlyBase	This gene is referred to in FlyBase by the symbol Dmel\CG18507 (FBgn0028527). It is a protein_coding_gene from Drosophila melanogaster. Its molecular function is unknown. The biological processes in which it is involved are not known. 3 alleles are reported. No phenotypic data is available. It has 5 annotated transcripts and 5 annotated polypeptides. Summary of modENCODE Temporal Expression Profi…	chr2L	+	13665525	13672967	18132500	36
18132513	FBtr0080625	CG15286-RA,FBgn0028531	4.26176	4.31451	4.27424	4.54887	4.45537	4.33035	4.38772	4.28516	4.67361	4.31281	4.24273	4.53287	0.118286	0.161359	0.664229	-0.0860273	0.436767	0.165329	0.555204	-0.0820577	This gene is referred to in FlyBase by the symbol Dmel\CG15286 (FBgn0028531). It is a protein_coding_gene from Drosophila melanogaster. An electronic pipeline based on InterPro domains suggests that it has the molecular function: zinc ion binding. The biological processes in which it is involved are not known. 3 alleles are reported. No phenotypic data is available. It has one annotated transcrip…	FBtr0080625	FlyBase	This gene is referred to in FlyBase by the symbol Dmel\CG15286 (FBgn0028531). It is a protein_coding_gene from Drosophila melanogaster. An electronic pipeline based on InterPro domains suggests that it has the molecular function: zinc ion binding. The biological processes in which it is involved are not known. 3 alleles are reported. No phenotypic data is available. It has one annotated transcrip…	chr2L	+	14338240	14340080	18132513	24
18132515	FBtr0080551	CG7968-RA,FBgn0028532	4.35682	4.30776	4.83289	5.99255	6.13242	5.76032	4.4878	4.6071	4.22869	5.15644	5.2596	5.13615	0.000135	1.46261	0.000837	0.742868	0.901425	-0.0579607	0.000309	-0.777701	This gene is referred to in FlyBase by the symbol Dmel\CG7968 (FBgn0028532). It is a protein_coding_gene from Drosophila melanogaster. Its molecular function is unknown. The biological processes in which it is involved are not known. One allele is reported. No phenotypic data is available. It has one annotated transcript and one annotated polypeptide. Protein features are: Haemolymph juvenile hor…	FBtr0080551	FlyBase	This gene is referred to in FlyBase by the symbol Dmel\CG7968 (FBgn0028532). It is a protein_coding_gene from Drosophila melanogaster. Its molecular function is unknown. The biological processes in which it is involved are not known. One allele is reported. No phenotypic data is available. It has one annotated transcript and one annotated polypeptide. Protein features are: Haemolymph juvenile hor…	chr2L	+	13849412	13850327	18132515	23
18132518	FBtr0080550	CG7953-RA,FBgn0028533	4.94841	4.8006	4.792	5.89459	6.15309	5.81842	4.61352	4.7617	4.69665	5.37289	5.42122	5.3021	5.4e-05	1.10837	0.000203	0.674779	0.303202	-0.156378	0.001239	-0.589965	This gene is referred to in FlyBase by the symbol Dmel\CG7953 (FBgn0028533). It is a protein_coding_gene from Drosophila melanogaster. Its molecular function is unknown. The biological processes in which it is involved are not known. 2 alleles are reported. No phenotypic data is available. It has one annotated transcript and one annotated polypeptide. Protein features are: Haemolymph juvenile hor…	FBtr0080550	FlyBase	This gene is referred to in FlyBase by the symbol Dmel\CG7953 (FBgn0028533). It is a protein_coding_gene from Drosophila melanogaster. Its molecular function is unknown. The biological processes in which it is involved are not known. 2 alleles are reported. No phenotypic data is available. It has one annotated transcript and one annotated polypeptide. Protein features are: Haemolymph juvenile hor…	chr2L	+	13847940	13849165	18132518	26
18132521	FBtr0080549	CG7916-RA,FBgn0028534	4.92372	5.00371	5.41267	7.90425	8.02472	7.69494	5.27302	5.23804	5.51182	6.54458	6.31801	7.04052	3e-06	2.76127	0.000669	1.29341	0.426705	0.227592	0.000533	-1.24026	This gene is referred to in FlyBase by the symbol Dmel\CG7916 (FBgn0028534). It is a protein_coding_gene from Drosophila melanogaster. Its molecular function is unknown. The biological processes in which it is involved are not known. 2 alleles are reported. No phenotypic data is available. It has one annotated transcript and one annotated polypeptide. Protein features are: Haemolymph juvenile hor…	FBtr0080549	FlyBase	This gene is referred to in FlyBase by the symbol Dmel\CG7916 (FBgn0028534). It is a protein_coding_gene from Drosophila melanogaster. Its molecular function is unknown. The biological processes in which it is involved are not known. 2 alleles are reported. No phenotypic data is available. It has one annotated transcript and one annotated polypeptide. Protein features are: Haemolymph juvenile hor…	chr2L	+	13846758	13847799	18132521	21
18132525	FBtr0080537	sec71-RA,FBgn0028538	8.95678	9.01708	8.91908	9.30361	9.12484	9.23278	8.92238	8.94558	8.83688	9.09543	9.03526	9.02968	0.019922	0.256099	0.13434	0.151844	0.680351	-0.062698	0.102618	-0.166953	The gene sec71 is referred to in FlyBase by the symbol Dmel\sec71 (CG7578, FBgn0028538). It is a protein_coding_gene from Drosophila melanogaster. Based on sequence similarity, it is predicted to have molecular function: ARF guanyl-nucleotide exchange factor activity. Based on sequence similarity, it is predicted to be involved in the biological process: ER to Golgi vesicle-mediated transport; in…	FBtr0080537	FlyBase	The gene sec71 is referred to in FlyBase by the symbol Dmel\sec71 (CG7578, FBgn0028538). It is a protein_coding_gene from Drosophila melanogaster. Based on sequence similarity, it is predicted to have molecular function: ARF guanyl-nucleotide exchange factor activity. Based on sequence similarity, it is predicted to be involved in the biological process: ER to Golgi vesicle-mediated transport; in…	chr2L	+	13793547	13799681	18132525	23
18132530	FBtr0080535	CG31731-RA,FBgn0028539	9.47029	9.44825	9.43277	10.2767	10.2199	10.1942	9.36449	9.58447	9.3978	9.63887	9.68807	9.65737	2.1e-05	0.77984	0.076465	0.212519	0.995443	-0.00151733	0.000115	-0.568838	This gene is referred to in FlyBase by the symbol Dmel\CG31731 (FBgn0028539). It is a protein_coding_gene from Drosophila melanogaster. Based on sequence similarity, it is predicted to have molecular function: ATPase activity, coupled to transmembrane movement of substances; transporter activity. The biological processes in which it is involved are not known. 4 alleles are reported. No phenotypic…	FBtr0080535	FlyBase	This gene is referred to in FlyBase by the symbol Dmel\CG31731 (FBgn0028539). It is a protein_coding_gene from Drosophila melanogaster. Based on sequence similarity, it is predicted to have molecular function: ATPase activity, coupled to transmembrane movement of substances; transporter activity. The biological processes in which it is involved are not known. 4 alleles are reported. No phenotypic…	chr2L	+	13784089	13790562	18132530	32
18132548	FBtr0080532	TM9SF4-RA,FBgn0028541	9.87581	9.99271	9.94055	10.1628	10.1322	10.214	10.0611	10.0258	10.0294	9.92839	9.97455	10.0914	0.018792	0.233297	0.736678	-0.040696	0.433428	0.102434	0.091668	-0.171559	This gene is referred to in FlyBase by the symbol Dmel\TM9SF4 (CG7364, FBgn0028541). It is a protein_coding_gene from Drosophila melanogaster. Based on sequence similarity, it is predicted to have molecular function: transporter activity. There is experimental evidence that it is involved in the biological process: phagocytosis; encapsulation of foreign target; defense response to Gram-negative b…	FBtr0080532	FlyBase	This gene is referred to in FlyBase by the symbol Dmel\TM9SF4 (CG7364, FBgn0028541). It is a protein_coding_gene from Drosophila melanogaster. Based on sequence similarity, it is predicted to have molecular function: transporter activity. There is experimental evidence that it is involved in the biological process: phagocytosis; encapsulation of foreign target; defense response to Gram-negative b…	chr2L	+	13771087	13773905	18132548	28
18132555	FBtr0081139	robl37BC-RA,FBgn0028569	4.83193	4.88337	4.98849	4.77957	4.95199	4.9038	5.02665	4.70612	4.90518	4.90102	4.87212	4.82413	0.843488	-0.0228097	0.937237	-0.01356	0.940296	-0.0219483	0.915281	-0.0126987	The gene robl37BC is referred to in FlyBase by the symbol Dmel\robl37BC (CG15171, FBgn0028569). It is a protein_coding_gene from Drosophila melanogaster. Based on sequence similarity, it is predicted to have molecular function: ATPase activity, coupled. Based on sequence similarity, it is predicted to be involved in the biological process: microtubule-based movement. 3 alleles are reported. No ph…	FBtr0081139	FlyBase	The gene robl37BC is referred to in FlyBase by the symbol Dmel\robl37BC (CG15171, FBgn0028569). It is a protein_coding_gene from Drosophila melanogaster. Based on sequence similarity, it is predicted to have molecular function: ATPase activity, coupled. Based on sequence similarity, it is predicted to be involved in the biological process: microtubule-based movement. 3 alleles are reported. No ph…	chr2L	+	19010916	19011532	18132555	22
18132557	FBtr0079012	qtc-RA,FBgn0028572	5.60679	6.0167	5.68952	5.00938	5.0399	4.9963	5.42425	5.57929	5.43146	5.1982	5.32621	5.21839	0.000693	-0.755814	0.051333	-0.230735	0.198604	-0.292676	0.023105	0.232404	The gene quick-to-court is referred to in FlyBase by the symbol Dmel\qtc (CG14039, FBgn0028572). It is a protein_coding_gene from Drosophila melanogaster. Its molecular function is unknown. There is experimental evidence that it is involved in the biological process: lateral inhibition; mating behavior, sex discrimination; male courtship behavior. 12 alleles are reported. The phenotype of these a…	FBtr0079012	FlyBase	The gene quick-to-court is referred to in FlyBase by the symbol Dmel\qtc (CG14039, FBgn0028572). It is a protein_coding_gene from Drosophila melanogaster. Its molecular function is unknown. There is experimental evidence that it is involved in the biological process: lateral inhibition; mating behavior, sex discrimination; male courtship behavior. 12 alleles are reported. The phenotype of these a…	chr2L	+	5060815	5070750	18132557	27
18132577	FBtr0080801	beat-Ic-RA,FBgn0028644	3.98682	4.06052	4.01809	4.11438	3.83903	4.16873	4.02235	4.17731	4.22684	4.05386	4.00468	4.09848	0.898295	0.0189067	0.460473	-0.089825	0.435296	0.120359	0.943992	0.0116273	The gene beaten path Ic is referred to in FlyBase by the symbol Dmel\beat-Ic (CG4838, FBgn0028644). It is a protein_coding_gene from Drosophila melanogaster. Its molecular function is unknown. It is reported to be involved in the biological process: axon choice point recognition; defasciculation of motor neuron axon; cell adhesion. 13 alleles are reported. The phenotypes of these alleles are anno…	FBtr0080801	FlyBase	The gene beaten path Ic is referred to in FlyBase by the symbol Dmel\beat-Ic (CG4838, FBgn0028644). It is a protein_coding_gene from Drosophila melanogaster. Its molecular function is unknown. It is reported to be involved in the biological process: axon choice point recognition; defasciculation of motor neuron axon; cell adhesion. 13 alleles are reported. The phenotypes of these alleles are anno…	chr2L	+	16000537	16040407	18132577	27
18132586	FBtr0080329	Mt2-RA,FBgn0028707	4.31339	4.24274	4.15024	3.63432	3.81944	4.02419	4.0537	4.60314	4.26106	3.75341	3.90458	3.95084	0.014438	-0.409473	0.04	-0.436353	0.843664	0.0705073	0.790849	0.0436273	The gene Methyltransferase 2 is referred to in FlyBase by the symbol Dmel\Mt2 (CG10692, FBgn0028707). It is a protein_coding_gene from Drosophila melanogaster. There is experimental evidence that it has the molecular function: tRNA methyltransferase activity; DNA (cytosine-5-)-methyltransferase activity. There is experimental evidence that it is involved in the biological process: gene silencing;…	FBtr0080329	FlyBase	The gene Methyltransferase 2 is referred to in FlyBase by the symbol Dmel\Mt2 (CG10692, FBgn0028707). It is a protein_coding_gene from Drosophila melanogaster. There is experimental evidence that it has the molecular function: tRNA methyltransferase activity; DNA (cytosine-5-)-methyltransferase activity. There is experimental evidence that it is involved in the biological process: gene silencing;…	chr2L	+	12096525	12097687	18132586	25
18132590	FBtr0080671	CSN1a-RA,FBgn0028838	3.34933	3.47165	3.48045	3.43178	3.63709	3.5348	3.50952	3.46383	3.42153	3.58156	3.41626	3.72376	0.345393	0.100751	0.434893	0.108898	0.868371	0.0311527	0.788442	0.0393	The gene COP9 complex homolog subunit 1 a is referred to in FlyBase by the symbol Dmel\CSN1a (CG4697, FBgn0028838). It is a protein_coding_gene from Drosophila melanogaster. Its molecular function is unknown. Based on sequence similarity, it is predicted to be involved in the biological process: regulation of G-protein coupled receptor protein signaling pathway. 2 alleles are reported. No phenoty…	FBtr0080671	FlyBase	The gene COP9 complex homolog subunit 1 a is referred to in FlyBase by the symbol Dmel\CSN1a (CG4697, FBgn0028838). It is a protein_coding_gene from Drosophila melanogaster. Its molecular function is unknown. Based on sequence similarity, it is predicted to be involved in the biological process: regulation of G-protein coupled receptor protein signaling pathway. 2 alleles are reported. No phenoty…	chr2L	+	14762765	14764065	18132590	24
18132592	FBtr0080859	jhamt-RA,FBgn0028841	3.46393	3.43381	3.39981	3.3524	3.40007	3.26507	3.32605	3.4214	3.37319	3.64424	3.29662	3.38524	0.29361	-0.093332	0.673419	0.0684847	0.684917	-0.0589703	0.461616	0.102846	The gene juvenile hormone acid methyltransferase is referred to in FlyBase by the symbol Dmel\jhamt (CG17330, FBgn0028841). It is a protein_coding_gene from Drosophila melanogaster. There is experimental evidence that it has the molecular function: farnesoic acid O-methyltransferase activity; juvenile hormone acid methyltransferase activity. There is experimental evidence that it is involved in t…	FBtr0080859	FlyBase	The gene juvenile hormone acid methyltransferase is referred to in FlyBase by the symbol Dmel\jhamt (CG17330, FBgn0028841). It is a protein_coding_gene from Drosophila melanogaster. There is experimental evidence that it has the molecular function: farnesoic acid O-methyltransferase activity; juvenile hormone acid methyltransferase activity. There is experimental evidence that it is involved in t…	chr2L	+	16365919	16366977	18132592	25
18132595	FBtr0305567	CG7311-RD,FBgn0028848	4.79431	4.51784	4.70672	4.93704	4.75402	4.91572	4.58381	4.64546	4.63193	5.13358	4.66419	4.92659	0.12844	0.195968	0.096177	0.28772	0.808629	-0.0525577	0.834122	0.0391943	This gene is referred to in FlyBase by the symbol Dmel\CG7311 (FBgn0028848). It is a protein_coding_gene from Drosophila melanogaster. Based on sequence similarity, it is predicted to have molecular function: glycerol-3-phosphate dehydrogenase activity. An electronic pipeline based on InterPro domains suggests that it is involved in the biological process: oxidation-reduction process; glycerol-3-…	FBtr0305567	FlyBase	This gene is referred to in FlyBase by the symbol Dmel\CG7311 (FBgn0028848). It is a protein_coding_gene from Drosophila melanogaster. Based on sequence similarity, it is predicted to have molecular function: glycerol-3-phosphate dehydrogenase activity. An electronic pipeline based on InterPro domains suggests that it is involved in the biological process: oxidation-reduction process; glycerol-3-…	chr2L	+	13708215	13710583	18132595	25
18132598	FBtr0080733	CG15262-RA,FBgn0028852	4.72121	4.78445	4.96025	4.98541	4.96688	4.96994	4.95775	4.65251	4.69818	4.65017	4.62719	4.87237	0.153782	0.152104	0.774416	-0.0529023	0.851277	-0.0524897	0.035105	-0.257496	This gene is referred to in FlyBase by the symbol Dmel\CG15262 (FBgn0028852). It is a protein_coding_gene from Drosophila melanogaster. Its molecular function is unknown. An electronic pipeline based on InterPro domains suggests that it is involved in the biological process: regulation of transcription, DNA-dependent. 3 alleles are reported. No phenotypic data is available. It has one annotated t…	FBtr0080733	FlyBase	This gene is referred to in FlyBase by the symbol Dmel\CG15262 (FBgn0028852). It is a protein_coding_gene from Drosophila melanogaster. Its molecular function is unknown. An electronic pipeline based on InterPro domains suggests that it is involved in the biological process: regulation of transcription, DNA-dependent. 3 alleles are reported. No phenotypic data is available. It has one annotated t…	chr2L	+	15297808	15299367	18132598	21
18132600	FBtr0080729	CG15263-RA,FBgn0028853	3.74443	3.92087	3.93166	3.88273	3.95838	3.84034	3.98743	3.98626	3.83731	3.96264	3.80112	3.83221	0.806087	0.0281587	0.57234	-0.0716753	0.71278	0.071346	0.799627	-0.028488	This gene is referred to in FlyBase by the symbol Dmel\CG15263 (FBgn0028853). It is a protein_coding_gene from Drosophila melanogaster. Its molecular function is unknown. The biological processes in which it is involved are not known. 3 alleles are reported. No phenotypic data is available. It has one annotated transcript and one annotated polypeptide. Protein features are: Protein of unknown fun…	FBtr0080729	FlyBase	This gene is referred to in FlyBase by the symbol Dmel\CG15263 (FBgn0028853). It is a protein_coding_gene from Drosophila melanogaster. Its molecular function is unknown. The biological processes in which it is involved are not known. 3 alleles are reported. No phenotypic data is available. It has one annotated transcript and one annotated polypeptide. Protein features are: Protein of unknown fun…	chr2L	+	15285012	15285930	18132600	25
18132602	FBtr0080656	CG15282-RA,FBgn0028855	2.63281	2.75709	2.66827	2.71444	2.7976	2.73543	2.84341	2.78063	3.01189	2.93831	2.7848	2.89285	0.486972	0.063101	0.96796	-0.00665767	0.235693	0.192589	0.210735	0.12283	This gene is referred to in FlyBase by the symbol Dmel\CG15282 (FBgn0028855). It is a protein_coding_gene from Drosophila melanogaster. Its molecular function is unknown. The biological processes in which it is involved are not known. 2 alleles are reported. No phenotypic data is available. It has 2 annotated transcripts and 2 annotated polypeptides. Summary of modENCODE Temporal Expression Profi…	FBtr0080656	FlyBase	This gene is referred to in FlyBase by the symbol Dmel\CG15282 (FBgn0028855). It is a protein_coding_gene from Drosophila melanogaster. Its molecular function is unknown. The biological processes in which it is involved are not known. 2 alleles are reported. No phenotypic data is available. It has 2 annotated transcripts and 2 annotated polypeptides. Summary of modENCODE Temporal Expression Profi…	chr2L	+	14712665	14713266	18132602	24
18132606	FBtr0300064	CG18063-RC,FBgn0028856	3.33337	3.3491	3.20607	3.17317	3.4476	3.36738	2.94292	2.93937	3.42507	3.31935	3.10453	3.1312	0.803393	0.0332033	0.723389	0.082574	0.494098	-0.193726	0.280296	-0.144355	This gene is referred to in FlyBase by the symbol Dmel\CG18063 (FBgn0028856). It is a protein_coding_gene from Drosophila melanogaster. Based on sequence similarity, it is predicted to have molecular function: myosin light chain binding. The biological processes in which it is involved are not known. 3 alleles are reported. No phenotypic data is available. It has 3 annotated transcripts and 3 ann…	FBtr0300064	FlyBase	This gene is referred to in FlyBase by the symbol Dmel\CG18063 (FBgn0028856). It is a protein_coding_gene from Drosophila melanogaster. Based on sequence similarity, it is predicted to have molecular function: myosin light chain binding. The biological processes in which it is involved are not known. 3 alleles are reported. No phenotypic data is available. It has 3 annotated transcripts and 3 ann…	chr2L	+	15957858	15959431	18132606	26
18132612	FBtr0300613	CG12448-RC,FBgn0028857	3.7932	3.60325	3.69258	3.93493	4.18482	3.87369	3.57843	3.7576	3.88987	3.89393	3.78465	3.95522	0.038592	0.301471	0.350307	0.135964	0.863436	0.045624	0.374572	-0.119884	This gene is referred to in FlyBase by the symbol Dmel\CG12448 (FBgn0028857). It is a protein_coding_gene from Drosophila melanogaster. Based on sequence similarity, it is predicted to have molecular function: myosin light chain binding. The biological processes in which it is involved are not known. 3 alleles are reported. No phenotypic data is available. It has one annotated transcript and one …	FBtr0300613	FlyBase	This gene is referred to in FlyBase by the symbol Dmel\CG12448 (FBgn0028857). It is a protein_coding_gene from Drosophila melanogaster. Based on sequence similarity, it is predicted to have molecular function: myosin light chain binding. The biological processes in which it is involved are not known. 3 alleles are reported. No phenotypic data is available. It has one annotated transcript and one …	chr2L	+	15941441	15942854	18132612	25
18132616	FBtr0080800	CG10839-RA,FBgn0028858	4.58692	4.7083	4.58526	4.86164	4.6106	4.75333	4.62185	4.56827	4.77143	4.65374	4.26532	4.62116	0.313653	0.115025	0.433784	-0.140439	0.909547	0.02702	0.16811	-0.228444	This gene is referred to in FlyBase by the symbol Dmel\CG10839 (FBgn0028858). It is a protein_coding_gene from Drosophila melanogaster. Based on sequence similarity, it is predicted to have molecular function: ATPase activity, coupled. Based on sequence similarity, it is predicted to be involved in the biological process: microtubule-based movement. 2 alleles are reported. No phenotypic data is a…	FBtr0080800	FlyBase	This gene is referred to in FlyBase by the symbol Dmel\CG10839 (FBgn0028858). It is a protein_coding_gene from Drosophila melanogaster. Based on sequence similarity, it is predicted to have molecular function: ATPase activity, coupled. Based on sequence similarity, it is predicted to be involved in the biological process: microtubule-based movement. 2 alleles are reported. No phenotypic data is a…	chr2L	+	15979535	15981455	18132616	22
18132619	FBtr0080707	dao-RA,FBgn0028862	6.50683	6.30355	6.22457	5.87314	5.68244	5.96993	6.89657	7.08478	7.50088	6.6717	6.70715	6.69856	0.00491	-0.503144	0.035148	-0.468278	0.020036	0.815766	6e-05	0.850632	The gene down and out is referred to in FlyBase by the symbol Dmel\dao (CG15267, FBgn0028862). It is a protein_coding_gene from Drosophila melanogaster. An electronic pipeline based on InterPro domains suggests that it has the molecular function: binding. The biological processes in which it is involved are not known. 8 alleles are reported. The phenotype of these alleles is annotated with: dorsa…	FBtr0080707	FlyBase	The gene down and out is referred to in FlyBase by the symbol Dmel\dao (CG15267, FBgn0028862). It is a protein_coding_gene from Drosophila melanogaster. An electronic pipeline based on InterPro domains suggests that it has the molecular function: binding. The biological processes in which it is involved are not known. 8 alleles are reported. The phenotype of these alleles is annotated with: dorsa…	chr2L	+	15248885	15253607	18132619	28
18132626	FBtr0080756	CG18477-RA,FBgn0028864	7.19728	8.39895	9.14732	5.72885	5.796	5.63035	8.01423	8.10402	8.11156	7.06523	7.4935	7.16331	0.00159	-2.52945	0.000676	-0.835924	0.888425	-0.171248	1e-05	1.52228	This gene is referred to in FlyBase by the symbol Dmel\CG18477 (FBgn0028864). It is a protein_coding_gene from Drosophila melanogaster. An electronic pipeline based on InterPro domains suggests that it has the molecular function: serine-type endopeptidase activity. An electronic pipeline based on InterPro domains suggests that it is involved in the biological process: proteolysis. One allele is r…	FBtr0080756	FlyBase	This gene is referred to in FlyBase by the symbol Dmel\CG18477 (FBgn0028864). It is a protein_coding_gene from Drosophila melanogaster. An electronic pipeline based on InterPro domains suggests that it has the molecular function: serine-type endopeptidase activity. An electronic pipeline based on InterPro domains suggests that it is involved in the biological process: proteolysis. One allele is r…	chr2L	+	15661041	15662753	18132626	26
18132629	FBtr0080672	CG4701-RA,FBgn0028868	4.49046	4.64968	4.68596	4.69136	4.87544	4.5542	4.72617	4.61125	4.6566	4.62307	4.71708	4.76084	0.475786	0.0982983	0.77519	0.03566	0.767066	0.0559713	0.96661	-0.006667	This gene is referred to in FlyBase by the symbol Dmel\CG4701 (FBgn0028868). It is a protein_coding_gene from Drosophila melanogaster. Based on sequence similarity, it is predicted to have molecular function: ATP binding; ATPase activity. The biological processes in which it is involved are not known. 2 alleles are reported. No phenotypic data is available. It has one annotated transcript and one…	FBtr0080672	FlyBase	This gene is referred to in FlyBase by the symbol Dmel\CG4701 (FBgn0028868). It is a protein_coding_gene from Drosophila melanogaster. Based on sequence similarity, it is predicted to have molecular function: ATP binding; ATPase activity. The biological processes in which it is involved are not known. 2 alleles are reported. No phenotypic data is available. It has one annotated transcript and one…	chr2L	+	14765908	14767225	18132629	20
18132631	FBtr0080670	CG4691-RA,FBgn0028870	4.76316	4.69839	4.78754	5.39724	5.91313	5.61401	4.83573	4.53625	5.06501	5.30466	5.05268	5.37424	0.000617	0.891763	0.04997	0.431528	0.855522	0.0626333	0.05245	-0.397602	This gene is referred to in FlyBase by the symbol Dmel\CG4691 (FBgn0028870). It is a protein_coding_gene from Drosophila melanogaster. Its molecular function is unknown. The biological processes in which it is involved are not known. 3 alleles are reported. No phenotypic data is available. It has one annotated transcript and one annotated polypeptide. Protein features are: Protein of unknown func…	FBtr0080670	FlyBase	This gene is referred to in FlyBase by the symbol Dmel\CG4691 (FBgn0028870). It is a protein_coding_gene from Drosophila melanogaster. Its molecular function is unknown. The biological processes in which it is involved are not known. 3 alleles are reported. No phenotypic data is available. It has one annotated transcript and one annotated polypeptide. Protein features are: Protein of unknown func…	chr2L	+	14760767	14761924	18132631	21
18132633	FBtr0080594	nAcRalpha-34E-RB,FBgn0028875	5.55853	5.5057	5.55245	5.45432	5.72985	5.6486	5.57973	5.55812	5.50305	5.42494	5.65572	5.3857	0.538858	0.0720327	0.688344	-0.0581793	0.967812	0.00807267	0.393763	-0.122139	The gene nicotinic Acetylcholine Receptor alpha 34E is referred to in FlyBase by the symbol Dmel\nAcRalpha-34E (CG32975, FBgn0028875). It is a protein_coding_gene from Drosophila melanogaster. There is experimental evidence that it has the molecular function: acetylcholine binding; acetylcholine-activated cation-selective channel activity. An electronic pipeline based on InterPro domains suggests…	FBtr0080594	FlyBase	The gene nicotinic Acetylcholine Receptor alpha 34E is referred to in FlyBase by the symbol Dmel\nAcRalpha-34E (CG32975, FBgn0028875). It is a protein_coding_gene from Drosophila melanogaster. There is experimental evidence that it has the molecular function: acetylcholine binding; acetylcholine-activated cation-selective channel activity. An electronic pipeline based on InterPro domains suggests…	chr2L	+	14040170	14094401	18132633	32
18132653	FBtr0080704	CG15269-RA,FBgn0028878	4.47061	4.35493	4.4251	4.57246	4.46519	4.5065	4.33828	4.5074	4.40845	4.48714	4.46662	4.40057	0.276648	0.097833	0.793293	0.0334017	0.995989	0.00116267	0.503297	-0.0632687	This gene is referred to in FlyBase by the symbol Dmel\CG15269 (FBgn0028878). It is a protein_coding_gene from Drosophila melanogaster. Based on sequence similarity, it is predicted to have molecular function: nucleic acid binding. The biological processes in which it is involved are not known. 3 alleles are reported. No phenotypic data is available. It has one annotated transcript and one annota…	FBtr0080704	FlyBase	This gene is referred to in FlyBase by the symbol Dmel\CG15269 (FBgn0028878). It is a protein_coding_gene from Drosophila melanogaster. Based on sequence similarity, it is predicted to have molecular function: nucleic acid binding. The biological processes in which it is involved are not known. 3 alleles are reported. No phenotypic data is available. It has one annotated transcript and one annota…	chr2L	+	15109405	15113092	18132653	24
18132656	FBtr0080702	CG15270-RA,FBgn0028879	3.8941	3.91722	3.93605	4.11593	4.15961	4.18131	3.94265	3.77752	4.01226	3.97325	3.78747	3.88395	0.01193	0.236495	0.849287	-0.0292553	0.984424	-0.00497767	0.016478	-0.270728	This gene is referred to in FlyBase by the symbol Dmel\CG15270 (FBgn0028879). It is a protein_coding_gene from Drosophila melanogaster. Its molecular function is unknown. The biological processes in which it is involved are not known. 4 alleles are reported. No phenotypic data is available. It has 4 annotated transcripts and 4 annotated polypeptides. Protein features are: Anoctamin/TMEM 16. Summa…	FBtr0080702	FlyBase	This gene is referred to in FlyBase by the symbol Dmel\CG15270 (FBgn0028879). It is a protein_coding_gene from Drosophila melanogaster. Its molecular function is unknown. The biological processes in which it is involved are not known. 4 alleles are reported. No phenotypic data is available. It has 4 annotated transcripts and 4 annotated polypeptides. Protein features are: Anoctamin/TMEM 16. Summa…	chr2L	+	15074776	15096915	18132656	37
18132677	FBtr0305661	CG15256-RC,FBgn0028880	3.26582	3.12857	3.12428	3.48305	3.28606	3.37972	3.19159	2.97625	2.9827	3.28923	3.14254	3.16406	0.061753	0.210052	0.248981	0.14843	0.488796	-0.122711	0.101795	-0.184333	This gene is referred to in FlyBase by the symbol Dmel\CG15256 (FBgn0028880). It is a protein_coding_gene from Drosophila melanogaster. Its molecular function is unknown. The biological processes in which it is involved are not known. 5 alleles are reported. No phenotypic data is available. It has 2 annotated transcripts and 2 annotated polypeptides. Summary of modENCODE Temporal Expression Profi…	FBtr0305661	FlyBase	This gene is referred to in FlyBase by the symbol Dmel\CG15256 (FBgn0028880). It is a protein_coding_gene from Drosophila melanogaster. Its molecular function is unknown. The biological processes in which it is involved are not known. 5 alleles are reported. No phenotypic data is available. It has 2 annotated transcripts and 2 annotated polypeptides. Summary of modENCODE Temporal Expression Profi…	chr2L	+	15550410	15552029	18132677	24
18132683	FBtr0080644	FBgn0028882	2.89445	2.89622	2.9105	2.75092	2.86395	2.75268	2.87994	2.9104	2.92512	3.00397	2.72825	2.71318	0.196573	-0.111207	0.534303	-0.0900223	0.981155	0.004763	0.860416	0.0259477	The gene tRNA:P:35Bd is referred to in FlyBase by the symbol Dmel\tRNA:P:35Bd (CR31985, FBgn0028882). It is a tRNA_gene from Drosophila melanogaster. Based on sequence similarity, it is predicted to have molecular function: CCU codon-amino acid adaptor activity. It is reported to be involved in the biological process: translation. No alleles are reported. It has one annotated transcript. Summary …	FBtr0080644	FlyBase	The gene tRNA:P:35Bd is referred to in FlyBase by the symbol Dmel\tRNA:P:35Bd (CR31985, FBgn0028882). It is a tRNA_gene from Drosophila melanogaster. Based on sequence similarity, it is predicted to have molecular function: CCU codon-amino acid adaptor activity. It is reported to be involved in the biological process: translation. No alleles are reported. It has one annotated transcript. Summary …	chr2L	+	14495878	14495949	18132683	4
18132685	FBtr0080816	CG4892-RA,FBgn0028884	3.81117	3.93152	3.97784	4.10043	4.01215	3.72683	3.71648	3.71446	3.69907	3.79099	3.8688	3.73147	0.805113	0.0396223	0.405244	0.0870843	0.149967	-0.196842	0.301387	-0.14938	This gene is referred to in FlyBase by the symbol Dmel\CG4892 (FBgn0028884). It is a protein_coding_gene from Drosophila melanogaster. Its molecular function is unknown. The biological processes in which it is involved are not known. 3 alleles are reported. No phenotypic data is available. It has one annotated transcript and one annotated polypeptide. Summary of modENCODE Temporal Expression Prof…	FBtr0080816	FlyBase	This gene is referred to in FlyBase by the symbol Dmel\CG4892 (FBgn0028884). It is a protein_coding_gene from Drosophila melanogaster. Its molecular function is unknown. The biological processes in which it is involved are not known. 3 alleles are reported. No phenotypic data is available. It has one annotated transcript and one annotated polypeptide. Summary of modENCODE Temporal Expression Prof…	chr2L	+	16133508	16134412	18132685	22
18132687	FBtr0080675	CG3491-RA,FBgn0028887	4.11155	4.0923	3.99381	4.22496	3.94225	4.09027	3.9762	4.1104	4.02837	4.06308	4.06164	4.353	0.881953	0.0199403	0.41555	0.120918	0.89309	-0.027564	0.638499	0.0734133	This gene is referred to in FlyBase by the symbol Dmel\CG3491 (FBgn0028887). It is a protein_coding_gene from Drosophila melanogaster. An electronic pipeline based on InterPro domains suggests that it has the molecular function: DNA binding; ATP binding; helicase activity. The biological processes in which it is involved are not known. 2 alleles are reported. No phenotypic data is available. It h…	FBtr0080675	FlyBase	This gene is referred to in FlyBase by the symbol Dmel\CG3491 (FBgn0028887). It is a protein_coding_gene from Drosophila melanogaster. An electronic pipeline based on InterPro domains suggests that it has the molecular function: DNA binding; ATP binding; helicase activity. The biological processes in which it is involved are not known. 2 alleles are reported. No phenotypic data is available. It h…	chr2L	+	14924735	14930576	18132687	25
18132691	FBtr0080735	CG4161-RA,FBgn0028892	4.57909	4.43545	4.44259	4.54625	4.61549	4.53638	4.34111	4.29967	4.59316	4.45603	4.61342	4.5965	0.394749	0.0803313	0.322779	0.144001	0.746171	-0.0743953	0.928645	-0.0107253	This gene is referred to in FlyBase by the symbol Dmel\CG4161 (FBgn0028892). It is a protein_coding_gene from Drosophila melanogaster. Its molecular function is unknown. The biological processes in which it is involved are not known. One allele is reported. No phenotypic data is available. It has one annotated transcript and one annotated polypeptide. Protein features are: Domain of unknown funct…	FBtr0080735	FlyBase	This gene is referred to in FlyBase by the symbol Dmel\CG4161 (FBgn0028892). It is a protein_coding_gene from Drosophila melanogaster. Its molecular function is unknown. The biological processes in which it is involved are not known. One allele is reported. No phenotypic data is available. It has one annotated transcript and one annotated polypeptide. Protein features are: Domain of unknown funct…	chr2L	+	15433362	15435250	18132691	23
18132693	FBtr0080821	CG31819-RA,FBgn0028893	3.15714	3.36751	3.26111	3.47147	3.49056	3.3254	3.35238	3.2971	3.22156	3.2674	3.30271	3.29461	0.139113	0.167224	0.988234	-0.00210433	0.901971	0.0284277	0.156433	-0.140901	This gene is referred to in FlyBase by the symbol Dmel\CG31819 (FBgn0028893). It is a protein_coding_gene from Drosophila melanogaster. Its molecular function is unknown. The biological processes in which it is involved are not known. One allele is reported. No phenotypic data is available. It has one annotated transcript and one annotated polypeptide. Summary of modENCODE Temporal Expression Pro…	FBtr0080821	FlyBase	This gene is referred to in FlyBase by the symbol Dmel\CG31819 (FBgn0028893). It is a protein_coding_gene from Drosophila melanogaster. Its molecular function is unknown. The biological processes in which it is involved are not known. One allele is reported. No phenotypic data is available. It has one annotated transcript and one annotated polypeptide. Summary of modENCODE Temporal Expression Pro…	chr2L	+	16211459	16213304	18132693	26
18132697	FBtr0080829	CG17328-RA,FBgn0028895	6.24793	6.33687	6.25006	6.47584	6.31424	6.44307	6.33876	6.47923	6.23409	6.43817	6.33233	6.58303	0.17048	0.132764	0.500083	0.100482	0.702142	0.0724067	0.755706	0.0401243	This gene is referred to in FlyBase by the symbol Dmel\CG17328 (FBgn0028895). It is a protein_coding_gene from Drosophila melanogaster. Based on sequence similarity, it is predicted to have molecular function: nucleic acid binding. The biological processes in which it is involved are not known. 5 alleles are reported. No phenotypic data is available. It has one annotated transcript and one annota…	FBtr0080829	FlyBase	This gene is referred to in FlyBase by the symbol Dmel\CG17328 (FBgn0028895). It is a protein_coding_gene from Drosophila melanogaster. Based on sequence similarity, it is predicted to have molecular function: nucleic acid binding. The biological processes in which it is involved are not known. 5 alleles are reported. No phenotypic data is available. It has one annotated transcript and one annota…	chr2L	+	16300253	16301765	18132697	24
18132700	FBtr0080827	CG17329-RA,FBgn0028896	5.23153	5.37532	5.35507	5.56758	5.90899	5.65189	5.3057	5.29639	5.51058	5.29383	5.51505	5.57964	0.013908	0.388848	0.564943	0.091945	0.816957	0.0502543	0.12089	-0.246649	This gene is referred to in FlyBase by the symbol Dmel\CG17329 (FBgn0028896). It is a protein_coding_gene from Drosophila melanogaster. An electronic pipeline based on InterPro domains suggests that it has the molecular function: zinc ion binding. The biological processes in which it is involved are not known. 3 alleles are reported. The phenotype of these alleles is annotated with: trichogen cel…	FBtr0080827	FlyBase	This gene is referred to in FlyBase by the symbol Dmel\CG17329 (FBgn0028896). It is a protein_coding_gene from Drosophila melanogaster. An electronic pipeline based on InterPro domains suggests that it has the molecular function: zinc ion binding. The biological processes in which it is involved are not known. 3 alleles are reported. The phenotype of these alleles is annotated with: trichogen cel…	chr2L	+	16291284	16291948	18132700	23
18132702	FBtr0080825	CG4935-RA,FBgn0028897	5.10291	5.2768	5.09519	4.65828	4.76481	4.54904	5.29279	5.20308	5.36693	5.07328	4.7329	5.08755	0.001682	-0.500925	0.05229	-0.323022	0.433178	0.1293	0.057316	0.307202	This gene is referred to in FlyBase by the symbol Dmel\CG4935 (FBgn0028897). It is a protein_coding_gene from Drosophila melanogaster. Its molecular function is unknown. It is reported to be involved in the biological process: nuclear mRNA splicing, via spliceosome. 3 alleles are reported. No phenotypic data is available. It has one annotated transcript and one annotated polypeptide. Protein feat…	FBtr0080825	FlyBase	This gene is referred to in FlyBase by the symbol Dmel\CG4935 (FBgn0028897). It is a protein_coding_gene from Drosophila melanogaster. Its molecular function is unknown. It is reported to be involved in the biological process: nuclear mRNA splicing, via spliceosome. 3 alleles are reported. No phenotypic data is available. It has one annotated transcript and one annotated polypeptide. Protein feat…	chr2L	+	16262141	16263483	18132702	25
18132708	FBtr0080786	CG18109-RA,FBgn0028901	2.96289	3.2595	3.00322	2.88835	2.96772	2.7507	2.98297	2.8772	3.04208	3.381	3.0529	3.28132	0.137711	-0.20628	0.070181	0.270994	0.611917	-0.107788	0.018947	0.369486	This gene is referred to in FlyBase by the symbol Dmel\CG18109 (FBgn0028901). It is a protein_coding_gene from Drosophila melanogaster. Its molecular function is unknown. An electronic pipeline based on InterPro domains suggests that it is involved in the biological process: microtubule cytoskeleton organization. 3 alleles are reported. No phenotypic data is available. It has one annotated transc…	FBtr0080786	FlyBase	This gene is referred to in FlyBase by the symbol Dmel\CG18109 (FBgn0028901). It is a protein_coding_gene from Drosophila melanogaster. Its molecular function is unknown. An electronic pipeline based on InterPro domains suggests that it is involved in the biological process: microtubule cytoskeleton organization. 3 alleles are reported. No phenotypic data is available. It has one annotated transc…	chr2L	+	15784108	15790050	18132708	21
18132711	FBtr0331277	Tektin-A-RB,FBgn0028902	4.52733	4.6956	4.63504	4.88554	4.6774	4.87817	4.62286	4.49821	4.631	4.45922	4.61862	4.6608	0.098649	0.194375	0.978705	-0.00447667	0.864405	-0.0353047	0.067525	-0.234156	The gene Tektin A is referred to in FlyBase by the symbol Dmel\Tektin-A (CG4767, FBgn0028902). It is a protein_coding_gene from Drosophila melanogaster. Based on sequence similarity, it is predicted to have molecular function: microtubule binding. Based on sequence similarity, it is predicted to be involved in the biological process: microtubule-based process. 2 alleles are reported. No phenotypi…	FBtr0331277	FlyBase	The gene Tektin A is referred to in FlyBase by the symbol Dmel\Tektin-A (CG4767, FBgn0028902). It is a protein_coding_gene from Drosophila melanogaster. Based on sequence similarity, it is predicted to have molecular function: microtubule binding. Based on sequence similarity, it is predicted to be involved in the biological process: microtubule-based process. 2 alleles are reported. No phenotypi…	chr2L	+	15854126	15856450	18132711	26
18132716	FBtr0080787	CG13243-RA,FBgn0028903	4.06599	3.76628	3.90385	4.00875	3.96877	4.00729	3.72268	3.66983	3.77187	3.97298	3.73903	3.97451	0.486801	0.082897	0.173171	0.174046	0.281098	-0.19058	0.385854	-0.099431	This gene is referred to in FlyBase by the symbol Dmel\CG13243 (FBgn0028903). It is a protein_coding_gene from Drosophila melanogaster. Its molecular function is unknown. The biological processes in which it is involved are not known. 3 alleles are reported. No phenotypic data is available. It has 2 annotated transcripts and 2 annotated polypeptides. Summary of modENCODE Temporal Expression Profi…	FBtr0080787	FlyBase	This gene is referred to in FlyBase by the symbol Dmel\CG13243 (FBgn0028903). It is a protein_coding_gene from Drosophila melanogaster. Its molecular function is unknown. The biological processes in which it is involved are not known. 3 alleles are reported. No phenotypic data is available. It has 2 annotated transcripts and 2 annotated polypeptides. Summary of modENCODE Temporal Expression Profi…	chr2L	+	15852592	15854110	18132716	23
18132720	FBtr0080596	CG16879-RA,FBgn0028904	3.52987	3.69306	3.53547	3.39738	3.43467	3.59722	3.48809	3.58394	3.63599	3.4966	3.39144	3.32397	0.330664	-0.109708	0.154665	-0.16534	0.944649	-0.0167893	0.536807	-0.072421	This gene is referred to in FlyBase by the symbol Dmel\CG16879 (FBgn0028904). It is a protein_coding_gene from Drosophila melanogaster. Its molecular function is unknown. The biological processes in which it is involved are not known. 2 alleles are reported. No phenotypic data is available. It has 2 annotated transcripts and 2 annotated polypeptides. Summary of modENCODE Temporal Expression Profi…	FBtr0080596	FlyBase	This gene is referred to in FlyBase by the symbol Dmel\CG16879 (FBgn0028904). It is a protein_coding_gene from Drosophila melanogaster. Its molecular function is unknown. The biological processes in which it is involved are not known. 2 alleles are reported. No phenotypic data is available. It has 2 annotated transcripts and 2 annotated polypeptides. Summary of modENCODE Temporal Expression Profi…	chr2L	+	14104483	14107461	18132720	25
18132726	FBtr0305557	CG17341-RB,FBgn0028906	4.98242	4.9044	5.01743	5.10553	5.0282	5.21563	4.98879	5.09966	5.09129	5.12604	4.98997	4.8704	0.143997	0.148373	0.64125	-0.0644447	0.528321	0.0918333	0.32526	-0.120985	This gene is referred to in FlyBase by the symbol Dmel\CG17341 (FBgn0028906). It is a protein_coding_gene from Drosophila melanogaster. Its molecular function is unknown. The biological processes in which it is involved are not known. One allele is reported. No phenotypic data is available. It has one annotated transcript and one annotated polypeptide. Protein features are: Sporozoite P67 surface…	FBtr0305557	FlyBase	This gene is referred to in FlyBase by the symbol Dmel\CG17341 (FBgn0028906). It is a protein_coding_gene from Drosophila melanogaster. Its molecular function is unknown. The biological processes in which it is involved are not known. One allele is reported. No phenotypic data is available. It has one annotated transcript and one annotated polypeptide. Protein features are: Sporozoite P67 surface…	chr2L	+	14134491	14160587	18132726	22
18132732	FBtr0080647	FBgn0028910	2.89445	2.89622	2.9105	2.75092	2.86395	2.75268	2.87994	2.9104	2.92512	3.00397	2.72825	2.71318	0.196573	-0.111207	0.534303	-0.0900223	0.981155	0.004763	0.860416	0.0259477	The gene tRNA:P:35Bc is referred to in FlyBase by the symbol Dmel\tRNA:P:35Bc (CR31984, FBgn0028910). It is a tRNA_gene from Drosophila melanogaster. Based on sequence similarity, it is predicted to have molecular function: CCU codon-amino acid adaptor activity. It is reported to be involved in the biological process: translation. No alleles are reported. It has one annotated transcript. Summary …	FBtr0080647	FlyBase	The gene tRNA:P:35Bc is referred to in FlyBase by the symbol Dmel\tRNA:P:35Bc (CR31984, FBgn0028910). It is a tRNA_gene from Drosophila melanogaster. Based on sequence similarity, it is predicted to have molecular function: CCU codon-amino acid adaptor activity. It is reported to be involved in the biological process: translation. No alleles are reported. It has one annotated transcript. Summary …	chr2L	+	14599674	14599745	18132732	4
18132734	FBtr0080646	FBgn0028912	2.89445	2.89622	2.9105	2.75092	2.86395	2.75268	2.87994	2.9104	2.92512	3.00397	2.72825	2.71318	0.196573	-0.111207	0.534303	-0.0900223	0.981155	0.004763	0.860416	0.0259477	The gene tRNA:P:35Ba is referred to in FlyBase by the symbol Dmel\tRNA:P:35Ba (CR31983, FBgn0028912). It is a tRNA_gene from Drosophila melanogaster. Based on sequence similarity, it is predicted to have molecular function: CCU codon-amino acid adaptor activity. It is reported to be involved in the biological process: translation. No alleles are reported. It has one annotated transcript. Summary …	FBtr0080646	FlyBase	The gene tRNA:P:35Ba is referred to in FlyBase by the symbol Dmel\tRNA:P:35Ba (CR31983, FBgn0028912). It is a tRNA_gene from Drosophila melanogaster. Based on sequence similarity, it is predicted to have molecular function: CCU codon-amino acid adaptor activity. It is reported to be involved in the biological process: translation. No alleles are reported. It has one annotated transcript. Summary …	chr2L	+	14598859	14598930	18132734	4
18132736	FBtr0080624	CG33090-RB,FBgn0028916	6.98398	7.23536	7.26507	6.36282	6.36035	6.33034	6.85557	7.16556	6.95702	6.79333	6.76087	6.71709	0.000132	-0.810301	0.08541	-0.235612	0.456629	-0.168759	0.00085	0.40593	This gene is referred to in FlyBase by the symbol Dmel\CG33090 (FBgn0028916). It is a protein_coding_gene from Drosophila melanogaster. Based on sequence similarity, it is predicted to have molecular function: beta-glucosidase activity. Based on sequence similarity, it is predicted to be involved in the biological process: O-glycoside catabolic process; bile acid metabolic process. 7 alleles are …	FBtr0080624	FlyBase	This gene is referred to in FlyBase by the symbol Dmel\CG33090 (FBgn0028916). It is a protein_coding_gene from Drosophila melanogaster. Based on sequence similarity, it is predicted to have molecular function: beta-glucosidase activity. Based on sequence similarity, it is predicted to be involved in the biological process: O-glycoside catabolic process; bile acid metabolic process. 7 alleles are …	chr2L	+	14334160	14345802	18132736	28
18132744	FBtr0080540	CG16865-RA,FBgn0028919	8.57897	8.77247	8.70348	8.19083	8.37838	8.27168	8.65924	8.68885	8.64287	8.5042	8.68943	8.63719	0.004038	-0.404674	0.660558	-0.0533823	0.923337	-0.0213183	0.01116	0.329973	This gene is referred to in FlyBase by the symbol Dmel\CG16865 (FBgn0028919). It is a protein_coding_gene from Drosophila melanogaster. Its molecular function is unknown. It is reported to be involved in the biological process: nuclear mRNA splicing, via spliceosome. 3 alleles are reported. No phenotypic data is available. It has 2 annotated transcripts and 2 annotated polypeptides. Protein featu…	FBtr0080540	FlyBase	This gene is referred to in FlyBase by the symbol Dmel\CG16865 (FBgn0028919). It is a protein_coding_gene from Drosophila melanogaster. Its molecular function is unknown. It is reported to be involved in the biological process: nuclear mRNA splicing, via spliceosome. 3 alleles are reported. No phenotypic data is available. It has 2 annotated transcripts and 2 annotated polypeptides. Protein featu…	chr2L	+	13811522	13813316	18132744	24
18132750	FBtr0080695	NC2beta-RA,FBgn0028926	6.4977	6.47579	6.35025	6.3492	6.37999	6.41049	6.58511	6.60293	6.44546	6.51278	6.4478	6.43232	0.512896	-0.0613513	0.484052	-0.0802013	0.526638	0.103252	0.340737	0.0844023	The gene NC2beta is referred to in FlyBase by the symbol Dmel\NC2beta (CG4185, FBgn0028926). It is a protein_coding_gene from Drosophila melanogaster. There is experimental evidence that it has the molecular function: protein binding; transcription factor binding; sequence-specific core promoter binding RNA polymerase II transcription factor activity involved in preinitiation complex assembly. Th…	FBtr0080695	FlyBase	The gene NC2beta is referred to in FlyBase by the symbol Dmel\NC2beta (CG4185, FBgn0028926). It is a protein_coding_gene from Drosophila melanogaster. There is experimental evidence that it has the molecular function: protein binding; transcription factor binding; sequence-specific core promoter binding RNA polymerase II transcription factor activity involved in preinitiation complex assembly. Th…	chr2L	+	15007813	15008538	18132750	22
18132752	FBtr0080536	CG16863-RA,FBgn0028931	6.22371	6.14698	5.8917	6.21748	6.01435	6.29552	6.2025	6.34513	6.46044	6.07195	6.05647	6.21776	0.576283	0.0883207	0.09893	-0.22063	0.248493	0.248561	0.650563	-0.0603903	This gene is referred to in FlyBase by the symbol Dmel\CG16863 (FBgn0028931). It is a protein_coding_gene from Drosophila melanogaster. An electronic pipeline based on InterPro domains suggests that it has the molecular function: DNA binding; zinc ion binding. The biological processes in which it is involved are not known. 2 alleles are reported. No phenotypic data is available. It has 2 annotate…	FBtr0080536	FlyBase	This gene is referred to in FlyBase by the symbol Dmel\CG16863 (FBgn0028931). It is a protein_coding_gene from Drosophila melanogaster. An electronic pipeline based on InterPro domains suggests that it has the molecular function: DNA binding; zinc ion binding. The biological processes in which it is involved are not known. 2 alleles are reported. No phenotypic data is available. It has 2 annotate…	chr2L	+	13790963	13793264	18132752	26
18132757	FBtr0080586	nimB5-RA,FBgn0028936	9.02362	9.44728	9.24629	6.57704	6.27483	6.43133	9.2525	9.51031	9.48978	8.25537	8.64012	8.53909	1e-06	-2.81133	0.000457	-0.939339	0.484115	0.178465	2e-06	2.05046	The gene nimrod B5 is referred to in FlyBase by the symbol Dmel\nimB5 (CG16873, FBgn0028936). It is a protein_coding_gene from Drosophila melanogaster. Based on sequence similarity, it is predicted to have molecular function: bacterial cell surface binding. Based on sequence similarity, it is predicted to be involved in the biological process: defense response to bacterium. 3 alleles are reported…	FBtr0080586	FlyBase	The gene nimrod B5 is referred to in FlyBase by the symbol Dmel\nimB5 (CG16873, FBgn0028936). It is a protein_coding_gene from Drosophila melanogaster. Based on sequence similarity, it is predicted to have molecular function: bacterial cell surface binding. Based on sequence similarity, it is predicted to be involved in the biological process: defense response to bacterium. 3 alleles are reported…	chr2L	+	13970529	13972173	18132757	27
18132762	FBtr0080588	nimC2-RA,FBgn0028939	5.92877	4.99432	5.23783	11.2514	11.2157	11.1987	6.24522	5.72809	5.85511	9.10219	9.14166	9.00801	0	5.83496	1e-06	3.14115	0.2463	0.555829	0	-2.13798	The gene nimrod C2 is referred to in FlyBase by the symbol Dmel\nimC2 (CG18146, FBgn0028939). It is a protein_coding_gene from Drosophila melanogaster. Its molecular function is unknown. Based on sequence similarity, it is predicted to be involved in the biological process: phagocytosis. 4 alleles are reported. No phenotypic data is available. It has 2 annotated transcripts and 2 annotated polype…	FBtr0080588	FlyBase	The gene nimrod C2 is referred to in FlyBase by the symbol Dmel\nimC2 (CG18146, FBgn0028939). It is a protein_coding_gene from Drosophila melanogaster. Its molecular function is unknown. Based on sequence similarity, it is predicted to be involved in the biological process: phagocytosis. 4 alleles are reported. No phenotypic data is available. It has 2 annotated transcripts and 2 annotated polype…	chr2L	+	13980146	13982952	18132762	25
18132768	FBtr0080587	Cyp28a5-RA,FBgn0028940	9.72924	10.0603	9.83654	6.46867	6.35961	6.66877	10.5644	10.5877	10.7488	8.76177	9.1194	8.82336	0	-3.37634	9e-06	-1.73213	0.004772	0.758282	1e-06	2.4025	The gene Cyp28a5 is referred to in FlyBase by the symbol Dmel\Cyp28a5 (CG8864, FBgn0028940). It is a protein_coding_gene from Drosophila melanogaster. Based on sequence similarity, it is predicted to have molecular function: electron carrier activity. An electronic pipeline based on InterPro domains suggests that it is involved in the biological process: oxidation-reduction process. 2 alleles are…	FBtr0080587	FlyBase	The gene Cyp28a5 is referred to in FlyBase by the symbol Dmel\Cyp28a5 (CG8864, FBgn0028940). It is a protein_coding_gene from Drosophila melanogaster. Based on sequence similarity, it is predicted to have molecular function: electron carrier activity. An electronic pipeline based on InterPro domains suggests that it is involved in the biological process: oxidation-reduction process. 2 alleles are…	chr2L	+	13977303	13979573	18132768	29
18132775	FBtr0080508	CG16853-RA,FBgn0028941	3.5061	3.449	3.52484	3.43787	3.42584	3.59224	3.59106	3.31569	3.52967	3.38829	3.55097	3.42405	0.943069	-0.00799667	0.88283	-0.0243677	0.957335	-0.0145057	0.797626	-0.0308767	This gene is referred to in FlyBase by the symbol Dmel\CG16853 (FBgn0028941). It is a protein_coding_gene from Drosophila melanogaster. Its molecular function is unknown. The biological processes in which it is involved are not known. One allele is reported. No phenotypic data is available. It has 2 annotated transcripts and 2 annotated polypeptides. Summary of modENCODE Temporal Expression Profi…	FBtr0080508	FlyBase	This gene is referred to in FlyBase by the symbol Dmel\CG16853 (FBgn0028941). It is a protein_coding_gene from Drosophila melanogaster. Its molecular function is unknown. The biological processes in which it is involved are not known. One allele is reported. No phenotypic data is available. It has 2 annotated transcripts and 2 annotated polypeptides. Summary of modENCODE Temporal Expression Profi…	chr2L	+	13542268	13543633	18132775	25
18132779	FBtr0080507	CG16852-RA,FBgn0028942	4.39963	4.28563	4.11907	4.43396	4.32046	4.31011	4.50426	4.21634	4.4667	4.3148	4.38555	4.36658	0.474995	0.0867303	0.798967	-0.040121	0.583717	0.127654	0.994404	0.000802667	This gene is referred to in FlyBase by the symbol Dmel\CG16852 (FBgn0028942). It is a protein_coding_gene from Drosophila melanogaster. Its molecular function is unknown. The biological processes in which it is involved are not known. 2 alleles are reported. No phenotypic data is available. It has one annotated transcript and one annotated polypeptide. Summary of modENCODE Temporal Expression Pro…	FBtr0080507	FlyBase	This gene is referred to in FlyBase by the symbol Dmel\CG16852 (FBgn0028942). It is a protein_coding_gene from Drosophila melanogaster. Its molecular function is unknown. The biological processes in which it is involved are not known. 2 alleles are reported. No phenotypic data is available. It has one annotated transcript and one annotated polypeptide. Summary of modENCODE Temporal Expression Pro…	chr2L	+	13540751	13541646	18132779	25
18132782	FBtr0080754	CG7631-RA,FBgn0028945	3.70009	3.52408	3.84758	3.53788	3.6025	3.68569	3.65297	3.60751	3.71859	3.63786	3.81343	3.69572	0.537228	-0.0818943	0.650842	0.05598	0.912116	-0.0308943	0.315017	0.10698	This gene is referred to in FlyBase by the symbol Dmel\CG7631 (FBgn0028945). It is a protein_coding_gene from Drosophila melanogaster. Based on sequence similarity, it is predicted to have molecular function: metalloendopeptidase activity. There is experimental evidence that it is involved in the biological process: lateral inhibition. 2 alleles are reported. No phenotypic data is available. It h…	FBtr0080754	FlyBase	This gene is referred to in FlyBase by the symbol Dmel\CG7631 (FBgn0028945). It is a protein_coding_gene from Drosophila melanogaster. Based on sequence similarity, it is predicted to have molecular function: metalloendopeptidase activity. There is experimental evidence that it is involved in the biological process: lateral inhibition. 2 alleles are reported. No phenotypic data is available. It h…	chr2L	+	15628684	15629552	18132782	24
18132785	FBtr0080753	CG11865-RA,FBgn0028947	3.4415	3.37564	3.35328	3.3988	3.51776	3.46493	3.48084	3.27227	3.19592	3.34223	3.50849	3.31873	0.432493	0.0703593	0.639252	0.0734733	0.722511	-0.0737927	0.520617	-0.0706787	This gene is referred to in FlyBase by the symbol Dmel\CG11865 (FBgn0028947). It is a protein_coding_gene from Drosophila melanogaster. Based on sequence similarity, it is predicted to have molecular function: metalloendopeptidase activity. An electronic pipeline based on InterPro domains suggests that it is involved in the biological process: proteolysis. 2 alleles are reported. No phenotypic da…	FBtr0080753	FlyBase	This gene is referred to in FlyBase by the symbol Dmel\CG11865 (FBgn0028947). It is a protein_coding_gene from Drosophila melanogaster. Based on sequence similarity, it is predicted to have molecular function: metalloendopeptidase activity. An electronic pipeline based on InterPro domains suggests that it is involved in the biological process: proteolysis. 2 alleles are reported. No phenotypic da…	chr2L	+	15617002	15617794	18132785	25
18132788	FBtr0077825	Kebab-RA,FBgn0028952	5.07711	5.01699	4.91029	5.70446	5.56264	5.66971	5.30931	5.24597	5.5338	4.84457	4.89515	4.99687	0.000195	0.644138	0.006454	-0.450828	0.060313	0.361565	6.5e-05	-0.733401	The gene Kinetochore and EB1 associated basic protein is referred to in FlyBase by the symbol Dmel\Kebab (CG31672, FBgn0028952). It is a protein_coding_gene from Drosophila melanogaster. Its molecular function is unknown. The biological processes in which it is involved are not known. 11 alleles are reported. No phenotypic data is available. It has 2 annotated transcripts and 2 annotated polypept…	FBtr0077825	FlyBase	The gene Kinetochore and EB1 associated basic protein is referred to in FlyBase by the symbol Dmel\Kebab (CG31672, FBgn0028952). It is a protein_coding_gene from Drosophila melanogaster. Its molecular function is unknown. The biological processes in which it is involved are not known. 11 alleles are reported. No phenotypic data is available. It has 2 annotated transcripts and 2 annotated polypept…	chr2L	+	2045525	2048054	18132788	28
18132795	FBtr0077631	betaggt-II-RA,FBgn0028970	10.2038	10.2454	10.3979	10.5066	10.5035	10.4569	10.2034	10.3728	10.2262	10.2815	10.4848	10.4311	0.049323	0.206633	0.298926	0.131707	0.953973	-0.01491	0.389084	-0.0898367	The gene beta subunit of type II geranylgeranyl transferase is referred to in FlyBase by the symbol Dmel\betaggt-II (CG18627, FBgn0028970). It is a protein_coding_gene from Drosophila melanogaster. It is reported to have molecular function: CAAX-protein geranylgeranyltransferase activity. The biological processes in which it is involved are not known. 3 alleles are reported. No phenotypic data is…	FBtr0077631	FlyBase	The gene beta subunit of type II geranylgeranyl transferase is referred to in FlyBase by the symbol Dmel\betaggt-II (CG18627, FBgn0028970). It is a protein_coding_gene from Drosophila melanogaster. It is reported to have molecular function: CAAX-protein geranylgeranyltransferase activity. The biological processes in which it is involved are not known. 3 alleles are reported. No phenotypic data is…	chr2L	+	2879112	2880708	18132795	22
18132798	FBtr0089377	tio-RA,FBgn0028979	4.01112	4.30879	4.47811	4.25774	4.27885	4.19666	4.04497	4.08777	4.32745	4.45036	4.15658	4.18182	0.90513	-0.0215897	0.5297	0.10952	0.719572	-0.112609	0.900421	0.0185007	The gene tiptop is referred to in FlyBase by the symbol Dmel\tio (CG12630, FBgn0028979). It is a protein_coding_gene from Drosophila melanogaster. Based on sequence similarity, it is predicted to have molecular function: sequence-specific DNA binding transcription factor activity. There is experimental evidence that it is involved in the biological process: epidermis morphogenesis; compound eye d…	FBtr0089377	FlyBase	The gene tiptop is referred to in FlyBase by the symbol Dmel\tio (CG12630, FBgn0028979). It is a protein_coding_gene from Drosophila melanogaster. Based on sequence similarity, it is predicted to have molecular function: sequence-specific DNA binding transcription factor activity. There is experimental evidence that it is involved in the biological process: epidermis morphogenesis; compound eye d…	chr2L	+	22020035	22024313	18132798	20
18132802	FBtr0079733	SoxN-RA,FBgn0029123	6.40084	5.93417	5.98146	7.18171	7.50227	6.91742	6.34214	6.28015	6.53293	6.09446	6.01026	6.39823	0.00124	1.09498	0.213503	-0.217426	0.30111	0.279589	0.000819	-1.03282	The gene SoxNeuro is referred to in FlyBase by the symbol Dmel\SoxN (CG18024, FBgn0029123). It is a protein_coding_gene from Drosophila melanogaster. There is experimental evidence that it has the molecular function: chromatin DNA binding; protein binding; sequence-specific distal enhancer binding RNA polymerase II transcription factor activity. There is experimental evidence that it is involved …	FBtr0079733	FlyBase	The gene SoxNeuro is referred to in FlyBase by the symbol Dmel\SoxN (CG18024, FBgn0029123). It is a protein_coding_gene from Drosophila melanogaster. There is experimental evidence that it has the molecular function: chromatin DNA binding; protein binding; sequence-specific distal enhancer binding RNA polymerase II transcription factor activity. There is experimental evidence that it is involved …	chr2L	+	8825625	8829670	18132802	21
18132804	FBtr0079674	fu2-RA,FBgn0029173	5.50221	5.57555	5.43704	5.28365	5.30425	5.12625	5.229	5.39719	5.44834	5.33469	5.36664	5.41794	0.021778	-0.266884	0.918818	0.0149157	0.372929	-0.146758	0.191339	0.135041	The gene fu2 is referred to in FlyBase by the symbol Dmel\fu2 (CG9233, FBgn0029173). It is a protein_coding_gene from Drosophila melanogaster. It is reported to have molecular function: sequence-specific DNA binding transcription factor activity. The biological processes in which it is involved are not known. 7 alleles are reported. The phenotypes of these alleles are annotated with: trichogen ce…	FBtr0079674	FlyBase	The gene fu2 is referred to in FlyBase by the symbol Dmel\fu2 (CG9233, FBgn0029173). It is a protein_coding_gene from Drosophila melanogaster. It is reported to have molecular function: sequence-specific DNA binding transcription factor activity. The biological processes in which it is involved are not known. 7 alleles are reported. The phenotypes of these alleles are annotated with: trichogen ce…	chr2L	+	8464488	8466693	18132804	26
18132808	FBtr0079872	FKBP59-RA,FBgn0029174	10.4174	10.9091	10.51	9.23471	9.31187	9.42878	10.8939	10.7847	10.6052	10.8547	10.8705	10.7719	0.0001	-1.28703	0.619804	0.0710833	0.632212	0.149137	1e-06	1.50725	The gene FK506-binding protein FKBP59 is referred to in FlyBase by the symbol Dmel\FKBP59 (CG4535, FBgn0029174). It is a protein_coding_gene from Drosophila melanogaster. There is experimental evidence that it has the molecular function: protein binding. There is experimental evidence that it is involved in the biological process: regulation of calcium ion transport; detection of light stimulus i…	FBtr0079872	FlyBase	The gene FK506-binding protein FKBP59 is referred to in FlyBase by the symbol Dmel\FKBP59 (CG4535, FBgn0029174). It is a protein_coding_gene from Drosophila melanogaster. There is experimental evidence that it has the molecular function: protein binding. There is experimental evidence that it is involved in the biological process: regulation of calcium ion transport; detection of light stimulus i…	chr2L	+	9888098	9890119	18132808	30
18132817	FBtr0300689	CG11023-RB,FBgn0031208	4.28416	4.00002	4.13653	4.05549	3.98122	4.21496	4.09734	4.08542	4.26029	4.15238	4.20399	4.42874	0.689999	-0.0563473	0.43863	0.114021	0.981333	0.007445	0.193616	0.177813	This gene is referred to in FlyBase by the symbol Dmel\CG11023 (FBgn0031208). It is a protein_coding_gene from Drosophila melanogaster. An electronic pipeline based on InterPro domains suggests that it has the molecular function: cysteine-type peptidase activity. An electronic pipeline based on InterPro domains suggests that it is involved in the biological process: proteolysis. No alleles are re…	FBtr0300689	FlyBase	This gene is referred to in FlyBase by the symbol Dmel\CG11023 (FBgn0031208). It is a protein_coding_gene from Drosophila melanogaster. An electronic pipeline based on InterPro domains suggests that it has the molecular function: cysteine-type peptidase activity. An electronic pipeline based on InterPro domains suggests that it is involved in the biological process: proteolysis. No alleles are re…	chr2L	+	7529	9484	18132817	20
18132822	FBtr0306540	galectin-RD,FBgn0031213	6.89555	6.85037	6.69411	7.18949	7.4766	7.33809	6.73283	6.8669	6.71267	6.8495	6.80032	6.72085	0.002447	0.521382	0.88639	0.019425	0.843486	-0.0425457	0.001142	-0.544503	The gene galectin is referred to in FlyBase by the symbol Dmel\galectin (CG11372, FBgn0031213). It is a protein_coding_gene from Drosophila melanogaster. There is experimental evidence that it has the molecular function: galactoside binding. The biological processes in which it is involved are not known. 10 alleles are reported. No phenotypic data is available. It has 5 annotated transcripts and …	FBtr0306540	FlyBase	The gene galectin is referred to in FlyBase by the symbol Dmel\galectin (CG11372, FBgn0031213). It is a protein_coding_gene from Drosophila melanogaster. There is experimental evidence that it has the molecular function: galactoside binding. The biological processes in which it is involved are not known. 10 alleles are reported. No phenotypic data is available. It has 5 annotated transcripts and …	chr2L	+	71757	76211	18132822	32
18132831	FBtr0306541	CG11374-RC,FBgn0031214	6.83326	6.64718	6.43082	6.52128	6.75131	6.73071	6.95518	6.84538	7.01016	6.19713	6.24737	6.56302	0.863331	0.0306767	0.003135	-0.601067	0.167068	0.299818	0.046932	-0.331926	This gene is referred to in FlyBase by the symbol Dmel\CG11374 (FBgn0031214). It is a protein_coding_gene from Drosophila melanogaster. Based on sequence similarity, it is predicted to have molecular function: urate transmembrane transporter activity; galactoside binding. The biological processes in which it is involved are not known. 2 alleles are reported. No phenotypic data is available. It ha…	FBtr0306541	FlyBase	This gene is referred to in FlyBase by the symbol Dmel\CG11374 (FBgn0031214). It is a protein_coding_gene from Drosophila melanogaster. Based on sequence similarity, it is predicted to have molecular function: urate transmembrane transporter activity; galactoside binding. The biological processes in which it is involved are not known. 2 alleles are reported. No phenotypic data is available. It ha…	chr2L	+	76348	77783	18132831	24
18132834	FBtr0078103	CG11376-RA,FBgn0031216	8.61398	8.58116	8.3117	9.2516	9.25224	9.2957	8.53059	8.46082	8.5314	8.838	8.78789	8.93379	0.000241	0.764235	0.006264	0.345622	0.985684	0.00532833	0.001268	-0.413285	This gene is referred to in FlyBase by the symbol Dmel\CG11376 (FBgn0031216). It is a protein_coding_gene from Drosophila melanogaster. An electronic pipeline based on InterPro domains suggests that it has the molecular function: GTP binding; GTPase binding; guanyl-nucleotide exchange factor activity. There is experimental evidence that it is involved in the biological process: melanotic encapsul…	FBtr0078103	FlyBase	This gene is referred to in FlyBase by the symbol Dmel\CG11376 (FBgn0031216). It is a protein_coding_gene from Drosophila melanogaster. An electronic pipeline based on InterPro domains suggests that it has the molecular function: GTP binding; GTPase binding; guanyl-nucleotide exchange factor activity. There is experimental evidence that it is involved in the biological process: melanotic encapsul…	chr2L	+	94739	102086	18132834	33
18132847	FBtr0078104	CG11377-RA,FBgn0031217	9.20109	9.45373	9.14907	9.31802	9.25391	9.3742	9.13393	9.08409	9.18223	9.22187	9.30078	9.24189	0.727658	0.04741	0.226959	0.121431	0.484058	-0.134548	0.525436	-0.0605267	This gene is referred to in FlyBase by the symbol Dmel\CG11377 (FBgn0031217). It is a protein_coding_gene from Drosophila melanogaster. An electronic pipeline based on InterPro domains suggests that it has the molecular function: calcium ion binding. The biological processes in which it is involved are not known. 2 alleles are reported. No phenotypic data is available. It has 2 annotated transcri…	FBtr0078104	FlyBase	This gene is referred to in FlyBase by the symbol Dmel\CG11377 (FBgn0031217). It is a protein_coding_gene from Drosophila melanogaster. An electronic pipeline based on InterPro domains suggests that it has the molecular function: calcium ion binding. The biological processes in which it is involved are not known. 2 alleles are reported. No phenotypic data is available. It has 2 annotated transcri…	chr2L	+	102380	104142	18132847	27
18132852	FBtr0078116	CG11454-RA,FBgn0031224	8.73067	8.9532	8.79238	8.7175	8.56805	8.72577	8.93878	8.7392	8.90177	8.75336	8.52517	8.72771	0.177096	-0.154974	0.160927	-0.191169	0.893391	0.034503	0.991116	-0.001692	This gene is referred to in FlyBase by the symbol Dmel\CG11454 (FBgn0031224). It is a protein_coding_gene from Drosophila melanogaster. Based on sequence similarity, it is predicted to have molecular function: mRNA binding. The biological processes in which it is involved are not known. 2 alleles are reported. No phenotypic data is available. It has one annotated transcript and one annotated poly…	FBtr0078116	FlyBase	This gene is referred to in FlyBase by the symbol Dmel\CG11454 (FBgn0031224). It is a protein_coding_gene from Drosophila melanogaster. Based on sequence similarity, it is predicted to have molecular function: mRNA binding. The biological processes in which it is involved are not known. 2 alleles are reported. No phenotypic data is available. It has one annotated transcript and one annotated poly…	chr2L	+	143309	144227	18132852	24
18132854	FBtr0306542	CG11455-RF,FBgn0031228	6.80848	6.47684	6.65098	6.59305	6.60348	6.63665	6.89607	6.92136	6.78824	6.68654	6.73893	6.73243	0.80087	-0.0343713	0.149849	-0.149261	0.240932	0.223124	0.209467	0.108235	This gene is referred to in FlyBase by the symbol Dmel\CG11455 (FBgn0031228). It is a protein_coding_gene from Drosophila melanogaster. Based on sequence similarity, it is predicted to have molecular function: NADH dehydrogenase activity. Based on sequence similarity, it is predicted to be involved in the biological process: mitochondrial electron transport, NADH to ubiquinone. 3 alleles are repo…	FBtr0306542	FlyBase	This gene is referred to in FlyBase by the symbol Dmel\CG11455 (FBgn0031228). It is a protein_coding_gene from Drosophila melanogaster. Based on sequence similarity, it is predicted to have molecular function: NADH dehydrogenase activity. Based on sequence similarity, it is predicted to be involved in the biological process: mitochondrial electron transport, NADH to ubiquinone. 3 alleles are repo…	chr2L	+	114726	156030	18132854	30
18132865	FBtr0078120	CG3436-RB,FBgn0031229	7.72334	7.59429	7.45971	7.63357	7.64846	7.66518	7.39543	7.62965	7.69574	7.38923	7.62064	7.6357	0.618586	0.0566247	0.894729	-0.025082	0.953973	-0.0188427	0.383065	-0.100549	This gene is referred to in FlyBase by the symbol Dmel\CG3436 (FBgn0031229). It is a protein_coding_gene from Drosophila melanogaster. Its molecular function is unknown. There is experimental evidence that it is involved in the biological process: mitosis. 3 alleles are reported. No phenotypic data is available. It has 2 annotated transcripts and 2 annotated polypeptides. Protein features are: G-…	FBtr0078120	FlyBase	This gene is referred to in FlyBase by the symbol Dmel\CG3436 (FBgn0031229). It is a protein_coding_gene from Drosophila melanogaster. Its molecular function is unknown. There is experimental evidence that it is involved in the biological process: mitosis. 3 alleles are reported. No phenotypic data is available. It has 2 annotated transcripts and 2 annotated polypeptides. Protein features are: G-…	chr2L	+	156029	157666	18132865	23
18132871	FBtr0078124	mRpL10-RA,FBgn0031231	7.45113	7.55262	7.437	7.22658	7.25258	7.43048	7.27402	7.38066	7.48794	7.09156	7.30324	7.16622	0.106447	-0.177036	0.138592	-0.193863	0.556686	-0.099376	0.337189	-0.116203	The gene mitochondrial ribosomal protein L10 is referred to in FlyBase by the symbol Dmel\mRpL10 (CG11488, FBgn0031231). It is a protein_coding_gene from Drosophila melanogaster. Based on sequence similarity, it is predicted to have molecular function: structural constituent of ribosome. Based on sequence similarity, it is predicted to be involved in the biological process: translation. 4 alleles…	FBtr0078124	FlyBase	The gene mitochondrial ribosomal protein L10 is referred to in FlyBase by the symbol Dmel\mRpL10 (CG11488, FBgn0031231). It is a protein_coding_gene from Drosophila melanogaster. Based on sequence similarity, it is predicted to have molecular function: structural constituent of ribosome. Based on sequence similarity, it is predicted to be involved in the biological process: translation. 4 alleles…	chr2L	+	203779	204782	18132871	23
18132874	FBtr0332338	CG11490-RB,FBgn0031233	6.70421	6.94842	6.78054	6.89346	6.99596	6.8343	6.92402	6.8595	6.90537	6.90526	6.76754	6.82762	0.40855	0.0968467	0.570968	-0.062821	0.633451	0.0852363	0.477516	-0.0744313	This gene is referred to in FlyBase by the symbol Dmel\CG11490 (FBgn0031233). It is a protein_coding_gene from Drosophila melanogaster. Based on sequence similarity, it is predicted to have molecular function: GTPase activator activity. An electronic pipeline based on InterPro domains suggests that it is involved in the biological process: regulation of Rab GTPase activity. 4 alleles are reported…	FBtr0332338	FlyBase	This gene is referred to in FlyBase by the symbol Dmel\CG11490 (FBgn0031233). It is a protein_coding_gene from Drosophila melanogaster. Based on sequence similarity, it is predicted to have molecular function: GTPase activator activity. An electronic pipeline based on InterPro domains suggests that it is involved in the biological process: regulation of Rab GTPase activity. 4 alleles are reported…	chr2L	+	207179	210725	18132874	24
18132880	FBtr0078126	CG13693-RA,FBgn0031235	4.44761	4.65132	4.6616	4.84791	4.66738	4.72107	4.67975	4.49642	4.77807	4.72044	4.49246	4.66395	0.178303	0.158608	0.882904	-0.0257963	0.793323	0.0645683	0.316523	-0.119836	This gene is referred to in FlyBase by the symbol Dmel\CG13693 (FBgn0031235). It is a protein_coding_gene from Drosophila melanogaster. Its molecular function is unknown. The biological processes in which it is involved are not known. 3 alleles are reported. No phenotypic data is available. It has one annotated transcript and one annotated polypeptide. Summary of modENCODE Temporal Expression Pro…	FBtr0078126	FlyBase	This gene is referred to in FlyBase by the symbol Dmel\CG13693 (FBgn0031235). It is a protein_coding_gene from Drosophila melanogaster. Its molecular function is unknown. The biological processes in which it is involved are not known. 3 alleles are reported. No phenotypic data is available. It has one annotated transcript and one annotated polypeptide. Summary of modENCODE Temporal Expression Pro…	chr2L	+	232487	234208	18132880	22
18132883	FBtr0078127	CG3345-RA,FBgn0031240	3.52292	3.40572	3.38165	3.6772	3.78073	3.57282	3.41251	3.45076	3.33124	3.45037	3.50943	3.67417	0.03854	0.240153	0.231407	0.146483	0.837396	-0.0385907	0.277775	-0.132261	This gene is referred to in FlyBase by the symbol Dmel\CG3345 (FBgn0031240). It is a protein_coding_gene from Drosophila melanogaster. Its molecular function is unknown. The biological processes in which it is involved are not known. 8 alleles are reported. No phenotypic data is available. It has one annotated transcript and one annotated polypeptide. Summary of modENCODE Temporal Expression Prof…	FBtr0078127	FlyBase	This gene is referred to in FlyBase by the symbol Dmel\CG3345 (FBgn0031240). It is a protein_coding_gene from Drosophila melanogaster. Its molecular function is unknown. The biological processes in which it is involved are not known. 8 alleles are reported. No phenotypic data is available. It has one annotated transcript and one annotated polypeptide. Summary of modENCODE Temporal Expression Prof…	chr2L	+	269088	271626	18132883	25
18132887	FBtr0078130	CG11562-RA,FBgn0031247	8.38322	8.35379	8.29648	8.01645	8.08911	8.10691	8.65126	8.69404	8.68315	8.16563	8.01864	8.07492	0.008132	-0.273674	0.000326	-0.589749	0.018212	0.33165	0.889668	0.0155753	This gene is referred to in FlyBase by the symbol Dmel\CG11562 (FBgn0031247). It is a protein_coding_gene from Drosophila melanogaster. Its molecular function is unknown. The biological processes in which it is involved are not known. 4 alleles are reported. No phenotypic data is available. It has one annotated transcript and one annotated polypeptide. Summary of modENCODE Temporal Expression Pro…	FBtr0078130	FlyBase	This gene is referred to in FlyBase by the symbol Dmel\CG11562 (FBgn0031247). It is a protein_coding_gene from Drosophila melanogaster. Its molecular function is unknown. The biological processes in which it is involved are not known. 4 alleles are reported. No phenotypic data is available. It has one annotated transcript and one annotated polypeptide. Summary of modENCODE Temporal Expression Pro…	chr2L	+	292419	293222	18132887	22
18132890	FBtr0078057	CG13692-RA,FBgn0031254	6.98762	6.82594	6.84826	5.19404	5.33939	5.42512	6.64377	6.95565	6.96929	6.29822	6.23283	6.71216	3e-06	-1.56776	0.047734	-0.441837	0.922365	-0.031034	0.000184	1.09489	This gene is referred to in FlyBase by the symbol Dmel\CG13692 (FBgn0031254). It is a protein_coding_gene from Drosophila melanogaster. Based on sequence similarity, it is predicted to have molecular function: GTP binding; ARF GTPase activator activity. Based on sequence similarity, it is predicted to be involved in the biological process: protein ADP-ribosylation. 3 alleles are reported. The phe…	FBtr0078057	FlyBase	This gene is referred to in FlyBase by the symbol Dmel\CG13692 (FBgn0031254). It is a protein_coding_gene from Drosophila melanogaster. Based on sequence similarity, it is predicted to have molecular function: GTP binding; ARF GTPase activator activity. Based on sequence similarity, it is predicted to be involved in the biological process: protein ADP-ribosylation. 3 alleles are reported. The phe…	chr2L	+	421771	422489	18132890	23
18132893	FBtr0078058	BBS8-RA,FBgn0031255	5.85943	5.68489	6.36009	5.27788	4.81845	5.21788	6.55305	6.43329	6.23748	5.25451	5.20065	5.99941	0.006899	-0.863402	0.008862	-0.923083	0.200165	0.439798	0.210754	0.380117	The gene BBS8 is referred to in FlyBase by the symbol Dmel\BBS8 (CG13691, FBgn0031255). It is a protein_coding_gene from Drosophila melanogaster. An electronic pipeline based on InterPro domains suggests that it has the molecular function: binding. There is experimental evidence that it is involved in the biological process: cilium assembly. One allele is reported. No phenotypic data is available…	FBtr0078058	FlyBase	The gene BBS8 is referred to in FlyBase by the symbol Dmel\BBS8 (CG13691, FBgn0031255). It is a protein_coding_gene from Drosophila melanogaster. An electronic pipeline based on InterPro domains suggests that it has the molecular function: binding. There is experimental evidence that it is involved in the biological process: cilium assembly. One allele is reported. No phenotypic data is available…	chr2L	+	423417	425321	18132893	27
18132898	FBtr0078060	CG4164-RA,FBgn0031256	9.01278	9.48889	9.02169	9.792	9.64875	9.81783	9.34716	9.02086	9.1376	9.6562	9.88816	9.74771	0.008673	0.578404	0.002678	0.595482	0.989768	-0.005916	0.938601	0.0111623	This gene is referred to in FlyBase by the symbol Dmel\CG4164 (FBgn0031256). It is a protein_coding_gene from Drosophila melanogaster. An electronic pipeline based on InterPro domains suggests that it has the molecular function: heat shock protein binding; unfolded protein binding. Based on sequence similarity, it is predicted to be involved in the biological process: response to heat. 5 alleles …	FBtr0078060	FlyBase	This gene is referred to in FlyBase by the symbol Dmel\CG4164 (FBgn0031256). It is a protein_coding_gene from Drosophila melanogaster. An electronic pipeline based on InterPro domains suggests that it has the molecular function: heat shock protein binding; unfolded protein binding. Based on sequence similarity, it is predicted to be involved in the biological process: response to heat. 5 alleles …	chr2L	+	453108	454654	18132898	24
18132901	FBtr0078061	CG4133-RA,FBgn0031257	5.99005	5.72423	5.84777	5.68179	5.8666	5.78445	5.72346	5.96515	5.78385	5.62254	5.89199	5.84685	0.541716	-0.076401	0.832451	-0.0370307	0.92001	-0.029862	0.952093	0.00950833	This gene is referred to in FlyBase by the symbol Dmel\CG4133 (FBgn0031257). It is a protein_coding_gene from Drosophila melanogaster. An electronic pipeline based on InterPro domains suggests that it has the molecular function: zinc ion binding. The biological processes in which it is involved are not known. 3 alleles are reported. No phenotypic data is available. It has 3 annotated transcripts …	FBtr0078061	FlyBase	This gene is referred to in FlyBase by the symbol Dmel\CG4133 (FBgn0031257). It is a protein_coding_gene from Drosophila melanogaster. An electronic pipeline based on InterPro domains suggests that it has the molecular function: zinc ion binding. The biological processes in which it is involved are not known. 3 alleles are reported. No phenotypic data is available. It has 3 annotated transcripts …	chr2L	+	455531	458745	18132901	25
18132911	FBtr0078064	nAcRbeta-21C-RA,FBgn0031261	10.9065	10.9222	10.94	10.0788	9.93847	10.0367	11.0469	11.1353	11.1509	10.5768	10.5655	10.7217	1.4e-05	-0.904909	0.00136	-0.489697	0.136172	0.188107	0.000246	0.603319	The gene nicotinic acetylcholine receptor beta 21C is referred to in FlyBase by the symbol Dmel\nAcRbeta-21C (CG11822, FBgn0031261). It is a protein_coding_gene from Drosophila melanogaster. Based on sequence similarity, it is predicted to have molecular function: acetylcholine-activated cation-selective channel activity. An electronic pipeline based on InterPro domains suggests that it is involv…	FBtr0078064	FlyBase	The gene nicotinic acetylcholine receptor beta 21C is referred to in FlyBase by the symbol Dmel\nAcRbeta-21C (CG11822, FBgn0031261). It is a protein_coding_gene from Drosophila melanogaster. Based on sequence similarity, it is predicted to have molecular function: acetylcholine-activated cation-selective channel activity. An electronic pipeline based on InterPro domains suggests that it is involv…	chr2L	+	545129	547096	18132911	27
18132916	FBtr0078066	CG2789-RA,FBgn0031263	9.30125	9.51003	9.3805	9.60179	9.5531	9.69048	9.46979	9.54934	9.40902	9.09668	9.27167	9.07342	0.053597	0.217862	0.015262	-0.328794	0.660351	0.078789	0.001575	-0.467867	This gene is referred to in FlyBase by the symbol Dmel\CG2789 (FBgn0031263). It is a protein_coding_gene from Drosophila melanogaster. Based on sequence similarity, it is predicted to have molecular function: benzodiazepine receptor activity. The biological processes in which it is involved are not known. 3 alleles are reported. No phenotypic data is available. It has one annotated transcript and…	FBtr0078066	FlyBase	This gene is referred to in FlyBase by the symbol Dmel\CG2789 (FBgn0031263). It is a protein_coding_gene from Drosophila melanogaster. Based on sequence similarity, it is predicted to have molecular function: benzodiazepine receptor activity. The biological processes in which it is involved are not known. 3 alleles are reported. No phenotypic data is available. It has one annotated transcript and…	chr2L	+	559612	560523	18132916	24
18132919	FBtr0078067	CG2794-RA,FBgn0031265	9.14913	9.15682	9.17336	7.69345	7.76603	7.9486	9.50388	9.41079	9.41232	8.66699	8.75079	8.72496	5e-06	-1.35708	8.6e-05	-0.728083	0.035151	0.282559	3.2e-05	0.911554	This gene is referred to in FlyBase by the symbol Dmel\CG2794 (FBgn0031265). It is a protein_coding_gene from Drosophila melanogaster. An electronic pipeline based on InterPro domains suggests that it has the molecular function: phosphotransferase activity, alcohol group as acceptor; hydrolase activity, acting on glycosyl bonds. The biological processes in which it is involved are not known. 2 al…	FBtr0078067	FlyBase	This gene is referred to in FlyBase by the symbol Dmel\CG2794 (FBgn0031265). It is a protein_coding_gene from Drosophila melanogaster. An electronic pipeline based on InterPro domains suggests that it has the molecular function: phosphotransferase activity, alcohol group as acceptor; hydrolase activity, acting on glycosyl bonds. The biological processes in which it is involved are not known. 2 al…	chr2L	+	564163	566472	18132919	25
18132921	FBtr0078068	CG2807-RA,FBgn0031266	6.60783	6.60748	6.58981	6.41002	6.41381	6.53841	6.57938	6.85789	6.73878	6.42009	6.70047	6.65699	0.103008	-0.14763	0.407424	-0.132831	0.471929	0.123641	0.275228	0.13844	This gene is referred to in FlyBase by the symbol Dmel\CG2807 (FBgn0031266). It is a protein_coding_gene from Drosophila melanogaster. An electronic pipeline based on InterPro domains suggests that it has the molecular function: binding. Based on sequence similarity, it is predicted to be involved in the biological process: nuclear mRNA splicing, via spliceosome. 7 alleles are reported. No phenot…	FBtr0078068	FlyBase	This gene is referred to in FlyBase by the symbol Dmel\CG2807 (FBgn0031266). It is a protein_coding_gene from Drosophila melanogaster. An electronic pipeline based on InterPro domains suggests that it has the molecular function: binding. Based on sequence similarity, it is predicted to be involved in the biological process: nuclear mRNA splicing, via spliceosome. 7 alleles are reported. No phenot…	chr2L	+	568340	572907	18132921	27
18132926	FBtr0310022	cold-RB,FBgn0031268	8.11173	7.82035	7.91696	8.98124	8.95004	8.858	7.95289	7.96553	8.19149	8.21021	8.15459	8.24474	5.3e-05	0.980077	0.187799	0.166544	0.721192	0.086954	4e-05	-0.726579	The gene coiled is referred to in FlyBase by the symbol Dmel\cold (CG2813, FBgn0031268). It is a protein_coding_gene from Drosophila melanogaster. Its molecular function is unknown. There is experimental evidence that it is involved in the biological process: establishment of blood-brain barrier; regulation of tube size, open tracheal system; wound healing; maintenance of blood-brain barrier; sep…	FBtr0310022	FlyBase	The gene coiled is referred to in FlyBase by the symbol Dmel\cold (CG2813, FBgn0031268). It is a protein_coding_gene from Drosophila melanogaster. Its molecular function is unknown. There is experimental evidence that it is involved in the biological process: establishment of blood-brain barrier; regulation of tube size, open tracheal system; wound healing; maintenance of blood-brain barrier; sep…	chr2L	+	574291	575734	18132926	22
18132932	FBtr0078071	CG13689-RA,FBgn0031270	5.84859	5.92822	5.76244	5.90271	6.2394	5.81526	5.82796	5.68002	5.78661	5.86347	5.87471	5.81944	0.383661	0.139375	0.418711	0.0876783	0.627173	-0.0815523	0.385854	-0.133249	This gene is referred to in FlyBase by the symbol Dmel\CG13689 (FBgn0031270). It is a protein_coding_gene from Drosophila melanogaster. Its molecular function is unknown. The biological processes in which it is involved are not known. 3 alleles are reported. No phenotypic data is available. It has 2 annotated transcripts and 2 annotated polypeptides. Summary of modENCODE Temporal Expression Profi…	FBtr0078071	FlyBase	This gene is referred to in FlyBase by the symbol Dmel\CG13689 (FBgn0031270). It is a protein_coding_gene from Drosophila melanogaster. Its molecular function is unknown. The biological processes in which it is involved are not known. 3 alleles are reported. No phenotypic data is available. It has 2 annotated transcripts and 2 annotated polypeptides. Summary of modENCODE Temporal Expression Profi…	chr2L	+	602813	604430	18132932	26
18132937	FBtr0077999	CG2839-RA,FBgn0031273	3.03628	2.79941	3.03075	2.95146	3.22263	3.06512	3.0067	2.9661	3.14748	3.12451	3.03302	3.03754	0.361864	0.124252	0.852001	0.0249303	0.686898	0.0846107	0.916557	-0.0147113	This gene is referred to in FlyBase by the symbol Dmel\CG2839 (FBgn0031273). It is a protein_coding_gene from Drosophila melanogaster. An electronic pipeline based on InterPro domains suggests that it has the molecular function: binding. The biological processes in which it is involved are not known. 2 alleles are reported. No phenotypic data is available. It has one annotated transcript and one …	FBtr0077999	FlyBase	This gene is referred to in FlyBase by the symbol Dmel\CG2839 (FBgn0031273). It is a protein_coding_gene from Drosophila melanogaster. An electronic pipeline based on InterPro domains suggests that it has the molecular function: binding. The biological processes in which it is involved are not known. 2 alleles are reported. No phenotypic data is available. It has one annotated transcript and one …	chr2L	+	625663	628200	18132937	25
18132939	FBtr0308257	GABA-B-R3-RD,FBgn0031275	4.91996	5.029	4.93053	5.04181	5.2035	5.00656	4.8828	4.78492	4.61447	4.91956	4.89901	4.80459	0.23446	0.124128	0.392335	0.113659	0.240992	-0.1991	0.063891	-0.209569	The gene metabotropic GABA-B receptor subtype 3 is referred to in FlyBase by the symbol Dmel\GABA-B-R3 (CG3022, FBgn0031275). It is a protein_coding_gene from Drosophila melanogaster. Based on sequence similarity, it is predicted to have molecular function: G-protein coupled GABA receptor activity. Based on sequence similarity, it is predicted to be involved in the biological process: G-protein c…	FBtr0308257	FlyBase	The gene metabotropic GABA-B receptor subtype 3 is referred to in FlyBase by the symbol Dmel\GABA-B-R3 (CG3022, FBgn0031275). It is a protein_coding_gene from Drosophila melanogaster. Based on sequence similarity, it is predicted to have molecular function: G-protein coupled GABA receptor activity. Based on sequence similarity, it is predicted to be involved in the biological process: G-protein c…	chr2L	+	750609	762142	18132939	28
18132954	FBtr0078003	CG12506-RA,FBgn0031276	3.52869	3.27136	3.14682	3.22567	3.27864	3.2612	3.27703	3.19738	3.4413	3.49563	3.22273	3.26135	0.679625	-0.060449	0.90665	0.0213297	0.978342	-0.010384	0.561205	0.0713947	This gene is referred to in FlyBase by the symbol Dmel\CG12506 (FBgn0031276). It is a protein_coding_gene from Drosophila melanogaster. Its molecular function is unknown. The biological processes in which it is involved are not known. 3 alleles are reported. No phenotypic data is available. It has one annotated transcript and one annotated polypeptide. Summary of modENCODE Temporal Expression Pro…	FBtr0078003	FlyBase	This gene is referred to in FlyBase by the symbol Dmel\CG12506 (FBgn0031276). It is a protein_coding_gene from Drosophila melanogaster. Its molecular function is unknown. The biological processes in which it is involved are not known. 3 alleles are reported. No phenotypic data is available. It has one annotated transcript and one annotated polypeptide. Summary of modENCODE Temporal Expression Pro…	chr2L	+	773547	774017	18132954	15
18132956	FBtr0078005	CG13947-RA,FBgn0031277	3.65702	3.84225	3.73027	3.78621	3.73169	3.93333	3.76506	3.81437	3.71194	3.73882	3.62884	3.77422	0.520426	0.073894	0.677573	-0.0498313	0.927995	0.020609	0.353479	-0.103116	This gene is referred to in FlyBase by the symbol Dmel\CG13947 (FBgn0031277). It is a protein_coding_gene from Drosophila melanogaster. Its molecular function is unknown. The biological processes in which it is involved are not known. One allele is reported. No phenotypic data is available. It has one annotated transcript and one annotated polypeptide. Summary of modENCODE Temporal Expression Pro…	FBtr0078005	FlyBase	This gene is referred to in FlyBase by the symbol Dmel\CG13947 (FBgn0031277). It is a protein_coding_gene from Drosophila melanogaster. Its molecular function is unknown. The biological processes in which it is involved are not known. One allele is reported. No phenotypic data is available. It has one annotated transcript and one annotated polypeptide. Summary of modENCODE Temporal Expression Pro…	chr2L	+	779173	779655	18132956	20
18132958	FBtr0078007	CG3544-RA,FBgn0031279	5.16446	5.30827	5.17943	5.34614	5.37617	5.45249	5.27777	4.98896	5.36028	5.29298	5.24589	5.06915	0.078334	0.174211	0.977974	-0.00633233	0.981605	-0.00838467	0.098249	-0.188928	This gene is referred to in FlyBase by the symbol Dmel\CG3544 (FBgn0031279). It is a protein_coding_gene from Drosophila melanogaster. Based on sequence similarity, it is predicted to have molecular function: xylulokinase activity. An electronic pipeline based on InterPro domains suggests that it is involved in the biological process: carbohydrate metabolic process. 2 alleles are reported. No phe…	FBtr0078007	FlyBase	This gene is referred to in FlyBase by the symbol Dmel\CG3544 (FBgn0031279). It is a protein_coding_gene from Drosophila melanogaster. Based on sequence similarity, it is predicted to have molecular function: xylulokinase activity. An electronic pipeline based on InterPro domains suggests that it is involved in the biological process: carbohydrate metabolic process. 2 alleles are reported. No phe…	chr2L	+	784336	788776	18132958	27
18132962	FBtr0078010	Pex12-RA,FBgn0031282	7.01413	6.95664	6.86261	7.33939	7.11647	7.42892	6.92976	7.07987	6.98829	6.88991	6.89105	6.88918	0.017259	0.350466	0.293622	-0.109262	0.760768	0.0548467	0.006288	-0.404882	The gene Peroxin 12 is referred to in FlyBase by the symbol Dmel\Pex12 (CG3639, FBgn0031282). It is a protein_coding_gene from Drosophila melanogaster. An electronic pipeline based on InterPro domains suggests that it has the molecular function: protein C-terminus binding; zinc ion binding. There is experimental evidence that it is involved in the biological process: spermatid development; peroxi…	FBtr0078010	FlyBase	The gene Peroxin 12 is referred to in FlyBase by the symbol Dmel\Pex12 (CG3639, FBgn0031282). It is a protein_coding_gene from Drosophila melanogaster. An electronic pipeline based on InterPro domains suggests that it has the molecular function: protein C-terminus binding; zinc ion binding. There is experimental evidence that it is involved in the biological process: spermatid development; peroxi…	chr2L	+	816023	817032	18132962	22
18132964	FBtr0078012	CG3662-RA,FBgn0031285	7.84579	7.87132	7.82238	8.54656	8.72385	8.62676	7.86388	8.0201	8.03463	7.77852	7.70863	7.94345	4.4e-05	0.785891	0.216378	-0.162675	0.383471	0.126376	7.8e-05	-0.822189	This gene is referred to in FlyBase by the symbol Dmel\CG3662 (FBgn0031285). It is a protein_coding_gene from Drosophila melanogaster. Its molecular function is unknown. There is experimental evidence that it is involved in the biological process: multicellular organism reproduction. 2 alleles are reported. No phenotypic data is available. It has 4 annotated transcripts and 4 annotated polypeptid…	FBtr0078012	FlyBase	This gene is referred to in FlyBase by the symbol Dmel\CG3662 (FBgn0031285). It is a protein_coding_gene from Drosophila melanogaster. Its molecular function is unknown. There is experimental evidence that it is involved in the biological process: multicellular organism reproduction. 2 alleles are reported. No phenotypic data is available. It has 4 annotated transcripts and 4 annotated polypeptid…	chr2L	+	821418	824337	18132964	26
18132972	FBtr0078017	CG13949-RA,FBgn0031288	4.92928	5.00644	5.04278	4.77208	4.59279	4.9043	4.89152	5.19735	5.33003	4.90148	4.76672	4.73026	0.068195	-0.236445	0.057179	-0.340149	0.548395	0.1468	0.761921	0.0430963	This gene is referred to in FlyBase by the symbol Dmel\CG13949 (FBgn0031288). It is a protein_coding_gene from Drosophila melanogaster. Its molecular function is unknown. The biological processes in which it is involved are not known. 2 alleles are reported. No phenotypic data is available. It has one annotated transcript and one annotated polypeptide. Summary of modENCODE Temporal Expression Pro…	FBtr0078017	FlyBase	This gene is referred to in FlyBase by the symbol Dmel\CG13949 (FBgn0031288). It is a protein_coding_gene from Drosophila melanogaster. Its molecular function is unknown. The biological processes in which it is involved are not known. 2 alleles are reported. No phenotypic data is available. It has one annotated transcript and one annotated polypeptide. Summary of modENCODE Temporal Expression Pro…	chr2L	+	855337	856236	18132972	23
18132976	FBtr0078018	CG13950-RA,FBgn0031289	5.04543	5.08185	5.21927	5.05286	5.05809	5.03863	5.28726	5.0814	5.22932	4.81957	5.07998	5.03219	0.492106	-0.065654	0.116029	-0.222076	0.654605	0.0838093	0.53786	-0.0726127	This gene is referred to in FlyBase by the symbol Dmel\CG13950 (FBgn0031289). It is a protein_coding_gene from Drosophila melanogaster. An electronic pipeline based on InterPro domains suggests that it has the molecular function: sugar binding. The biological processes in which it is involved are not known. 2 alleles are reported. No phenotypic data is available. It has one annotated transcript a…	FBtr0078018	FlyBase	This gene is referred to in FlyBase by the symbol Dmel\CG13950 (FBgn0031289). It is a protein_coding_gene from Drosophila melanogaster. An electronic pipeline based on InterPro domains suggests that it has the molecular function: sugar binding. The biological processes in which it is involved are not known. 2 alleles are reported. No phenotypic data is available. It has one annotated transcript a…	chr2L	+	860309	861806	18132976	27
18132980	FBtr0077951	CG4415-RA,FBgn0031296	4.2548	4.18333	4.18706	4.17031	4.23092	4.25255	4.39646	4.06912	4.18363	4.05136	4.18677	4.09068	0.920112	0.00953	0.476595	-0.106806	0.979509	0.00800933	0.257191	-0.108327	This gene is referred to in FlyBase by the symbol Dmel\CG4415 (FBgn0031296). It is a protein_coding_gene from Drosophila melanogaster. Based on sequence similarity, it is predicted to have molecular function: unfolded protein binding. Based on sequence similarity, it is predicted to be involved in the biological process: protein targeting. 3 alleles are reported. No phenotypic data is available. …	FBtr0077951	FlyBase	This gene is referred to in FlyBase by the symbol Dmel\CG4415 (FBgn0031296). It is a protein_coding_gene from Drosophila melanogaster. Based on sequence similarity, it is predicted to have molecular function: unfolded protein binding. Based on sequence similarity, it is predicted to be involved in the biological process: protein targeting. 3 alleles are reported. No phenotypic data is available. …	chr2L	+	1037246	1038685	18132980	26
18132983	FBtr0077953	Atg4-RA,FBgn0031298	8.99773	9.09338	9.01216	9.415	9.2869	9.44696	9.02743	9.25589	9.03689	9.44043	9.39796	9.28574	0.004301	0.348532	0.048265	0.267972	0.711603	0.0723143	0.950696	-0.00824567	The gene Autophagy-specific gene 4 is referred to in FlyBase by the symbol Dmel\Atg4 (CG4428, FBgn0031298). It is a protein_coding_gene from Drosophila melanogaster. Based on sequence similarity, it is predicted to have molecular function: cysteine-type endopeptidase activity. The biological processes in which it is involved are not known. 6 alleles are reported. No phenotypic data is available. …	FBtr0077953	FlyBase	The gene Autophagy-specific gene 4 is referred to in FlyBase by the symbol Dmel\Atg4 (CG4428, FBgn0031298). It is a protein_coding_gene from Drosophila melanogaster. Based on sequence similarity, it is predicted to have molecular function: cysteine-type endopeptidase activity. The biological processes in which it is involved are not known. 6 alleles are reported. No phenotypic data is available. …	chr2L	+	1080911	1083378	18132983	25
18132989	FBtr0077954	CG14339-RA,FBgn0031301	4.55896	4.53869	4.46836	4.57501	4.57639	4.82765	4.58525	4.38468	4.38869	4.47484	4.51977	4.43254	0.242378	0.137679	0.872142	0.0228453	0.707354	-0.0691353	0.1312	-0.183969	This gene is referred to in FlyBase by the symbol Dmel\CG14339 (FBgn0031301). It is a protein_coding_gene from Drosophila melanogaster. An electronic pipeline based on InterPro domains suggests that it has the molecular function: binding. The biological processes in which it is involved are not known. 3 alleles are reported. No phenotypic data is available. It has one annotated transcript and one…	FBtr0077954	FlyBase	This gene is referred to in FlyBase by the symbol Dmel\CG14339 (FBgn0031301). It is a protein_coding_gene from Drosophila melanogaster. An electronic pipeline based on InterPro domains suggests that it has the molecular function: binding. The biological processes in which it is involved are not known. 3 alleles are reported. No phenotypic data is available. It has one annotated transcript and one…	chr2L	+	1108540	1112694	18132989	24
18132997	FBtr0077955	CG14340-RA,FBgn0031302	5.20244	5.21973	5.16685	5.11335	4.91669	4.84904	5.06683	5.0604	5.09604	5.05105	4.8253	4.70705	0.047833	-0.236647	0.132495	-0.21329	0.309593	-0.121915	0.525095	-0.0985573	This gene is referred to in FlyBase by the symbol Dmel\CG14340 (FBgn0031302). It is a protein_coding_gene from Drosophila melanogaster. Its molecular function is unknown. The biological processes in which it is involved are not known. One allele is reported. No phenotypic data is available. It has one annotated transcript and one annotated polypeptide. Summary of modENCODE Temporal Expression Pro…	FBtr0077955	FlyBase	This gene is referred to in FlyBase by the symbol Dmel\CG14340 (FBgn0031302). It is a protein_coding_gene from Drosophila melanogaster. Its molecular function is unknown. The biological processes in which it is involved are not known. One allele is reported. No phenotypic data is available. It has one annotated transcript and one annotated polypeptide. Summary of modENCODE Temporal Expression Pro…	chr2L	+	1112941	1114138	18132997	26
18133002	FBtr0077956	CG4552-RA,FBgn0031304	9.39667	9.48149	9.46622	9.53261	9.51591	9.54249	9.41199	9.50947	9.47222	9.43809	9.68434	9.41296	0.31587	0.082208	0.757418	0.0472353	0.932845	0.0164327	0.893293	-0.01854	This gene is referred to in FlyBase by the symbol Dmel\CG4552 (FBgn0031304). It is a protein_coding_gene from Drosophila melanogaster. An electronic pipeline based on InterPro domains suggests that it has the molecular function: Rab GTPase activator activity. There is experimental evidence that it is involved in the biological process: phagocytosis, engulfment. 3 alleles are reported. The phenoty…	FBtr0077956	FlyBase	This gene is referred to in FlyBase by the symbol Dmel\CG4552 (FBgn0031304). It is a protein_coding_gene from Drosophila melanogaster. An electronic pipeline based on InterPro domains suggests that it has the molecular function: Rab GTPase activator activity. There is experimental evidence that it is involved in the biological process: phagocytosis, engulfment. 3 alleles are reported. The phenoty…	chr2L	+	1129316	1132411	18133002	26
18133006	FBtr0077957	CG4577-RA,FBgn0031306	5.54092	5.50746	5.61279	5.48247	5.5615	5.4566	5.5352	5.36089	5.52121	5.57128	5.59516	5.50366	0.5603	-0.053534	0.477551	0.0842703	0.625738	-0.081292	0.555066	0.0565123	This gene is referred to in FlyBase by the symbol Dmel\CG4577 (FBgn0031306). It is a protein_coding_gene from Drosophila melanogaster. Its molecular function is unknown. The biological processes in which it is involved are not known. 3 alleles are reported. No phenotypic data is available. It has 2 annotated transcripts and 2 annotated polypeptides. Summary of modENCODE Temporal Expression Profil…	FBtr0077957	FlyBase	This gene is referred to in FlyBase by the symbol Dmel\CG4577 (FBgn0031306). It is a protein_coding_gene from Drosophila melanogaster. Its molecular function is unknown. The biological processes in which it is involved are not known. 3 alleles are reported. No phenotypic data is available. It has 2 annotated transcripts and 2 annotated polypeptides. Summary of modENCODE Temporal Expression Profil…	chr2L	+	1134693	1141156	18133006	28
18133013	FBtr0077958	MFS3-RA,FBgn0031307	9.64333	9.11396	9.22208	10.208	9.90615	10.132	9.58395	9.88334	9.81276	9.56403	9.51765	9.47878	0.003624	0.755605	0.080153	-0.239863	0.139669	0.433557	0.001051	-0.561911	The gene Major Facilitator Superfamily Transporter 3 is referred to in FlyBase by the symbol Dmel\MFS3 (CG4726, FBgn0031307). It is a protein_coding_gene from Drosophila melanogaster. Based on sequence similarity, it is predicted to have molecular function: high affinity inorganic phosphate:sodium symporter activity. An electronic pipeline based on InterPro domains suggests that it is involved in…	FBtr0077958	FlyBase	The gene Major Facilitator Superfamily Transporter 3 is referred to in FlyBase by the symbol Dmel\MFS3 (CG4726, FBgn0031307). It is a protein_coding_gene from Drosophila melanogaster. Based on sequence similarity, it is predicted to have molecular function: high affinity inorganic phosphate:sodium symporter activity. An electronic pipeline based on InterPro domains suggests that it is involved in…	chr2L	+	1143201	1147395	18133013	24
18133018	FBtr0077959	CG4749-RA,FBgn0031308	7.36461	7.25606	7.43076	7.23801	6.93575	7.26294	7.34678	7.47979	7.38607	7.39764	7.22036	7.22722	0.149361	-0.204904	0.305983	-0.122476	0.770013	0.0537407	0.347071	0.136169	This gene is referred to in FlyBase by the symbol Dmel\CG4749 (FBgn0031308). It is a protein_coding_gene from Drosophila melanogaster. Its molecular function is unknown. The biological processes in which it is involved are not known. 2 alleles are reported. No phenotypic data is available. It has one annotated transcript and one annotated polypeptide. Protein features are: Bacterial Fmu (Sun)/euk…	FBtr0077959	FlyBase	This gene is referred to in FlyBase by the symbol Dmel\CG4749 (FBgn0031308). It is a protein_coding_gene from Drosophila melanogaster. Its molecular function is unknown. The biological processes in which it is involved are not known. 2 alleles are reported. No phenotypic data is available. It has one annotated transcript and one annotated polypeptide. Protein features are: Bacterial Fmu (Sun)/euk…	chr2L	+	1147822	1149449	18133018	22
18133020	FBtr0077960	CG4764-RA,FBgn0031310	10.4872	10.2421	10.4	10.8535	10.7666	10.8321	10.4584	10.5163	10.4395	10.6861	10.6737	10.7914	0.0024	0.440997	0.02717	0.245677	0.588977	0.0949833	0.289828	-0.100337	This gene is referred to in FlyBase by the symbol Dmel\CG4764 (FBgn0031310). It is a protein_coding_gene from Drosophila melanogaster. An electronic pipeline based on InterPro domains suggests that it has the molecular function: hydrolase activity, acting on ester bonds. The biological processes in which it is involved are not known. 7 alleles are reported. No phenotypic data is available. It has…	FBtr0077960	FlyBase	This gene is referred to in FlyBase by the symbol Dmel\CG4764 (FBgn0031310). It is a protein_coding_gene from Drosophila melanogaster. An electronic pipeline based on InterPro domains suggests that it has the molecular function: hydrolase activity, acting on ester bonds. The biological processes in which it is involved are not known. 7 alleles are reported. No phenotypic data is available. It has…	chr2L	+	1150766	1151764	18133020	21
18133022	FBtr0077961	Tango14-RA,FBgn0031312	7.09958	6.99644	7.06238	6.7823	6.96637	6.94855	7.02169	7.03009	7.03239	6.93551	7.14159	7.03773	0.136398	-0.153727	0.943238	0.0102173	0.892268	-0.0247403	0.235308	0.139204	The gene Transport and Golgi organization 14 is referred to in FlyBase by the symbol Dmel\Tango14 (CG4775, FBgn0031312). It is a protein_coding_gene from Drosophila melanogaster. An electronic pipeline based on InterPro domains suggests that it has the molecular function: transferase activity, transferring alkyl or aryl (other than methyl) groups. There is experimental evidence that it is involve…	FBtr0077961	FlyBase	The gene Transport and Golgi organization 14 is referred to in FlyBase by the symbol Dmel\Tango14 (CG4775, FBgn0031312). It is a protein_coding_gene from Drosophila melanogaster. An electronic pipeline based on InterPro domains suggests that it has the molecular function: transferase activity, transferring alkyl or aryl (other than methyl) groups. There is experimental evidence that it is involve…	chr2L	+	1158661	1160220	18133022	25
[truncated: 15,021 more rows]
