# Supplementary material for: Steroid Hormone Signaling Is Essential to Regulate Innate Immune Cells and Fight Bacterial Infection in Drosophila
Source: PLoS Pathog. 2013 Oct 24;9(10):e1003720. doi: 10.1371/journal.ppat.1003720 (PMC3812043; doi:10.1371/journal.ppat.1003720)
Supplement: Table S3 — EcR transcriptionally regulates genes involved in cell motility. Genes for which expression is significantly changed at metamorphosis in an EcR-dependent manner (Table S1) were cross-referenced with genes associated with a GO term related to cell motility (GO terms used: cell migration, cell motility, cell chemotaxis). (XLSX) [file ppat.1003720.s011.xlsx]

## Sheet: Sheet1
Gene Symbol	Gene Accession	Control pupae vs control larvae		Control pupae vs EcRDN pupae
		FC	p value	FC	p value
scb	FBgn0003328	25.7245	0	-1.97902	1.3e-05
lea	FBgn0002543	17.9464	3e-06	-2.29994	3e-06
if	FBgn0001250	15.7076	0	-2.55242	1e-06
GstS1	FBgn0010226	9.84031	3e-06	-3.7294	0
Gycbeta100B	FBgn0013973	8.83163	0	-3.8454	0
trn	FBgn0010452	8.47224	0	-9.60024	0
sm	FBgn0003435	7.56391	0	-2.28006	1.2e-05
Tre1	FBgn0046687	7.28262	4e-06	-1.56118	9.7e-05
Mdr49	FBgn0004512	5.73662	2e-06	-3.81535	1e-06
Shroom	FBgn0085408	5.05641	2e-06	-3.05296	3e-06
Gli	FBgn0001987	3.70674	2e-06	-1.4434	0.000476
Grip	FBgn0029830	3.42987	1.6e-05	-1.9447	0.000357
Jupiter	FBgn0051363	3.07979	3e-06	-1.59916	0.000207
Fim	FBgn0024238	3.00999	3e-06	-1.80994	5.6e-05
Pkn	FBgn0020621	2.78154	3e-06	-2.3943	3e-06
Sdc	FBgn0010415	2.50051	6e-06	-1.59476	8.8e-05
CG33232	FBgn0035347	2.40743	5e-06	-2.1187	1.7e-05
Tsp26A	FBgn0031760	2.34318	3e-06	-2.4294	3e-06
CG10083	FBgn0036372	2.32702	9e-06	-1.53032	0.000167
Mtl	FBgn0039532	2.31047	1.1e-05	-1.36023	0.000419
CG14687	FBgn0037835	2.26977	0.00011	-1.54188	0.000699
flr	FBgn0260049	2.26572	5e-06	-1.44396	0.000183
cpb	FBgn0011570	2.24807	5e-06	-1.4782	0.00065
twf	FBgn0038206	2.21086	8.3e-05	-1.45693	0.000394
rut	FBgn0003301	2.20532	8e-06	-1.51096	0.000293
dl	FBgn0260632	2.18661	1.1e-05	-1.83693	2.2e-05
fra	FBgn0011592	2.18534	9e-06	-2.42541	4e-06
alphaTub85E	FBgn0003886	2.13356	0.000852	-1.50003	0.000246
Rac2	FBgn0014011	2.02596	9e-06	-1.42593	0.000417
ci	FBgn0004859	2.01012	2.4e-05	-2.19987	2e-06
Mhcl	FBgn0026059	2.00562	8e-06	-1.50552	0.00024
Invadolysin	FBgn0086359	2.005	3e-05	-1.42968	0.000613
Nrt	FBgn0004108	1.99816	0.000314	-1.81204	0.000386
rok	FBgn0026181	1.88472	3e-05	-1.73625	1.4e-05
Mef2	FBgn0011656	1.88168	3.5e-05	-1.52899	0.000697
RN-tre	FBgn0020620	1.8719	3.3e-05	-1.68781	0.000108
Pvr	FBgn0032006	1.84633	2.3e-05	-1.42444	0.000594
not	FBgn0013717	1.84041	6.2e-05	-1.40782	0.000369
spin	FBgn0086676	1.80795	0.000203	-1.41015	0.00036
msn	FBgn0010909	1.79524	2e-05	-1.36486	0.000438
kuz	FBgn0259984	1.78879	4.8e-05	-1.35794	0.000536
cup	FBgn0000392	1.78508	0.000413	-1.49907	0.000907
dlt	FBgn0024510	1.78253	0.000105	-1.67564	0.000214
CG6509	FBgn0032363	1.77899	3.6e-05	-1.40574	0.000951
sgg	FBgn0003371	1.73169	5e-05	-1.45598	0.00029
robo	FBgn0005631	1.69545	2.3e-05	-1.50719	7.6e-05
nmo	FBgn0011817	1.69047	8e-05	-1.58307	5.1e-05
grk	FBgn0001137	1.6879	0.000281	-1.62053	0.000518
gish	FBgn0250823	1.68207	0.000198	-1.57237	0.000127
CASK	FBgn0013759	1.64499	0.000104	-1.50197	0.000159
SCAR	FBgn0041781	1.63067	0.0001	-1.34333	0.00084
Traf4	FBgn0026319	1.56772	0.000592	-2.25633	3e-06
baz	FBgn0000163	1.56245	0.000272	-1.46349	0.000286
dock	FBgn0010583	1.54642	0.000203	-1.52403	0.000212
shark	FBgn0015295	1.53228	0.000119	-1.36059	0.00073
Zasp52	FBgn0265991	1.52126	0.000339	-1.62211	0.000184
Fak	FBgn0020440	1.50742	0.000325	-1.32229	0.000924
Pak	FBgn0014001	1.46181	0.000645	-1.42296	0.000515
