# Supplementary material for: Steroid Hormone Signaling Is Essential to Regulate Innate Immune Cells and Fight Bacterial Infection in Drosophila
Source: PLoS Pathog. 2013 Oct 24;9(10):e1003720. doi: 10.1371/journal.ppat.1003720 (PMC3812043; doi:10.1371/journal.ppat.1003720)
Supplement: Table S4 — EcR transcriptionally regulates genes involved in cell shape regulation. Genes for which expression is significantly changed at metamorphosis in an EcR-dependent manner (Table S1) were cross-referenced with the results of screens performed on S2 cells for changes in cell morphology (published in [41], [42]). (XLSX) [file ppat.1003720.s012.xlsx]

## Sheet: Sheet1
Gene Symbol	Gene Accession	Control pupae vs control larvae		Control pupae vs EcRDN pupae
		FC	p value	FC	p value	Ref
if	FBgn0001250	15.7076	0	-2.55242	1e-06	(1;2)
CG1358	FBgn0033196	9.83633	0	-2.72233	2e-05	(2)
CG3625	FBgn0031245	5.27899	2e-06	-2.23444	4e-06	(2)
CG30089	FBgn0050089	4.55698	3e-06	-1.92281	4.4e-05	(2)
CG33080	FBgn0053080	3.13572	2e-06	-2.33561	9.7e-05	(2)
CG4629	FBgn0031299	3.03489	8e-06	-1.85287	0.000109	(1)
cpb	FBgn0011570	2.24807	5e-06	-1.4782	0.00065	(1;2)
Galphai	FBgn0001104	2.17555	8e-06	-1.45368	0.000209	(1)
alphaTub85E	FBgn0003886	2.13356	0.000852	-1.50003	0.000246	(2)
Rac2	FBgn0014011	2.02596	9e-06	-1.42593	0.000417	(1;2)
CG12007	FBgn0037293	1.96189	9e-06	-1.41266	0.000636	(1)
Arpc5	FBgn0031437	1.9312	6.8e-05	-1.43695	0.000494	(2)
rok	FBgn0026181	1.88472	3e-05	-1.73625	1.4e-05	(1)
Pvr	FBgn0032006	1.84633	2.3e-05	-1.42444	0.000594	(1;2)
msn	FBgn0010909	1.79524	2e-05	-1.36486	0.000438	(1)
Cdk5	FBgn0013762	1.76883	2.5e-05	-1.60469	0.000157	(1)
RagC-D	FBgn0033272	1.7487	6.9e-05	-1.42842	0.000524	(1)
lin19	FBgn0015509	1.72519	3.1e-05	-1.35689	0.000919	(2)
Pak3	FBgn0044826	1.69623	3e-05	-1.33485	0.000805	(2)
CASK	FBgn0013759	1.64499	0.000104	-1.50197	0.000159	(1)
SCAR	FBgn0041781	1.63067	0.0001	-1.34333	0.00084	(1;2)
Gadd34	FBgn0034948	1.55464	0.000187	-1.39967	0.000764	(2)
1	Kiger AA, Baum B, Jones S, Jones MR, Coulson A, Echeverri C, Perrimon N.
	J Biol. 2003;2(4):27. Epub 2003 Oct 1.
2	Rohn JL, Sims D, Liu T, Fedorova M, Schöck F, Dopie J, Vartiainen MK, Kiger AA, Perrimon N, Baum B.
	J Cell Biol. 2011 Sep 5;194(5):789-805. doi: 10.1083/jcb.201103168.
